# Supplementary material for: Single-cell reanalysis identifies macrophage-associated transcriptional and intercellular communication features in diabetic foot ulcers
Source: Front Cell Infect Microbiol. 2026 Jul 1;16:1875481. doi: 10.3389/fcimb.2026.1875481 (PMC13368467; doi:10.3389/fcimb.2026.1875481)
Supplement: Supplementary file 2 [file DataSheet1.csv]

source	target	ligand	receptor	prob	pval	interaction_name	interaction_name_2	pathway_name	annotation	evidence	group
Basal keratinocytes	Melanocyte / Schwann cells	BMP2	BMPR1B_BMPR2	0.000279174827365672	0	BMP2_BMPR1B_BMPR2	BMP2 - (BMPR1B+BMPR2)	BMP	Secreted Signaling	KEGG: hsa04350; PMID:26893264	DNFU skin
Basal keratinocytes	Melanocyte / Schwann cells	BMP4	BMPR1B_BMPR2	0.000190505837709818	0	BMP4_BMPR1B_BMPR2	BMP4 - (BMPR1B+BMPR2)	BMP	Secreted Signaling	KEGG: hsa04350; PMID:26893264	DNFU skin
Basal keratinocytes	Melanocyte / Schwann cells	BMP7	BMPR1B_BMPR2	0.000363305996078996	0	BMP7_BMPR1B_BMPR2	BMP7 - (BMPR1B+BMPR2)	BMP	Secreted Signaling	KEGG: hsa04350; PMID:26893264	DNFU skin
Differentiated keratinocytes	Melanocyte / Schwann cells	BMP7	BMPR1B_BMPR2	0.000213028878668699	0	BMP7_BMPR1B_BMPR2	BMP7 - (BMPR1B+BMPR2)	BMP	Secreted Signaling	KEGG: hsa04350; PMID:26893264	DNFU skin
Basal keratinocytes	Lymphatic endothelial cells	WNT10A	FZD6_LRP5	0.000389807823018653	0	WNT10A_FZD6_LRP5	WNT10A - (FZD6+LRP5)	WNT	Secreted Signaling	KEGG: hsa04310; PMID: 23209147	DNFU skin
Basal keratinocytes	Lymphatic endothelial cells	WNT4	FZD6_LRP5	0.000773637716040004	0	WNT4_FZD6_LRP5	WNT4 - (FZD6+LRP5)	WNT	Secreted Signaling	KEGG: hsa04310; PMID: 23209147	DNFU skin
Basal keratinocytes	Lymphatic endothelial cells	WNT7B	FZD6_LRP5	0.000304502220494121	0	WNT7B_FZD6_LRP5	WNT7B - (FZD6+LRP5)	WNT	Secreted Signaling	KEGG: hsa04310; PMID: 23209147	DNFU skin
Basal keratinocytes	Melanocyte / Schwann cells	WNT10A	FZD3_LRP6	0.000392379633738234	0	WNT10A_FZD3_LRP6	WNT10A - (FZD3+LRP6)	WNT	Secreted Signaling	KEGG: hsa04310; PMID: 23209147	DNFU skin
Basal keratinocytes	Melanocyte / Schwann cells	WNT4	FZD3_LRP6	0.000778736250260532	0	WNT4_FZD3_LRP6	WNT4 - (FZD3+LRP6)	WNT	Secreted Signaling	KEGG: hsa04310; PMID: 23209147	DNFU skin
Basal keratinocytes	Melanocyte / Schwann cells	WNT7B	FZD3_LRP6	0.000306511709754322	0	WNT7B_FZD3_LRP6	WNT7B - (FZD3+LRP6)	WNT	Secreted Signaling	KEGG: hsa04310; PMID: 23209147	DNFU skin
Monocytes	Basal keratinocytes	AREG	EGFR	0.00289545019012508	0	AREG_EGFR	AREG - EGFR	EGF	Secreted Signaling	KEGG: hsa04012	DNFU skin
Monocytes	Differentiated keratinocytes	AREG	EGFR	0.00216548472463981	0	AREG_EGFR	AREG - EGFR	EGF	Secreted Signaling	KEGG: hsa04012	DNFU skin
Monocytes	Basal keratinocytes	AREG	EGFR_ERBB2	0.0012258684757073	0	AREG_EGFR_ERBB2	AREG - (EGFR+ERBB2)	EGF	Secreted Signaling	KEGG: hsa04012	DNFU skin
Monocytes	Differentiated keratinocytes	AREG	EGFR_ERBB2	0.00138979034036277	0	AREG_EGFR_ERBB2	AREG - (EGFR+ERBB2)	EGF	Secreted Signaling	KEGG: hsa04012	DNFU skin
Basal keratinocytes	Basal keratinocytes	HBEGF	EGFR	0.0011431025001021	0	HBEGF_EGFR	HBEGF - EGFR	EGF	Secreted Signaling	KEGG: hsa04012	DNFU skin
Differentiated keratinocytes	Basal keratinocytes	HBEGF	EGFR	0.00214361620925981	0	HBEGF_EGFR	HBEGF - EGFR	EGF	Secreted Signaling	KEGG: hsa04012	DNFU skin
Endothelial cells	Basal keratinocytes	HBEGF	EGFR	0.00144824025171467	0	HBEGF_EGFR	HBEGF - EGFR	EGF	Secreted Signaling	KEGG: hsa04012	DNFU skin
Basal keratinocytes	Differentiated keratinocytes	HBEGF	EGFR	0.000854538872995576	0	HBEGF_EGFR	HBEGF - EGFR	EGF	Secreted Signaling	KEGG: hsa04012	DNFU skin
Differentiated keratinocytes	Differentiated keratinocytes	HBEGF	EGFR	0.0016028892266202	0	HBEGF_EGFR	HBEGF - EGFR	EGF	Secreted Signaling	KEGG: hsa04012	DNFU skin
Endothelial cells	Differentiated keratinocytes	HBEGF	EGFR	0.00108273145918131	0	HBEGF_EGFR	HBEGF - EGFR	EGF	Secreted Signaling	KEGG: hsa04012	DNFU skin
Basal keratinocytes	Basal keratinocytes	HBEGF	EGFR_ERBB2	0.000483473942295823	0	HBEGF_EGFR_ERBB2	HBEGF - (EGFR+ERBB2)	EGF	Secreted Signaling	KEGG: hsa04012	DNFU skin
Differentiated keratinocytes	Basal keratinocytes	HBEGF	EGFR_ERBB2	0.00090716446120049	0	HBEGF_EGFR_ERBB2	HBEGF - (EGFR+ERBB2)	EGF	Secreted Signaling	KEGG: hsa04012	DNFU skin
Endothelial cells	Basal keratinocytes	HBEGF	EGFR_ERBB2	0.000612639615047212	0	HBEGF_EGFR_ERBB2	HBEGF - (EGFR+ERBB2)	EGF	Secreted Signaling	KEGG: hsa04012	DNFU skin
Basal keratinocytes	Differentiated keratinocytes	HBEGF	EGFR_ERBB2	0.000548178063452955	0	HBEGF_EGFR_ERBB2	HBEGF - (EGFR+ERBB2)	EGF	Secreted Signaling	KEGG: hsa04012	DNFU skin
Differentiated keratinocytes	Differentiated keratinocytes	HBEGF	EGFR_ERBB2	0.00102851344039183	0	HBEGF_EGFR_ERBB2	HBEGF - (EGFR+ERBB2)	EGF	Secreted Signaling	KEGG: hsa04012	DNFU skin
Endothelial cells	Differentiated keratinocytes	HBEGF	EGFR_ERBB2	0.000694618179547082	0	HBEGF_EGFR_ERBB2	HBEGF - (EGFR+ERBB2)	EGF	Secreted Signaling	KEGG: hsa04012	DNFU skin
Unresolved	Endothelial cells	FGF7	FGFR1	0.00237677162595724	0	FGF7_FGFR1	FGF7 - FGFR1	FGF	Secreted Signaling	PMC: 4393358	DNFU skin
Unresolved	Lymphatic endothelial cells	FGF7	FGFR1	0.00333362941706993	0	FGF7_FGFR1	FGF7 - FGFR1	FGF	Secreted Signaling	PMC: 4393358	DNFU skin
Unresolved	Smooth muscle / pericytes	FGF7	FGFR1	0.00270196119617656	0	FGF7_FGFR1	FGF7 - FGFR1	FGF	Secreted Signaling	PMC: 4393358	DNFU skin
Unresolved	Unresolved	FGF7	FGFR1	0.00529849363108638	0	FGF7_FGFR1	FGF7 - FGFR1	FGF	Secreted Signaling	PMC: 4393358	DNFU skin
Unresolved	Basal keratinocytes	FGF7	FGFR2	0.00338335496216804	0	FGF7_FGFR2	FGF7 - FGFR2	FGF	Secreted Signaling	PMC: 4393358	DNFU skin
Lymphatic endothelial cells	Unresolved	PDGFA	PDGFRA	0.000709704057088088	0	PDGFA_PDGFRA	PDGFA - PDGFRA	PDGF	Secreted Signaling	PMID: 15207812	DNFU skin
Smooth muscle / pericytes	Unresolved	PDGFA	PDGFRA	0.000820301627960007	0	PDGFA_PDGFRA	PDGFA - PDGFRA	PDGF	Secreted Signaling	PMID: 15207812	DNFU skin
Lymphatic endothelial cells	Smooth muscle / pericytes	PDGFA	PDGFRB	0.0039268256967578	0	PDGFA_PDGFRB	PDGFA - PDGFRB	PDGF	Secreted Signaling	PMID: 15207812	DNFU skin
Smooth muscle / pericytes	Smooth muscle / pericytes	PDGFA	PDGFRB	0.00452563655287466	0	PDGFA_PDGFRB	PDGFA - PDGFRB	PDGF	Secreted Signaling	PMID: 15207812	DNFU skin
Lymphatic endothelial cells	Unresolved	PDGFA	PDGFRB	0.00357462090870526	0	PDGFA_PDGFRB	PDGFA - PDGFRB	PDGF	Secreted Signaling	PMID: 15207812	DNFU skin
Smooth muscle / pericytes	Unresolved	PDGFA	PDGFRB	0.00411956478603339	0	PDGFA_PDGFRB	PDGFA - PDGFRB	PDGF	Secreted Signaling	PMID: 15207812	DNFU skin
Endothelial cells	Unresolved	PDGFB	PDGFRA	0.000429741947612005	0	PDGFB_PDGFRA	PDGFB - PDGFRA	PDGF	Secreted Signaling	PMID: 15207812	DNFU skin
Endothelial cells	Smooth muscle / pericytes	PDGFB	PDGFRB	0.00237895502156069	0	PDGFB_PDGFRB	PDGFB - PDGFRB	PDGF	Secreted Signaling	PMID: 15207812	DNFU skin
Endothelial cells	Unresolved	PDGFB	PDGFRB	0.00216559602559301	0	PDGFB_PDGFRB	PDGFB - PDGFRB	PDGF	Secreted Signaling	PMID: 15207812	DNFU skin
Basal keratinocytes	Endothelial cells	VEGFA	FLT1	0.00228652784696328	0	VEGFA_VEGFR1	VEGFA - VEGFR1	VEGF	Secreted Signaling	KEGG: hsa04370; PMID: 16633338	DNFU skin
Differentiated keratinocytes	Endothelial cells	VEGFA	FLT1	0.00140239259319582	0	VEGFA_VEGFR1	VEGFA - VEGFR1	VEGF	Secreted Signaling	KEGG: hsa04370; PMID: 16633338	DNFU skin
Monocytes	Endothelial cells	VEGFA	FLT1	0.00462475186384747	0	VEGFA_VEGFR1	VEGFA - VEGFR1	VEGF	Secreted Signaling	KEGG: hsa04370; PMID: 16633338	DNFU skin
Basal keratinocytes	Endothelial cells	VEGFA	KDR	0.000700028973617883	0	VEGFA_VEGFR2	VEGFA - VEGFR2	VEGF	Secreted Signaling	KEGG: hsa04370; PMID: 16633338	DNFU skin
Differentiated keratinocytes	Endothelial cells	VEGFA	KDR	0.000429083862859134	0	VEGFA_VEGFR2	VEGFA - VEGFR2	VEGF	Secreted Signaling	KEGG: hsa04370; PMID: 16633338	DNFU skin
Monocytes	Endothelial cells	VEGFA	KDR	0.00141819102202339	0	VEGFA_VEGFR2	VEGFA - VEGFR2	VEGF	Secreted Signaling	KEGG: hsa04370; PMID: 16633338	DNFU skin
Basal keratinocytes	Lymphatic endothelial cells	VEGFA	KDR	0.0006870739113144	0	VEGFA_VEGFR2	VEGFA - VEGFR2	VEGF	Secreted Signaling	KEGG: hsa04370; PMID: 16633338	DNFU skin
Differentiated keratinocytes	Lymphatic endothelial cells	VEGFA	KDR	0.000421140923819244	0	VEGFA_VEGFR2	VEGFA - VEGFR2	VEGF	Secreted Signaling	KEGG: hsa04370; PMID: 16633338	DNFU skin
Monocytes	Lymphatic endothelial cells	VEGFA	KDR	0.00139196383133871	0	VEGFA_VEGFR2	VEGFA - VEGFR2	VEGF	Secreted Signaling	KEGG: hsa04370; PMID: 16633338	DNFU skin
Melanocyte / Schwann cells	Endothelial cells	VEGFB	FLT1	0.0213084936463047	0	VEGFB_VEGFR1	VEGFB - VEGFR1	VEGF	Secreted Signaling	KEGG: hsa04370; PMID: 16633338	DNFU skin
Smooth muscle / pericytes	Endothelial cells	VEGFB	FLT1	0.0047691814088398	0	VEGFB_VEGFR1	VEGFB - VEGFR1	VEGF	Secreted Signaling	KEGG: hsa04370; PMID: 16633338	DNFU skin
Unresolved	Endothelial cells	VEGFB	FLT1	0.0037937011358101	0	VEGFB_VEGFR1	VEGFB - VEGFR1	VEGF	Secreted Signaling	KEGG: hsa04370; PMID: 16633338	DNFU skin
Endothelial cells	Endothelial cells	PGF	FLT1	0.00249675503411095	0	PGF_VEGFR1	PGF - VEGFR1	VEGF	Secreted Signaling	KEGG: hsa04370; PMID: 16633338	DNFU skin
Smooth muscle / pericytes	Endothelial cells	PGF	FLT1	0.00393607064790232	0	PGF_VEGFR1	PGF - VEGFR1	VEGF	Secreted Signaling	KEGG: hsa04370; PMID: 16633338	DNFU skin
Basal keratinocytes	Endothelial cells	VEGFA	FLT1_KDR	0.00134135717823747	0	VEGFA_VEGFR1R2	VEGFA - VEGFR1R2	VEGF	Secreted Signaling	PMID: 16633338	DNFU skin
Differentiated keratinocytes	Endothelial cells	VEGFA	FLT1_KDR	0.000822391277964484	0	VEGFA_VEGFR1R2	VEGFA - VEGFR1R2	VEGF	Secreted Signaling	PMID: 16633338	DNFU skin
Monocytes	Endothelial cells	VEGFA	FLT1_KDR	0.00271567195836656	0	VEGFA_VEGFR1R2	VEGFA - VEGFR1R2	VEGF	Secreted Signaling	PMID: 16633338	DNFU skin
Lymphatic endothelial cells	Endothelial cells	IGF1	IGF1R	0.000629143385987388	0	IGF1_IGF1R	IGF1 - IGF1R	IGF	Secreted Signaling	PMID: 14604834	DNFU skin
Macrophages	Endothelial cells	IGF1	IGF1R	4.79442101532338e-05	0	IGF1_IGF1R	IGF1 - IGF1R	IGF	Secreted Signaling	PMID: 14604834	DNFU skin
Unresolved	Endothelial cells	IGF1	IGF1R	8.33275440699847e-05	0	IGF1_IGF1R	IGF1 - IGF1R	IGF	Secreted Signaling	PMID: 14604834	DNFU skin
Lymphatic endothelial cells	Melanocyte / Schwann cells	IGF1	IGF1R	0.00105737142151586	0	IGF1_IGF1R	IGF1 - IGF1R	IGF	Secreted Signaling	PMID: 14604834	DNFU skin
Macrophages	Melanocyte / Schwann cells	IGF1	IGF1R	8.05871812576537e-05	0	IGF1_IGF1R	IGF1 - IGF1R	IGF	Secreted Signaling	PMID: 14604834	DNFU skin
Unresolved	Melanocyte / Schwann cells	IGF1	IGF1R	0.000140059520832541	0	IGF1_IGF1R	IGF1 - IGF1R	IGF	Secreted Signaling	PMID: 14604834	DNFU skin
Lymphatic endothelial cells	Basal keratinocytes	IGF1	ITGA6_ITGB4	0.00961896130330426	0	IGF1_ITGA6_ITGB4	IGF1 - (ITGA6+ITGB4)	IGF	Secreted Signaling	PMID: 28190785; PMID: 28873464	DNFU skin
Macrophages	Basal keratinocytes	IGF1	ITGA6_ITGB4	0.000747438359498059	0	IGF1_ITGA6_ITGB4	IGF1 - (ITGA6+ITGB4)	IGF	Secreted Signaling	PMID: 28190785; PMID: 28873464	DNFU skin
Unresolved	Basal keratinocytes	IGF1	ITGA6_ITGB4	0.00129623232298929	0	IGF1_ITGA6_ITGB4	IGF1 - (ITGA6+ITGB4)	IGF	Secreted Signaling	PMID: 28190785; PMID: 28873464	DNFU skin
Lymphatic endothelial cells	Endothelial cells	IGF1	ITGA6_ITGB4	0.00599260827983602	0	IGF1_ITGA6_ITGB4	IGF1 - (ITGA6+ITGB4)	IGF	Secreted Signaling	PMID: 28190785; PMID: 28873464	DNFU skin
Macrophages	Endothelial cells	IGF1	ITGA6_ITGB4	0.000463604473447449	0	IGF1_ITGA6_ITGB4	IGF1 - (ITGA6+ITGB4)	IGF	Secreted Signaling	PMID: 28190785; PMID: 28873464	DNFU skin
Unresolved	Endothelial cells	IGF1	ITGA6_ITGB4	0.000804397015498341	0	IGF1_ITGA6_ITGB4	IGF1 - (ITGA6+ITGB4)	IGF	Secreted Signaling	PMID: 28190785; PMID: 28873464	DNFU skin
Lymphatic endothelial cells	Lymphatic endothelial cells	IGF1	ITGA6_ITGB4	0.00496385825889431	0	IGF1_ITGA6_ITGB4	IGF1 - (ITGA6+ITGB4)	IGF	Secreted Signaling	PMID: 28190785; PMID: 28873464	DNFU skin
Macrophages	Lymphatic endothelial cells	IGF1	ITGA6_ITGB4	0.000383840055340043	0	IGF1_ITGA6_ITGB4	IGF1 - (ITGA6+ITGB4)	IGF	Secreted Signaling	PMID: 28190785; PMID: 28873464	DNFU skin
Unresolved	Lymphatic endothelial cells	IGF1	ITGA6_ITGB4	0.000666032857744691	0	IGF1_ITGA6_ITGB4	IGF1 - (ITGA6+ITGB4)	IGF	Secreted Signaling	PMID: 28190785; PMID: 28873464	DNFU skin
T / NK cells	Macrophages	CCL5	CCR1	0.00623931227227134	0	CCL5_CCR1	CCL5 - CCR1	CCL	Secreted Signaling	KEGG: hsa04060	DNFU skin
Macrophages	Macrophages	CCL3	CCR1	0.0128536902874618	0	CCL3_CCR1	CCL3 - CCR1	CCL	Secreted Signaling	KEGG: hsa04060	DNFU skin
Monocytes	Macrophages	CCL3	CCR1	0.0119958725002507	0	CCL3_CCR1	CCL3 - CCR1	CCL	Secreted Signaling	KEGG: hsa04060	DNFU skin
Monocytes	Macrophages	CCL3L1	CCR1	0.0053085001881437	0	CCL3L1_CCR1	CCL3L1 - CCR1	CCL	Secreted Signaling	KEGG: hsa04060	DNFU skin
Macrophages	Macrophages	CCL13	CCR1	0.0145767479457131	0	CCL13_CCR1	CCL13 - CCR1	CCL	Secreted Signaling	KEGG: hsa04060	DNFU skin
Endothelial cells	Macrophages	CCL14	CCR1	0.00271279834670672	0	CCL14_CCR1	CCL14 - CCR1	CCL	Secreted Signaling	KEGG: hsa04060	DNFU skin
Basal keratinocytes	Endothelial cells	CCL2	ACKR1	0.00880617797299377	0	CCL2_ACKR1	CCL2 - ACKR1	CCL	Secreted Signaling	PMID: 26740381	DNFU skin
Endothelial cells	Endothelial cells	CCL2	ACKR1	0.0321413457153934	0	CCL2_ACKR1	CCL2 - ACKR1	CCL	Secreted Signaling	PMID: 26740381	DNFU skin
Lymphatic endothelial cells	Endothelial cells	CCL2	ACKR1	0.0140614695001025	0	CCL2_ACKR1	CCL2 - ACKR1	CCL	Secreted Signaling	PMID: 26740381	DNFU skin
Macrophages	Endothelial cells	CCL2	ACKR1	0.0748645794692542	0	CCL2_ACKR1	CCL2 - ACKR1	CCL	Secreted Signaling	PMID: 26740381	DNFU skin
Smooth muscle / pericytes	Endothelial cells	CCL2	ACKR1	0.0246311425476164	0	CCL2_ACKR1	CCL2 - ACKR1	CCL	Secreted Signaling	PMID: 26740381	DNFU skin
Unresolved	Endothelial cells	CCL2	ACKR1	0.0163846898203569	0	CCL2_ACKR1	CCL2 - ACKR1	CCL	Secreted Signaling	PMID: 26740381	DNFU skin
T / NK cells	Endothelial cells	CCL5	ACKR1	0.0302513276742921	0	CCL5_ACKR1	CCL5 - ACKR1	CCL	Secreted Signaling	PMID: 26740381	DNFU skin
Macrophages	Endothelial cells	CCL13	ACKR1	0.068464814875812	0	CCL13_ACKR1	CCL13 - ACKR1	CCL	Secreted Signaling	PMID: 26740381	DNFU skin
Endothelial cells	Endothelial cells	CCL14	ACKR1	0.013335130435004	0	CCL14_ACKR1	CCL14 - ACKR1	CCL	Secreted Signaling	PMID: 26740381	DNFU skin
Macrophages	Endothelial cells	CCL18	ACKR1	0.0178090226579917	0	CCL18_ACKR1	CCL18 - ACKR1	CCL	Secreted Signaling	PMID: 26740381	DNFU skin
Macrophages	Endothelial cells	CXCL2	ACKR1	0.04802538294925	0	CXCL2_ACKR1	CXCL2 - ACKR1	CXCL	Secreted Signaling	PMID: 26740381	DNFU skin
Monocytes	Endothelial cells	CXCL2	ACKR1	0.0536899337978181	0	CXCL2_ACKR1	CXCL2 - ACKR1	CXCL	Secreted Signaling	PMID: 26740381	DNFU skin
Macrophages	Endothelial cells	CXCL3	ACKR1	0.0428644442903163	0	CXCL3_ACKR1	CXCL3 - ACKR1	CXCL	Secreted Signaling	PMID: 26740381	DNFU skin
Monocytes	Endothelial cells	CXCL3	ACKR1	0.0382154064683611	0	CXCL3_ACKR1	CXCL3 - ACKR1	CXCL	Secreted Signaling	PMID: 26740381	DNFU skin
Macrophages	Endothelial cells	CXCL8	ACKR1	0.0480795825381659	0	CXCL8_ACKR1	CXCL8 - ACKR1	CXCL	Secreted Signaling	PMID: 26740381	DNFU skin
Monocytes	Endothelial cells	CXCL8	ACKR1	0.110785435958912	0	CXCL8_ACKR1	CXCL8 - ACKR1	CXCL	Secreted Signaling	PMID: 26740381	DNFU skin
Basal keratinocytes	Lymphatic endothelial cells	CCL2	ACKR2	0.000525783617412414	0	CCL2_ACKR2	CCL2 - ACKR2	CCL	Secreted Signaling	PMID: 26740381	DNFU skin
Endothelial cells	Lymphatic endothelial cells	CCL2	ACKR2	0.00196248149052329	0	CCL2_ACKR2	CCL2 - ACKR2	CCL	Secreted Signaling	PMID: 26740381	DNFU skin
Lymphatic endothelial cells	Lymphatic endothelial cells	CCL2	ACKR2	0.000843763737202967	0	CCL2_ACKR2	CCL2 - ACKR2	CCL	Secreted Signaling	PMID: 26740381	DNFU skin
Macrophages	Lymphatic endothelial cells	CCL2	ACKR2	0.00476871844572308	0	CCL2_ACKR2	CCL2 - ACKR2	CCL	Secreted Signaling	PMID: 26740381	DNFU skin
Smooth muscle / pericytes	Lymphatic endothelial cells	CCL2	ACKR2	0.00149304655409618	0	CCL2_ACKR2	CCL2 - ACKR2	CCL	Secreted Signaling	PMID: 26740381	DNFU skin
Unresolved	Lymphatic endothelial cells	CCL2	ACKR2	0.000985351956925057	0	CCL2_ACKR2	CCL2 - ACKR2	CCL	Secreted Signaling	PMID: 26740381	DNFU skin
Macrophages	Lymphatic endothelial cells	CCL3	ACKR2	0.00381612622710456	0	CCL3_ACKR2	CCL3 - ACKR2	CCL	Secreted Signaling	PMID: 26740381	DNFU skin
Monocytes	Lymphatic endothelial cells	CCL3	ACKR2	0.00355927440086086	0	CCL3_ACKR2	CCL3 - ACKR2	CCL	Secreted Signaling	PMID: 26740381	DNFU skin
Monocytes	Lymphatic endothelial cells	CCL3L1	ACKR2	0.00156761355390324	0	CCL3L1_ACKR2	CCL3L1 - ACKR2	CCL	Secreted Signaling	PMID: 26740381	DNFU skin
Macrophages	Lymphatic endothelial cells	CCL4	ACKR2	0.00147476538500804	0	CCL4_ACKR2	CCL4 - ACKR2	CCL	Secreted Signaling	PMID: 26740381	DNFU skin
Monocytes	Lymphatic endothelial cells	CCL4	ACKR2	0.00155306039400892	0	CCL4_ACKR2	CCL4 - ACKR2	CCL	Secreted Signaling	PMID: 26740381	DNFU skin
T / NK cells	Lymphatic endothelial cells	CCL5	ACKR2	0.00184370053319044	0	CCL5_ACKR2	CCL5 - ACKR2	CCL	Secreted Signaling	PMID: 26740381	DNFU skin
Macrophages	Lymphatic endothelial cells	CCL13	ACKR2	0.00433300181095871	0	CCL13_ACKR2	CCL13 - ACKR2	CCL	Secreted Signaling	PMID: 26740381	DNFU skin
Endothelial cells	Lymphatic endothelial cells	CCL14	ACKR2	0.000799625755246648	0	CCL14_ACKR2	CCL14 - ACKR2	CCL	Secreted Signaling	PMID: 26740381	DNFU skin
Endothelial cells	Monocytes	CXCL12	CXCR4	0.00190798701586584	0	CXCL12_CXCR4	CXCL12 - CXCR4	CXCL	Secreted Signaling	KEGG: hsa04060	DNFU skin
Smooth muscle / pericytes	Monocytes	CXCL12	CXCR4	0.00255848298524733	0	CXCL12_CXCR4	CXCL12 - CXCR4	CXCL	Secreted Signaling	KEGG: hsa04060	DNFU skin
Unresolved	Monocytes	CXCL12	CXCR4	0.0124035781356357	0	CXCL12_CXCR4	CXCL12 - CXCR4	CXCL	Secreted Signaling	KEGG: hsa04060	DNFU skin
Endothelial cells	T / NK cells	CXCL12	CXCR4	0.00899843182909557	0	CXCL12_CXCR4	CXCL12 - CXCR4	CXCL	Secreted Signaling	KEGG: hsa04060	DNFU skin
Smooth muscle / pericytes	T / NK cells	CXCL12	CXCR4	0.0120371414630361	0	CXCL12_CXCR4	CXCL12 - CXCR4	CXCL	Secreted Signaling	KEGG: hsa04060	DNFU skin
Unresolved	T / NK cells	CXCL12	CXCR4	0.0562976381668542	0	CXCL12_CXCR4	CXCL12 - CXCR4	CXCL	Secreted Signaling	KEGG: hsa04060	DNFU skin
Endothelial cells	Lymphatic endothelial cells	CXCL12	ACKR3	0.00286590705417674	0	CXCL12_ACKR3	CXCL12 - ACKR3	CXCL	Secreted Signaling	KEGG: hsa04060	DNFU skin
Smooth muscle / pericytes	Lymphatic endothelial cells	CXCL12	ACKR3	0.00384173263539494	0	CXCL12_ACKR3	CXCL12 - ACKR3	CXCL	Secreted Signaling	KEGG: hsa04060	DNFU skin
Unresolved	Lymphatic endothelial cells	CXCL12	ACKR3	0.0185330484351366	0	CXCL12_ACKR3	CXCL12 - ACKR3	CXCL	Secreted Signaling	KEGG: hsa04060	DNFU skin
Endothelial cells	Smooth muscle / pericytes	CXCL12	ACKR3	0.00166315435749295	0	CXCL12_ACKR3	CXCL12 - ACKR3	CXCL	Secreted Signaling	KEGG: hsa04060	DNFU skin
Smooth muscle / pericytes	Smooth muscle / pericytes	CXCL12	ACKR3	0.00223036529234302	0	CXCL12_ACKR3	CXCL12 - ACKR3	CXCL	Secreted Signaling	KEGG: hsa04060	DNFU skin
Unresolved	Smooth muscle / pericytes	CXCL12	ACKR3	0.0108265615308667	0	CXCL12_ACKR3	CXCL12 - ACKR3	CXCL	Secreted Signaling	KEGG: hsa04060	DNFU skin
Basal keratinocytes	Monocytes	MIF	CD74_CXCR4	0.0485639289599098	0	MIF_CD74_CXCR4	MIF - (CD74+CXCR4)	MIF	Secreted Signaling	PMID: 29637711; PMID: 24760155	DNFU skin
Differentiated keratinocytes	Monocytes	MIF	CD74_CXCR4	0.0512540053168821	0	MIF_CD74_CXCR4	MIF - (CD74+CXCR4)	MIF	Secreted Signaling	PMID: 29637711; PMID: 24760155	DNFU skin
Endothelial cells	Monocytes	MIF	CD74_CXCR4	0.0284436248258687	0	MIF_CD74_CXCR4	MIF - (CD74+CXCR4)	MIF	Secreted Signaling	PMID: 29637711; PMID: 24760155	DNFU skin
Lymphatic endothelial cells	Monocytes	MIF	CD74_CXCR4	0.0496452817557429	0	MIF_CD74_CXCR4	MIF - (CD74+CXCR4)	MIF	Secreted Signaling	PMID: 29637711; PMID: 24760155	DNFU skin
Macrophages	Monocytes	MIF	CD74_CXCR4	0.0234645044829211	0	MIF_CD74_CXCR4	MIF - (CD74+CXCR4)	MIF	Secreted Signaling	PMID: 29637711; PMID: 24760155	DNFU skin
Melanocyte / Schwann cells	Monocytes	MIF	CD74_CXCR4	0.0500526154533384	0	MIF_CD74_CXCR4	MIF - (CD74+CXCR4)	MIF	Secreted Signaling	PMID: 29637711; PMID: 24760155	DNFU skin
Monocytes	Monocytes	MIF	CD74_CXCR4	0.0260033637701151	0	MIF_CD74_CXCR4	MIF - (CD74+CXCR4)	MIF	Secreted Signaling	PMID: 29637711; PMID: 24760155	DNFU skin
Smooth muscle / pericytes	Monocytes	MIF	CD74_CXCR4	0.0369653411484181	0	MIF_CD74_CXCR4	MIF - (CD74+CXCR4)	MIF	Secreted Signaling	PMID: 29637711; PMID: 24760155	DNFU skin
T / NK cells	Monocytes	MIF	CD74_CXCR4	0.0162551530035855	0	MIF_CD74_CXCR4	MIF - (CD74+CXCR4)	MIF	Secreted Signaling	PMID: 29637711; PMID: 24760155	DNFU skin
Unresolved	Monocytes	MIF	CD74_CXCR4	0.0403601694855135	0	MIF_CD74_CXCR4	MIF - (CD74+CXCR4)	MIF	Secreted Signaling	PMID: 29637711; PMID: 24760155	DNFU skin
Basal keratinocytes	T / NK cells	MIF	CD74_CXCR4	0.0470648528828383	0	MIF_CD74_CXCR4	MIF - (CD74+CXCR4)	MIF	Secreted Signaling	PMID: 29637711; PMID: 24760155	DNFU skin
Differentiated keratinocytes	T / NK cells	MIF	CD74_CXCR4	0.0496762272440921	0	MIF_CD74_CXCR4	MIF - (CD74+CXCR4)	MIF	Secreted Signaling	PMID: 29637711; PMID: 24760155	DNFU skin
Endothelial cells	T / NK cells	MIF	CD74_CXCR4	0.0275476417868703	0	MIF_CD74_CXCR4	MIF - (CD74+CXCR4)	MIF	Secreted Signaling	PMID: 29637711; PMID: 24760155	DNFU skin
Lymphatic endothelial cells	T / NK cells	MIF	CD74_CXCR4	0.0481145143806397	0	MIF_CD74_CXCR4	MIF - (CD74+CXCR4)	MIF	Secreted Signaling	PMID: 29637711; PMID: 24760155	DNFU skin
Macrophages	T / NK cells	MIF	CD74_CXCR4	0.0227216971930576	0	MIF_CD74_CXCR4	MIF - (CD74+CXCR4)	MIF	Secreted Signaling	PMID: 29637711; PMID: 24760155	DNFU skin
Melanocyte / Schwann cells	T / NK cells	MIF	CD74_CXCR4	0.0485099294129848	0	MIF_CD74_CXCR4	MIF - (CD74+CXCR4)	MIF	Secreted Signaling	PMID: 29637711; PMID: 24760155	DNFU skin
Monocytes	T / NK cells	MIF	CD74_CXCR4	0.0251822573084854	0	MIF_CD74_CXCR4	MIF - (CD74+CXCR4)	MIF	Secreted Signaling	PMID: 29637711; PMID: 24760155	DNFU skin
Smooth muscle / pericytes	T / NK cells	MIF	CD74_CXCR4	0.0358108157612828	0	MIF_CD74_CXCR4	MIF - (CD74+CXCR4)	MIF	Secreted Signaling	PMID: 29637711; PMID: 24760155	DNFU skin
T / NK cells	T / NK cells	MIF	CD74_CXCR4	0.0157368917011121	0	MIF_CD74_CXCR4	MIF - (CD74+CXCR4)	MIF	Secreted Signaling	PMID: 29637711; PMID: 24760155	DNFU skin
Unresolved	T / NK cells	MIF	CD74_CXCR4	0.0391039199445195	0	MIF_CD74_CXCR4	MIF - (CD74+CXCR4)	MIF	Secreted Signaling	PMID: 29637711; PMID: 24760155	DNFU skin
Basal keratinocytes	Macrophages	MIF	CD74_CD44	0.0868022588812325	0	MIF_CD74_CD44	MIF - (CD74+CD44)	MIF	Secreted Signaling	PMID: 29637711; PMID: 26175090	DNFU skin
Differentiated keratinocytes	Macrophages	MIF	CD74_CD44	0.0914069581367558	0	MIF_CD74_CD44	MIF - (CD74+CD44)	MIF	Secreted Signaling	PMID: 29637711; PMID: 26175090	DNFU skin
Endothelial cells	Macrophages	MIF	CD74_CD44	0.0517004672573375	0	MIF_CD74_CD44	MIF - (CD74+CD44)	MIF	Secreted Signaling	PMID: 29637711; PMID: 26175090	DNFU skin
Lymphatic endothelial cells	Macrophages	MIF	CD74_CD44	0.0886557109549942	0	MIF_CD74_CD44	MIF - (CD74+CD44)	MIF	Secreted Signaling	PMID: 29637711; PMID: 26175090	DNFU skin
Macrophages	Macrophages	MIF	CD74_CD44	0.042829655767382	0	MIF_CD74_CD44	MIF - (CD74+CD44)	MIF	Secreted Signaling	PMID: 29637711; PMID: 26175090	DNFU skin
Melanocyte / Schwann cells	Macrophages	MIF	CD74_CD44	0.0893530268641131	0	MIF_CD74_CD44	MIF - (CD74+CD44)	MIF	Secreted Signaling	PMID: 29637711; PMID: 26175090	DNFU skin
Monocytes	Macrophages	MIF	CD74_CD44	0.0473622013492068	0	MIF_CD74_CD44	MIF - (CD74+CD44)	MIF	Secreted Signaling	PMID: 29637711; PMID: 26175090	DNFU skin
Smooth muscle / pericytes	Macrophages	MIF	CD74_CD44	0.0667115008308424	0	MIF_CD74_CD44	MIF - (CD74+CD44)	MIF	Secreted Signaling	PMID: 29637711; PMID: 26175090	DNFU skin
T / NK cells	Macrophages	MIF	CD74_CD44	0.0298523432179655	0	MIF_CD74_CD44	MIF - (CD74+CD44)	MIF	Secreted Signaling	PMID: 29637711; PMID: 26175090	DNFU skin
Unresolved	Macrophages	MIF	CD74_CD44	0.0726321263492011	0	MIF_CD74_CD44	MIF - (CD74+CD44)	MIF	Secreted Signaling	PMID: 29637711; PMID: 26175090	DNFU skin
Basal keratinocytes	Monocytes	MIF	CD74_CD44	0.105018187762719	0	MIF_CD74_CD44	MIF - (CD74+CD44)	MIF	Secreted Signaling	PMID: 29637711; PMID: 26175090	DNFU skin
Differentiated keratinocytes	Monocytes	MIF	CD74_CD44	0.11047230951562	0	MIF_CD74_CD44	MIF - (CD74+CD44)	MIF	Secreted Signaling	PMID: 29637711; PMID: 26175090	DNFU skin
Endothelial cells	Monocytes	MIF	CD74_CD44	0.0630587561427937	0	MIF_CD74_CD44	MIF - (CD74+CD44)	MIF	Secreted Signaling	PMID: 29637711; PMID: 26175090	DNFU skin
Lymphatic endothelial cells	Monocytes	MIF	CD74_CD44	0.107214930985547	0	MIF_CD74_CD44	MIF - (CD74+CD44)	MIF	Secreted Signaling	PMID: 29637711; PMID: 26175090	DNFU skin
Macrophages	Monocytes	MIF	CD74_CD44	0.0523466579230829	0	MIF_CD74_CD44	MIF - (CD74+CD44)	MIF	Secreted Signaling	PMID: 29637711; PMID: 26175090	DNFU skin
Melanocyte / Schwann cells	Monocytes	MIF	CD74_CD44	0.108040917602676	0	MIF_CD74_CD44	MIF - (CD74+CD44)	MIF	Secreted Signaling	PMID: 29637711; PMID: 26175090	DNFU skin
Monocytes	Monocytes	MIF	CD74_CD44	0.0578255164279257	0	MIF_CD74_CD44	MIF - (CD74+CD44)	MIF	Secreted Signaling	PMID: 29637711; PMID: 26175090	DNFU skin
Smooth muscle / pericytes	Monocytes	MIF	CD74_CD44	0.0810856396573862	0	MIF_CD74_CD44	MIF - (CD74+CD44)	MIF	Secreted Signaling	PMID: 29637711; PMID: 26175090	DNFU skin
T / NK cells	Monocytes	MIF	CD74_CD44	0.0365959614155044	0	MIF_CD74_CD44	MIF - (CD74+CD44)	MIF	Secreted Signaling	PMID: 29637711; PMID: 26175090	DNFU skin
Unresolved	Monocytes	MIF	CD74_CD44	0.0881614588438863	0	MIF_CD74_CD44	MIF - (CD74+CD44)	MIF	Secreted Signaling	PMID: 29637711; PMID: 26175090	DNFU skin
Basal keratinocytes	T / NK cells	MIF	CD74_CD44	0.0447615178131989	0	MIF_CD74_CD44	MIF - (CD74+CD44)	MIF	Secreted Signaling	PMID: 29637711; PMID: 26175090	DNFU skin
Differentiated keratinocytes	T / NK cells	MIF	CD74_CD44	0.0472514295208032	0	MIF_CD74_CD44	MIF - (CD74+CD44)	MIF	Secreted Signaling	PMID: 29637711; PMID: 26175090	DNFU skin
Endothelial cells	T / NK cells	MIF	CD74_CD44	0.0261732367514814	0	MIF_CD74_CD44	MIF - (CD74+CD44)	MIF	Secreted Signaling	PMID: 29637711; PMID: 26175090	DNFU skin
Lymphatic endothelial cells	T / NK cells	MIF	CD74_CD44	0.0457622762109504	0	MIF_CD74_CD44	MIF - (CD74+CD44)	MIF	Secreted Signaling	PMID: 29637711; PMID: 26175090	DNFU skin
Melanocyte / Schwann cells	T / NK cells	MIF	CD74_CD44	0.0461392970742975	0	MIF_CD74_CD44	MIF - (CD74+CD44)	MIF	Secreted Signaling	PMID: 29637711; PMID: 26175090	DNFU skin
Monocytes	T / NK cells	MIF	CD74_CD44	0.023922962660064	0.04	MIF_CD74_CD44	MIF - (CD74+CD44)	MIF	Secreted Signaling	PMID: 29637711; PMID: 26175090	DNFU skin
Smooth muscle / pericytes	T / NK cells	MIF	CD74_CD44	0.0340385754849543	0	MIF_CD74_CD44	MIF - (CD74+CD44)	MIF	Secreted Signaling	PMID: 29637711; PMID: 26175090	DNFU skin
Unresolved	T / NK cells	MIF	CD74_CD44	0.0371749908565831	0	MIF_CD74_CD44	MIF - (CD74+CD44)	MIF	Secreted Signaling	PMID: 29637711; PMID: 26175090	DNFU skin
Basal keratinocytes	Lymphatic endothelial cells	MIF	ACKR3	0.0208409024925626	0	MIF_ACKR3	MIF - ACKR3	MIF	Secreted Signaling	PMID: 26175090	DNFU skin
Differentiated keratinocytes	Lymphatic endothelial cells	MIF	ACKR3	0.0220308902568409	0	MIF_ACKR3	MIF - ACKR3	MIF	Secreted Signaling	PMID: 26175090	DNFU skin
Endothelial cells	Lymphatic endothelial cells	MIF	ACKR3	0.0120608025667947	0	MIF_ACKR3	MIF - ACKR3	MIF	Secreted Signaling	PMID: 26175090	DNFU skin
Lymphatic endothelial cells	Lymphatic endothelial cells	MIF	ACKR3	0.0213187899464836	0	MIF_ACKR3	MIF - ACKR3	MIF	Secreted Signaling	PMID: 26175090	DNFU skin
Macrophages	Lymphatic endothelial cells	MIF	ACKR3	0.00992024932655422	0	MIF_ACKR3	MIF - ACKR3	MIF	Secreted Signaling	PMID: 26175090	DNFU skin
Melanocyte / Schwann cells	Lymphatic endothelial cells	MIF	ACKR3	0.0214989658248298	0	MIF_ACKR3	MIF - ACKR3	MIF	Secreted Signaling	PMID: 26175090	DNFU skin
Monocytes	Lymphatic endothelial cells	MIF	ACKR3	0.0110101432015054	0	MIF_ACKR3	MIF - ACKR3	MIF	Secreted Signaling	PMID: 26175090	DNFU skin
Smooth muscle / pericytes	Lymphatic endothelial cells	MIF	ACKR3	0.0157538098539681	0	MIF_ACKR3	MIF - ACKR3	MIF	Secreted Signaling	PMID: 26175090	DNFU skin
T / NK cells	Lymphatic endothelial cells	MIF	ACKR3	0.00684314107226127	0	MIF_ACKR3	MIF - ACKR3	MIF	Secreted Signaling	PMID: 26175090	DNFU skin
Unresolved	Lymphatic endothelial cells	MIF	ACKR3	0.0172354744563108	0	MIF_ACKR3	MIF - ACKR3	MIF	Secreted Signaling	PMID: 26175090	DNFU skin
Basal keratinocytes	Smooth muscle / pericytes	MIF	ACKR3	0.0121866703240852	0	MIF_ACKR3	MIF - ACKR3	MIF	Secreted Signaling	PMID: 26175090	DNFU skin
Differentiated keratinocytes	Smooth muscle / pericytes	MIF	ACKR3	0.0128890175693822	0	MIF_ACKR3	MIF - ACKR3	MIF	Secreted Signaling	PMID: 26175090	DNFU skin
Endothelial cells	Smooth muscle / pericytes	MIF	ACKR3	0.00702636378661835	0	MIF_ACKR3	MIF - ACKR3	MIF	Secreted Signaling	PMID: 26175090	DNFU skin
Lymphatic endothelial cells	Smooth muscle / pericytes	MIF	ACKR3	0.0124686409155638	0	MIF_ACKR3	MIF - ACKR3	MIF	Secreted Signaling	PMID: 26175090	DNFU skin
Macrophages	Smooth muscle / pericytes	MIF	ACKR3	0.00577410135726288	0	MIF_ACKR3	MIF - ACKR3	MIF	Secreted Signaling	PMID: 26175090	DNFU skin
Melanocyte / Schwann cells	Smooth muscle / pericytes	MIF	ACKR3	0.0125749807680087	0	MIF_ACKR3	MIF - ACKR3	MIF	Secreted Signaling	PMID: 26175090	DNFU skin
Monocytes	Smooth muscle / pericytes	MIF	ACKR3	0.00641142609904053	0	MIF_ACKR3	MIF - ACKR3	MIF	Secreted Signaling	PMID: 26175090	DNFU skin
Smooth muscle / pericytes	Smooth muscle / pericytes	MIF	ACKR3	0.00919217338452239	0	MIF_ACKR3	MIF - ACKR3	MIF	Secreted Signaling	PMID: 26175090	DNFU skin
T / NK cells	Smooth muscle / pericytes	MIF	ACKR3	0.00397789710305736	0	MIF_ACKR3	MIF - ACKR3	MIF	Secreted Signaling	PMID: 26175090	DNFU skin
Unresolved	Smooth muscle / pericytes	MIF	ACKR3	0.0100630178400819	0	MIF_ACKR3	MIF - ACKR3	MIF	Secreted Signaling	PMID: 26175090	DNFU skin
Monocytes	Monocytes	IL1B	IL1R2	0.0211458249160646	0	IL1B_IL1R2	IL1B - IL1R2	IL1	Secreted Signaling	KEGG: hsa04060	DNFU skin
Melanocyte / Schwann cells	Macrophages	IL16	CD4	0.00232246634064075	0	IL16_CD4	IL16 - CD4	IL16	Secreted Signaling	KEGG: hsa04060	DNFU skin
Melanocyte / Schwann cells	Monocytes	IL16	CD4	0.000754987632820499	0	IL16_CD4	IL16 - CD4	IL16	Secreted Signaling	KEGG: hsa04060	DNFU skin
Monocytes	Basal keratinocytes	TNF	TNFRSF1A	0.00162977448237017	0	TNF_TNFRSF1A	TNF - TNFRSF1A	TNF	Secreted Signaling	KEGG: hsa04060	DNFU skin
T / NK cells	Basal keratinocytes	TNF	TNFRSF1A	0.00151910804214327	0	TNF_TNFRSF1A	TNF - TNFRSF1A	TNF	Secreted Signaling	KEGG: hsa04060	DNFU skin
Monocytes	Differentiated keratinocytes	TNF	TNFRSF1A	0.00131138998433991	0	TNF_TNFRSF1A	TNF - TNFRSF1A	TNF	Secreted Signaling	KEGG: hsa04060	DNFU skin
T / NK cells	Differentiated keratinocytes	TNF	TNFRSF1A	0.001222316311344	0	TNF_TNFRSF1A	TNF - TNFRSF1A	TNF	Secreted Signaling	KEGG: hsa04060	DNFU skin
Monocytes	Endothelial cells	TNF	TNFRSF1A	0.00545193967028277	0	TNF_TNFRSF1A	TNF - TNFRSF1A	TNF	Secreted Signaling	KEGG: hsa04060	DNFU skin
T / NK cells	Endothelial cells	TNF	TNFRSF1A	0.00508305845836063	0	TNF_TNFRSF1A	TNF - TNFRSF1A	TNF	Secreted Signaling	KEGG: hsa04060	DNFU skin
Monocytes	Lymphatic endothelial cells	TNF	TNFRSF1A	0.00413870005317902	0	TNF_TNFRSF1A	TNF - TNFRSF1A	TNF	Secreted Signaling	KEGG: hsa04060	DNFU skin
T / NK cells	Lymphatic endothelial cells	TNF	TNFRSF1A	0.00385832864084345	0	TNF_TNFRSF1A	TNF - TNFRSF1A	TNF	Secreted Signaling	KEGG: hsa04060	DNFU skin
Monocytes	Macrophages	TNF	TNFRSF1A	0.00263736793287682	0	TNF_TNFRSF1A	TNF - TNFRSF1A	TNF	Secreted Signaling	KEGG: hsa04060	DNFU skin
T / NK cells	Macrophages	TNF	TNFRSF1A	0.00245845143716287	0	TNF_TNFRSF1A	TNF - TNFRSF1A	TNF	Secreted Signaling	KEGG: hsa04060	DNFU skin
Monocytes	Monocytes	TNF	TNFRSF1A	0.001409090580877	0	TNF_TNFRSF1A	TNF - TNFRSF1A	TNF	Secreted Signaling	KEGG: hsa04060	DNFU skin
T / NK cells	Monocytes	TNF	TNFRSF1A	0.00131338950776105	0	TNF_TNFRSF1A	TNF - TNFRSF1A	TNF	Secreted Signaling	KEGG: hsa04060	DNFU skin
Monocytes	Smooth muscle / pericytes	TNF	TNFRSF1A	0.00174694645305433	0	TNF_TNFRSF1A	TNF - TNFRSF1A	TNF	Secreted Signaling	KEGG: hsa04060	DNFU skin
T / NK cells	Smooth muscle / pericytes	TNF	TNFRSF1A	0.00162833667102637	0	TNF_TNFRSF1A	TNF - TNFRSF1A	TNF	Secreted Signaling	KEGG: hsa04060	DNFU skin
Monocytes	Unresolved	TNF	TNFRSF1A	0.00469383480809264	0	TNF_TNFRSF1A	TNF - TNFRSF1A	TNF	Secreted Signaling	KEGG: hsa04060	DNFU skin
T / NK cells	Unresolved	TNF	TNFRSF1A	0.00437602169146758	0	TNF_TNFRSF1A	TNF - TNFRSF1A	TNF	Secreted Signaling	KEGG: hsa04060	DNFU skin
Monocytes	Endothelial cells	TNF	TNFRSF1B	0.00128750604007366	0	TNF_TNFRSF1B	TNF - TNFRSF1B	TNF	Secreted Signaling	KEGG: hsa04060	DNFU skin
T / NK cells	Endothelial cells	TNF	TNFRSF1B	0.00120005268924394	0	TNF_TNFRSF1B	TNF - TNFRSF1B	TNF	Secreted Signaling	KEGG: hsa04060	DNFU skin
Monocytes	Macrophages	TNF	TNFRSF1B	0.00197841307939077	0	TNF_TNFRSF1B	TNF - TNFRSF1B	TNF	Secreted Signaling	KEGG: hsa04060	DNFU skin
T / NK cells	Macrophages	TNF	TNFRSF1B	0.00184411678980806	0	TNF_TNFRSF1B	TNF - TNFRSF1B	TNF	Secreted Signaling	KEGG: hsa04060	DNFU skin
Monocytes	Monocytes	TNF	TNFRSF1B	0.00236739841609539	0	TNF_TNFRSF1B	TNF - TNFRSF1B	TNF	Secreted Signaling	KEGG: hsa04060	DNFU skin
T / NK cells	Monocytes	TNF	TNFRSF1B	0.00220675586946047	0	TNF_TNFRSF1B	TNF - TNFRSF1B	TNF	Secreted Signaling	KEGG: hsa04060	DNFU skin
Lymphatic endothelial cells	Basal keratinocytes	TNFSF12	TNFRSF12A	0.000947027619083144	0.01	TNFSF12_TNFRSF12A	TNFSF12 - TNFRSF12A	TWEAK	Secreted Signaling	KEGG: hsa04060	DNFU skin
Macrophages	Basal keratinocytes	TNFSF12	TNFRSF12A	0.000750358328230112	0.03	TNFSF12_TNFRSF12A	TNFSF12 - TNFRSF12A	TWEAK	Secreted Signaling	KEGG: hsa04060	DNFU skin
Melanocyte / Schwann cells	Basal keratinocytes	TNFSF12	TNFRSF12A	0.00105170398992602	0.01	TNFSF12_TNFRSF12A	TNFSF12 - TNFRSF12A	TWEAK	Secreted Signaling	KEGG: hsa04060	DNFU skin
Smooth muscle / pericytes	Basal keratinocytes	TNFSF12	TNFRSF12A	0.00142494858005338	0	TNFSF12_TNFRSF12A	TNFSF12 - TNFRSF12A	TWEAK	Secreted Signaling	KEGG: hsa04060	DNFU skin
Unresolved	Basal keratinocytes	TNFSF12	TNFRSF12A	0.000998641581316097	0	TNFSF12_TNFRSF12A	TNFSF12 - TNFRSF12A	TWEAK	Secreted Signaling	KEGG: hsa04060	DNFU skin
Smooth muscle / pericytes	Lymphatic endothelial cells	TNFSF12	TNFRSF12A	0.00106883812946884	0	TNFSF12_TNFRSF12A	TNFSF12 - TNFRSF12A	TWEAK	Secreted Signaling	KEGG: hsa04060	DNFU skin
Lymphatic endothelial cells	Smooth muscle / pericytes	TNFSF12	TNFRSF12A	0.00107784868564073	0	TNFSF12_TNFRSF12A	TNFSF12 - TNFRSF12A	TWEAK	Secreted Signaling	KEGG: hsa04060	DNFU skin
Macrophages	Smooth muscle / pericytes	TNFSF12	TNFRSF12A	0.000854034998981405	0	TNFSF12_TNFRSF12A	TNFSF12 - TNFRSF12A	TWEAK	Secreted Signaling	KEGG: hsa04060	DNFU skin
Melanocyte / Schwann cells	Smooth muscle / pericytes	TNFSF12	TNFRSF12A	0.00119696757910922	0	TNFSF12_TNFRSF12A	TNFSF12 - TNFRSF12A	TWEAK	Secreted Signaling	KEGG: hsa04060	DNFU skin
Smooth muscle / pericytes	Smooth muscle / pericytes	TNFSF12	TNFRSF12A	0.00162168181376904	0	TNFSF12_TNFRSF12A	TNFSF12 - TNFRSF12A	TWEAK	Secreted Signaling	KEGG: hsa04060	DNFU skin
Unresolved	Smooth muscle / pericytes	TNFSF12	TNFRSF12A	0.00113658441680614	0	TNFSF12_TNFRSF12A	TNFSF12 - TNFRSF12A	TWEAK	Secreted Signaling	KEGG: hsa04060	DNFU skin
Lymphatic endothelial cells	Unresolved	TNFSF12	TNFRSF12A	0.000874606910995713	0	TNFSF12_TNFRSF12A	TNFSF12 - TNFRSF12A	TWEAK	Secreted Signaling	KEGG: hsa04060	DNFU skin
Macrophages	Unresolved	TNFSF12	TNFRSF12A	0.000692966801744941	0	TNFSF12_TNFRSF12A	TNFSF12 - TNFRSF12A	TWEAK	Secreted Signaling	KEGG: hsa04060	DNFU skin
Melanocyte / Schwann cells	Unresolved	TNFSF12	TNFRSF12A	0.000971286295585641	0	TNFSF12_TNFRSF12A	TNFSF12 - TNFRSF12A	TWEAK	Secreted Signaling	KEGG: hsa04060	DNFU skin
Smooth muscle / pericytes	Unresolved	TNFSF12	TNFRSF12A	0.00131602863902993	0	TNFSF12_TNFRSF12A	TNFSF12 - TNFRSF12A	TWEAK	Secreted Signaling	KEGG: hsa04060	DNFU skin
Unresolved	Unresolved	TNFSF12	TNFRSF12A	0.000922277515136786	0	TNFSF12_TNFRSF12A	TNFSF12 - TNFRSF12A	TWEAK	Secreted Signaling	KEGG: hsa04060	DNFU skin
Basal keratinocytes	Endothelial cells	NAMPT	ITGA5_ITGB1	0.00449244976137187	0	NAMPT_ITGA5_ITGB1	NAMPT - (ITGA5+ITGB1)	VISFATIN	Secreted Signaling	PMID: 28490838	DNFU skin
Differentiated keratinocytes	Endothelial cells	NAMPT	ITGA5_ITGB1	0.00404709362133013	0	NAMPT_ITGA5_ITGB1	NAMPT - (ITGA5+ITGB1)	VISFATIN	Secreted Signaling	PMID: 28490838	DNFU skin
Endothelial cells	Endothelial cells	NAMPT	ITGA5_ITGB1	0.0156366709176092	0	NAMPT_ITGA5_ITGB1	NAMPT - (ITGA5+ITGB1)	VISFATIN	Secreted Signaling	PMID: 28490838	DNFU skin
Lymphatic endothelial cells	Endothelial cells	NAMPT	ITGA5_ITGB1	0.00672276842143468	0	NAMPT_ITGA5_ITGB1	NAMPT - (ITGA5+ITGB1)	VISFATIN	Secreted Signaling	PMID: 28490838	DNFU skin
Macrophages	Endothelial cells	NAMPT	ITGA5_ITGB1	0.0105190996416395	0	NAMPT_ITGA5_ITGB1	NAMPT - (ITGA5+ITGB1)	VISFATIN	Secreted Signaling	PMID: 28490838	DNFU skin
Melanocyte / Schwann cells	Endothelial cells	NAMPT	ITGA5_ITGB1	0.0129534076456175	0	NAMPT_ITGA5_ITGB1	NAMPT - (ITGA5+ITGB1)	VISFATIN	Secreted Signaling	PMID: 28490838	DNFU skin
Monocytes	Endothelial cells	NAMPT	ITGA5_ITGB1	0.0459192579635256	0	NAMPT_ITGA5_ITGB1	NAMPT - (ITGA5+ITGB1)	VISFATIN	Secreted Signaling	PMID: 28490838	DNFU skin
Smooth muscle / pericytes	Endothelial cells	NAMPT	ITGA5_ITGB1	0.00621982429761407	0	NAMPT_ITGA5_ITGB1	NAMPT - (ITGA5+ITGB1)	VISFATIN	Secreted Signaling	PMID: 28490838	DNFU skin
Unresolved	Endothelial cells	NAMPT	ITGA5_ITGB1	0.00668686346459626	0	NAMPT_ITGA5_ITGB1	NAMPT - (ITGA5+ITGB1)	VISFATIN	Secreted Signaling	PMID: 28490838	DNFU skin
Endothelial cells	Lymphatic endothelial cells	NAMPT	ITGA5_ITGB1	0.00932346305224476	0	NAMPT_ITGA5_ITGB1	NAMPT - (ITGA5+ITGB1)	VISFATIN	Secreted Signaling	PMID: 28490838	DNFU skin
Lymphatic endothelial cells	Lymphatic endothelial cells	NAMPT	ITGA5_ITGB1	0.00399389074260259	0.02	NAMPT_ITGA5_ITGB1	NAMPT - (ITGA5+ITGB1)	VISFATIN	Secreted Signaling	PMID: 28490838	DNFU skin
Macrophages	Lymphatic endothelial cells	NAMPT	ITGA5_ITGB1	0.00625894152617698	0	NAMPT_ITGA5_ITGB1	NAMPT - (ITGA5+ITGB1)	VISFATIN	Secreted Signaling	PMID: 28490838	DNFU skin
Melanocyte / Schwann cells	Lymphatic endothelial cells	NAMPT	ITGA5_ITGB1	0.00771505962181772	0	NAMPT_ITGA5_ITGB1	NAMPT - (ITGA5+ITGB1)	VISFATIN	Secreted Signaling	PMID: 28490838	DNFU skin
Monocytes	Lymphatic endothelial cells	NAMPT	ITGA5_ITGB1	0.0277239946575387	0	NAMPT_ITGA5_ITGB1	NAMPT - (ITGA5+ITGB1)	VISFATIN	Secreted Signaling	PMID: 28490838	DNFU skin
Smooth muscle / pericytes	Lymphatic endothelial cells	NAMPT	ITGA5_ITGB1	0.00369434025181199	0.01	NAMPT_ITGA5_ITGB1	NAMPT - (ITGA5+ITGB1)	VISFATIN	Secreted Signaling	PMID: 28490838	DNFU skin
Unresolved	Lymphatic endothelial cells	NAMPT	ITGA5_ITGB1	0.0039725018850997	0	NAMPT_ITGA5_ITGB1	NAMPT - (ITGA5+ITGB1)	VISFATIN	Secreted Signaling	PMID: 28490838	DNFU skin
Unresolved	Lymphatic endothelial cells	ANGPTL1	ITGA1_ITGB1	0.00187226248502632	0	ANGPTL1_ITGA1_ITGB1	ANGPTL1 - (ITGA1+ITGB1)	ANGPTL	Secreted Signaling	PMID: 24478758	DNFU skin
Unresolved	Smooth muscle / pericytes	ANGPTL1	ITGA1_ITGB1	0.002479882888114	0	ANGPTL1_ITGA1_ITGB1	ANGPTL1 - (ITGA1+ITGB1)	ANGPTL	Secreted Signaling	PMID: 24478758	DNFU skin
Endothelial cells	Endothelial cells	ANGPTL2	ITGA5_ITGB1	0.0041825374837929	0	ANGPTL2_ITGA5_ITGB1	ANGPTL2 - (ITGA5+ITGB1)	ANGPTL	Secreted Signaling	PMID: 24478758	DNFU skin
Lymphatic endothelial cells	Endothelial cells	ANGPTL2	ITGA5_ITGB1	0.0148029042212012	0	ANGPTL2_ITGA5_ITGB1	ANGPTL2 - (ITGA5+ITGB1)	ANGPTL	Secreted Signaling	PMID: 24478758	DNFU skin
Unresolved	Endothelial cells	ANGPTL2	ITGA5_ITGB1	0.010395143212462	0	ANGPTL2_ITGA5_ITGB1	ANGPTL2 - (ITGA5+ITGB1)	ANGPTL	Secreted Signaling	PMID: 24478758	DNFU skin
Lymphatic endothelial cells	Lymphatic endothelial cells	ANGPTL2	ITGA5_ITGB1	0.00882330707881758	0	ANGPTL2_ITGA5_ITGB1	ANGPTL2 - (ITGA5+ITGB1)	ANGPTL	Secreted Signaling	PMID: 24478758	DNFU skin
Unresolved	Lymphatic endothelial cells	ANGPTL2	ITGA5_ITGB1	0.00618487275029944	0	ANGPTL2_ITGA5_ITGB1	ANGPTL2 - (ITGA5+ITGB1)	ANGPTL	Secreted Signaling	PMID: 24478758	DNFU skin
Endothelial cells	Macrophages	ANGPTL2	TLR4	0.000765422127906832	0	ANGPTL2_TLR4	ANGPTL2 - TLR4	ANGPTL	Secreted Signaling	PMID: 24478758	DNFU skin
Lymphatic endothelial cells	Macrophages	ANGPTL2	TLR4	0.0027328059470826	0	ANGPTL2_TLR4	ANGPTL2 - TLR4	ANGPTL	Secreted Signaling	PMID: 24478758	DNFU skin
Unresolved	Macrophages	ANGPTL2	TLR4	0.00191210133179781	0	ANGPTL2_TLR4	ANGPTL2 - TLR4	ANGPTL	Secreted Signaling	PMID: 24478758	DNFU skin
Endothelial cells	Macrophages	ANGPTL2	LILRB3	0.000485855279943423	0	ANGPTL2_PIRB	ANGPTL2 - PIRB	ANGPTL	Secreted Signaling	PMID: 24478758	DNFU skin
Lymphatic endothelial cells	Macrophages	ANGPTL2	LILRB3	0.00173590971343008	0	ANGPTL2_PIRB	ANGPTL2 - PIRB	ANGPTL	Secreted Signaling	PMID: 24478758	DNFU skin
Unresolved	Macrophages	ANGPTL2	LILRB3	0.00121422420415422	0	ANGPTL2_PIRB	ANGPTL2 - PIRB	ANGPTL	Secreted Signaling	PMID: 24478758	DNFU skin
Endothelial cells	Monocytes	ANGPTL2	LILRB3	0.000518971599223678	0	ANGPTL2_PIRB	ANGPTL2 - PIRB	ANGPTL	Secreted Signaling	PMID: 24478758	DNFU skin
Lymphatic endothelial cells	Monocytes	ANGPTL2	LILRB3	0.00185407277956833	0	ANGPTL2_PIRB	ANGPTL2 - PIRB	ANGPTL	Secreted Signaling	PMID: 24478758	DNFU skin
Unresolved	Monocytes	ANGPTL2	LILRB3	0.00129692236540299	0	ANGPTL2_PIRB	ANGPTL2 - PIRB	ANGPTL	Secreted Signaling	PMID: 24478758	DNFU skin
Unresolved	Macrophages	ANGPTL1	LILRB3	0.000599029834698702	0	ANGPTL1_PIRB	ANGPTL1 - PIRB	ANGPTL	Secreted Signaling	PMID: 24478758	DNFU skin
Unresolved	Monocytes	ANGPTL1	LILRB3	0.000639855291965388	0	ANGPTL1_PIRB	ANGPTL1 - PIRB	ANGPTL	Secreted Signaling	PMID: 24478758	DNFU skin
Endothelial cells	Endothelial cells	ANGPT2	TEK	0.000991768846848739	0	ANGPT2_TEK	ANGPT2 - TEK	ANGPT	Secreted Signaling	PMID: 20651738	DNFU skin
Lymphatic endothelial cells	Endothelial cells	ANGPT2	TEK	0.000795006655660033	0	ANGPT2_TEK	ANGPT2 - TEK	ANGPT	Secreted Signaling	PMID: 20651738	DNFU skin
Endothelial cells	Endothelial cells	ANGPT2	ITGA5_ITGB1	0.00820983802376588	0	ANGPT2_ITGA5_ITGB1	ANGPT2 - (ITGA5+ITGB1)	ANGPT	Secreted Signaling	PMID: 20651738; PMID: 25635707	DNFU skin
Lymphatic endothelial cells	Endothelial cells	ANGPT2	ITGA5_ITGB1	0.00659049261886219	0	ANGPT2_ITGA5_ITGB1	ANGPT2 - (ITGA5+ITGB1)	ANGPT	Secreted Signaling	PMID: 20651738; PMID: 25635707	DNFU skin
Endothelial cells	Lymphatic endothelial cells	ANGPT2	ITGA5_ITGB1	0.00523050454257026	0	ANGPT2_ITGA5_ITGB1	ANGPT2 - (ITGA5+ITGB1)	ANGPT	Secreted Signaling	PMID: 20651738; PMID: 25635707	DNFU skin
Lymphatic endothelial cells	Lymphatic endothelial cells	ANGPT2	ITGA5_ITGB1	0.00419632986739199	0	ANGPT2_ITGA5_ITGB1	ANGPT2 - (ITGA5+ITGB1)	ANGPT	Secreted Signaling	PMID: 20651738; PMID: 25635707	DNFU skin
Endothelial cells	Basal keratinocytes	MDK	SDC1	0.00242152706854514	0	MDK_SDC1	MDK - SDC1	MK	Secreted Signaling	PMID: 28356350	DNFU skin
Lymphatic endothelial cells	Basal keratinocytes	MDK	SDC1	0.0126803831867027	0	MDK_SDC1	MDK - SDC1	MK	Secreted Signaling	PMID: 28356350	DNFU skin
Unresolved	Basal keratinocytes	MDK	SDC1	0.00558076475865634	0	MDK_SDC1	MDK - SDC1	MK	Secreted Signaling	PMID: 28356350	DNFU skin
Endothelial cells	Differentiated keratinocytes	MDK	SDC1	0.00324792877361989	0	MDK_SDC1	MDK - SDC1	MK	Secreted Signaling	PMID: 28356350	DNFU skin
Lymphatic endothelial cells	Differentiated keratinocytes	MDK	SDC1	0.016948373581652	0	MDK_SDC1	MDK - SDC1	MK	Secreted Signaling	PMID: 28356350	DNFU skin
Unresolved	Differentiated keratinocytes	MDK	SDC1	0.00747724759849946	0	MDK_SDC1	MDK - SDC1	MK	Secreted Signaling	PMID: 28356350	DNFU skin
Endothelial cells	Smooth muscle / pericytes	MDK	SDC2	0.00247506285849079	0	MDK_SDC2	MDK - SDC2	MK	Secreted Signaling	PMID: 28356350	DNFU skin
Lymphatic endothelial cells	Smooth muscle / pericytes	MDK	SDC2	0.0129577785731277	0	MDK_SDC2	MDK - SDC2	MK	Secreted Signaling	PMID: 28356350	DNFU skin
Unresolved	Smooth muscle / pericytes	MDK	SDC2	0.00570374650201782	0	MDK_SDC2	MDK - SDC2	MK	Secreted Signaling	PMID: 28356350	DNFU skin
Endothelial cells	Unresolved	MDK	SDC2	0.00189919184072989	0	MDK_SDC2	MDK - SDC2	MK	Secreted Signaling	PMID: 28356350	DNFU skin
Lymphatic endothelial cells	Unresolved	MDK	SDC2	0.00996727250937217	0	MDK_SDC2	MDK - SDC2	MK	Secreted Signaling	PMID: 28356350	DNFU skin
Unresolved	Unresolved	MDK	SDC2	0.00437995854022502	0	MDK_SDC2	MDK - SDC2	MK	Secreted Signaling	PMID: 28356350	DNFU skin
Endothelial cells	Basal keratinocytes	MDK	SDC4	0.00138054185521402	0	MDK_SDC4	MDK - SDC4	MK	Secreted Signaling	PMID: 28356350	DNFU skin
Lymphatic endothelial cells	Basal keratinocytes	MDK	SDC4	0.00726134114356584	0	MDK_SDC4	MDK - SDC4	MK	Secreted Signaling	PMID: 28356350	DNFU skin
Unresolved	Basal keratinocytes	MDK	SDC4	0.00318599891990744	0	MDK_SDC4	MDK - SDC4	MK	Secreted Signaling	PMID: 28356350	DNFU skin
Endothelial cells	Differentiated keratinocytes	MDK	SDC4	0.00123611134257436	0	MDK_SDC4	MDK - SDC4	MK	Secreted Signaling	PMID: 28356350	DNFU skin
Lymphatic endothelial cells	Differentiated keratinocytes	MDK	SDC4	0.00650567707269357	0	MDK_SDC4	MDK - SDC4	MK	Secreted Signaling	PMID: 28356350	DNFU skin
Unresolved	Differentiated keratinocytes	MDK	SDC4	0.00285322348713013	0	MDK_SDC4	MDK - SDC4	MK	Secreted Signaling	PMID: 28356350	DNFU skin
Endothelial cells	Lymphatic endothelial cells	MDK	SDC4	0.000205118599636437	0	MDK_SDC4	MDK - SDC4	MK	Secreted Signaling	PMID: 28356350	DNFU skin
Lymphatic endothelial cells	Lymphatic endothelial cells	MDK	SDC4	0.00108431463349206	0	MDK_SDC4	MDK - SDC4	MK	Secreted Signaling	PMID: 28356350	DNFU skin
Unresolved	Lymphatic endothelial cells	MDK	SDC4	0.000474100187171322	0	MDK_SDC4	MDK - SDC4	MK	Secreted Signaling	PMID: 28356350	DNFU skin
Endothelial cells	Basal keratinocytes	MDK	PTPRZ1	0.000440049025255994	0	MDK_PTPRZ1	MDK - PTPRZ1	MK	Secreted Signaling	PMID: 28356350	DNFU skin
Lymphatic endothelial cells	Basal keratinocytes	MDK	PTPRZ1	0.00232388238919216	0	MDK_PTPRZ1	MDK - PTPRZ1	MK	Secreted Signaling	PMID: 28356350	DNFU skin
Unresolved	Basal keratinocytes	MDK	PTPRZ1	0.00101679252546799	0	MDK_PTPRZ1	MDK - PTPRZ1	MK	Secreted Signaling	PMID: 28356350	DNFU skin
Endothelial cells	Differentiated keratinocytes	MDK	PTPRZ1	0.000427008409590485	0	MDK_PTPRZ1	MDK - PTPRZ1	MK	Secreted Signaling	PMID: 28356350	DNFU skin
Lymphatic endothelial cells	Differentiated keratinocytes	MDK	PTPRZ1	0.00225514133903847	0	MDK_PTPRZ1	MDK - PTPRZ1	MK	Secreted Signaling	PMID: 28356350	DNFU skin
Unresolved	Differentiated keratinocytes	MDK	PTPRZ1	0.000986677298255733	0	MDK_PTPRZ1	MDK - PTPRZ1	MK	Secreted Signaling	PMID: 28356350	DNFU skin
Endothelial cells	Melanocyte / Schwann cells	MDK	PTPRZ1	0.000304459795634865	0	MDK_PTPRZ1	MDK - PTPRZ1	MK	Secreted Signaling	PMID: 28356350	DNFU skin
Lymphatic endothelial cells	Melanocyte / Schwann cells	MDK	PTPRZ1	0.00160877498406831	0	MDK_PTPRZ1	MDK - PTPRZ1	MK	Secreted Signaling	PMID: 28356350	DNFU skin
Unresolved	Melanocyte / Schwann cells	MDK	PTPRZ1	0.000703620447324162	0	MDK_PTPRZ1	MDK - PTPRZ1	MK	Secreted Signaling	PMID: 28356350	DNFU skin
Endothelial cells	Basal keratinocytes	MDK	ITGA6_ITGB1	0.00273280417487548	0	MDK_ITGA6_ITGB1	MDK - (ITGA6+ITGB1)	MK	Secreted Signaling	PMID: 28356350	DNFU skin
Lymphatic endothelial cells	Basal keratinocytes	MDK	ITGA6_ITGB1	0.0142915006231538	0	MDK_ITGA6_ITGB1	MDK - (ITGA6+ITGB1)	MK	Secreted Signaling	PMID: 28356350	DNFU skin
Unresolved	Basal keratinocytes	MDK	ITGA6_ITGB1	0.00629558567920911	0	MDK_ITGA6_ITGB1	MDK - (ITGA6+ITGB1)	MK	Secreted Signaling	PMID: 28356350	DNFU skin
Endothelial cells	Endothelial cells	MDK	ITGA6_ITGB1	0.00359375050936381	0	MDK_ITGA6_ITGB1	MDK - (ITGA6+ITGB1)	MK	Secreted Signaling	PMID: 28356350	DNFU skin
Lymphatic endothelial cells	Endothelial cells	MDK	ITGA6_ITGB1	0.0187255390703284	0	MDK_ITGA6_ITGB1	MDK - (ITGA6+ITGB1)	MK	Secreted Signaling	PMID: 28356350	DNFU skin
Unresolved	Endothelial cells	MDK	ITGA6_ITGB1	0.00826964804899273	0	MDK_ITGA6_ITGB1	MDK - (ITGA6+ITGB1)	MK	Secreted Signaling	PMID: 28356350	DNFU skin
Endothelial cells	Lymphatic endothelial cells	MDK	ITGA6_ITGB1	0.00328507653829208	0	MDK_ITGA6_ITGB1	MDK - (ITGA6+ITGB1)	MK	Secreted Signaling	PMID: 28356350	DNFU skin
Lymphatic endothelial cells	Lymphatic endothelial cells	MDK	ITGA6_ITGB1	0.0171395239448241	0	MDK_ITGA6_ITGB1	MDK - (ITGA6+ITGB1)	MK	Secreted Signaling	PMID: 28356350	DNFU skin
Unresolved	Lymphatic endothelial cells	MDK	ITGA6_ITGB1	0.00756240064683684	0	MDK_ITGA6_ITGB1	MDK - (ITGA6+ITGB1)	MK	Secreted Signaling	PMID: 28356350	DNFU skin
Endothelial cells	Melanocyte / Schwann cells	MDK	ITGA6_ITGB1	0.00127241631676803	0.03	MDK_ITGA6_ITGB1	MDK - (ITGA6+ITGB1)	MK	Secreted Signaling	PMID: 28356350	DNFU skin
Lymphatic endothelial cells	Melanocyte / Schwann cells	MDK	ITGA6_ITGB1	0.00669571325970256	0	MDK_ITGA6_ITGB1	MDK - (ITGA6+ITGB1)	MK	Secreted Signaling	PMID: 28356350	DNFU skin
Unresolved	Melanocyte / Schwann cells	MDK	ITGA6_ITGB1	0.00293688388726067	0	MDK_ITGA6_ITGB1	MDK - (ITGA6+ITGB1)	MK	Secreted Signaling	PMID: 28356350	DNFU skin
Lymphatic endothelial cells	Macrophages	MDK	LRP1	0.00489229359011852	0	MDK_LRP1	MDK - LRP1	MK	Secreted Signaling	PMID: 28356350	DNFU skin
Unresolved	Macrophages	MDK	LRP1	0.00214368032787944	0	MDK_LRP1	MDK - LRP1	MK	Secreted Signaling	PMID: 28356350	DNFU skin
Endothelial cells	Unresolved	MDK	LRP1	0.00268843185673828	0	MDK_LRP1	MDK - LRP1	MK	Secreted Signaling	PMID: 28356350	DNFU skin
Lymphatic endothelial cells	Unresolved	MDK	LRP1	0.0140620970678349	0	MDK_LRP1	MDK - LRP1	MK	Secreted Signaling	PMID: 28356350	DNFU skin
Unresolved	Unresolved	MDK	LRP1	0.00619372404889835	0	MDK_LRP1	MDK - LRP1	MK	Secreted Signaling	PMID: 28356350	DNFU skin
Endothelial cells	Basal keratinocytes	MDK	NCL	0.00440738580503744	0	MDK_NCL	MDK - NCL	MK	Secreted Signaling	PMID: 28356350	DNFU skin
Lymphatic endothelial cells	Basal keratinocytes	MDK	NCL	0.022886365436854	0	MDK_NCL	MDK - NCL	MK	Secreted Signaling	PMID: 28356350	DNFU skin
Unresolved	Basal keratinocytes	MDK	NCL	0.0101311558998387	0	MDK_NCL	MDK - NCL	MK	Secreted Signaling	PMID: 28356350	DNFU skin
Lymphatic endothelial cells	Differentiated keratinocytes	MDK	NCL	0.0176868578559767	0	MDK_NCL	MDK - NCL	MK	Secreted Signaling	PMID: 28356350	DNFU skin
Unresolved	Differentiated keratinocytes	MDK	NCL	0.00780632759492899	0	MDK_NCL	MDK - NCL	MK	Secreted Signaling	PMID: 28356350	DNFU skin
Lymphatic endothelial cells	Endothelial cells	MDK	NCL	0.0118683757604145	0	MDK_NCL	MDK - NCL	MK	Secreted Signaling	PMID: 28356350	DNFU skin
Unresolved	Endothelial cells	MDK	NCL	0.00522098795826898	0	MDK_NCL	MDK - NCL	MK	Secreted Signaling	PMID: 28356350	DNFU skin
Lymphatic endothelial cells	Lymphatic endothelial cells	MDK	NCL	0.0140263328654041	0	MDK_NCL	MDK - NCL	MK	Secreted Signaling	PMID: 28356350	DNFU skin
Unresolved	Lymphatic endothelial cells	MDK	NCL	0.00617784612695669	0	MDK_NCL	MDK - NCL	MK	Secreted Signaling	PMID: 28356350	DNFU skin
Lymphatic endothelial cells	Macrophages	MDK	NCL	0.00549555710804069	0.02	MDK_NCL	MDK - NCL	MK	Secreted Signaling	PMID: 28356350	DNFU skin
Lymphatic endothelial cells	Melanocyte / Schwann cells	MDK	NCL	0.0152522358768388	0	MDK_NCL	MDK - NCL	MK	Secreted Signaling	PMID: 28356350	DNFU skin
Unresolved	Melanocyte / Schwann cells	MDK	NCL	0.00672246748205221	0	MDK_NCL	MDK - NCL	MK	Secreted Signaling	PMID: 28356350	DNFU skin
Lymphatic endothelial cells	Monocytes	MDK	NCL	0.00937285445539844	0	MDK_NCL	MDK - NCL	MK	Secreted Signaling	PMID: 28356350	DNFU skin
Unresolved	Monocytes	MDK	NCL	0.00411736526860846	0	MDK_NCL	MDK - NCL	MK	Secreted Signaling	PMID: 28356350	DNFU skin
Lymphatic endothelial cells	Smooth muscle / pericytes	MDK	NCL	0.0142249412693934	0	MDK_NCL	MDK - NCL	MK	Secreted Signaling	PMID: 28356350	DNFU skin
Unresolved	Smooth muscle / pericytes	MDK	NCL	0.00626602872262195	0	MDK_NCL	MDK - NCL	MK	Secreted Signaling	PMID: 28356350	DNFU skin
Lymphatic endothelial cells	T / NK cells	MDK	NCL	0.00644159712690401	0.01	MDK_NCL	MDK - NCL	MK	Secreted Signaling	PMID: 28356350	DNFU skin
Lymphatic endothelial cells	Unresolved	MDK	NCL	0.0131982736881364	0	MDK_NCL	MDK - NCL	MK	Secreted Signaling	PMID: 28356350	DNFU skin
Unresolved	Unresolved	MDK	NCL	0.00581040003236141	0	MDK_NCL	MDK - NCL	MK	Secreted Signaling	PMID: 28356350	DNFU skin
Melanocyte / Schwann cells	Basal keratinocytes	PTN	PTPRZ1	0.00121457256222422	0	PTN_PTPRZ1	PTN - PTPRZ1	PTN	Secreted Signaling	PMID: 28356350; PMID: 25620911	DNFU skin
Unresolved	Basal keratinocytes	PTN	PTPRZ1	0.00127693542953229	0	PTN_PTPRZ1	PTN - PTPRZ1	PTN	Secreted Signaling	PMID: 28356350; PMID: 25620911	DNFU skin
Melanocyte / Schwann cells	Differentiated keratinocytes	PTN	PTPRZ1	0.0011786064230057	0	PTN_PTPRZ1	PTN - PTPRZ1	PTN	Secreted Signaling	PMID: 28356350; PMID: 25620911	DNFU skin
Unresolved	Differentiated keratinocytes	PTN	PTPRZ1	0.00123912488104544	0	PTN_PTPRZ1	PTN - PTPRZ1	PTN	Secreted Signaling	PMID: 28356350; PMID: 25620911	DNFU skin
Melanocyte / Schwann cells	Melanocyte / Schwann cells	PTN	PTPRZ1	0.00084053549097452	0	PTN_PTPRZ1	PTN - PTPRZ1	PTN	Secreted Signaling	PMID: 28356350; PMID: 25620911	DNFU skin
Unresolved	Melanocyte / Schwann cells	PTN	PTPRZ1	0.000883710220451635	0	PTN_PTPRZ1	PTN - PTPRZ1	PTN	Secreted Signaling	PMID: 28356350; PMID: 25620911	DNFU skin
Melanocyte / Schwann cells	Basal keratinocytes	PTN	SDC1	0.00666038093953209	0	PTN_SDC1	PTN - SDC1	PTN	Secreted Signaling	PMID: 28356350; PMID: 25620911	DNFU skin
Unresolved	Basal keratinocytes	PTN	SDC1	0.00700040188553177	0	PTN_SDC1	PTN - SDC1	PTN	Secreted Signaling	PMID: 28356350; PMID: 25620911	DNFU skin
Melanocyte / Schwann cells	Differentiated keratinocytes	PTN	SDC1	0.00892045313587786	0	PTN_SDC1	PTN - SDC1	PTN	Secreted Signaling	PMID: 28356350; PMID: 25620911	DNFU skin
Unresolved	Differentiated keratinocytes	PTN	SDC1	0.00937476474261656	0	PTN_SDC1	PTN - SDC1	PTN	Secreted Signaling	PMID: 28356350; PMID: 25620911	DNFU skin
Melanocyte / Schwann cells	Smooth muscle / pericytes	PTN	SDC2	0.00680699102569328	0	PTN_SDC2	PTN - SDC2	PTN	Secreted Signaling	PMID: 28356350; PMID: 25620911	DNFU skin
Unresolved	Smooth muscle / pericytes	PTN	SDC2	0.00715444269626002	0	PTN_SDC2	PTN - SDC2	PTN	Secreted Signaling	PMID: 28356350; PMID: 25620911	DNFU skin
Melanocyte / Schwann cells	Unresolved	PTN	SDC2	0.00522849644332246	0	PTN_SDC2	PTN - SDC2	PTN	Secreted Signaling	PMID: 28356350; PMID: 25620911	DNFU skin
Unresolved	Unresolved	PTN	SDC2	0.00549582229434861	0	PTN_SDC2	PTN - SDC2	PTN	Secreted Signaling	PMID: 28356350; PMID: 25620911	DNFU skin
Melanocyte / Schwann cells	Lymphatic endothelial cells	PTN	SDC3	0.00106174203778335	0	PTN_SDC3	PTN - SDC3	PTN	Secreted Signaling	PMID: 28356350; PMID: 25620911	DNFU skin
Unresolved	Lymphatic endothelial cells	PTN	SDC3	0.00111626651157357	0	PTN_SDC3	PTN - SDC3	PTN	Secreted Signaling	PMID: 28356350; PMID: 25620911	DNFU skin
Melanocyte / Schwann cells	Melanocyte / Schwann cells	PTN	SDC3	0.00049656693306934	0	PTN_SDC3	PTN - SDC3	PTN	Secreted Signaling	PMID: 28356350; PMID: 25620911	DNFU skin
Unresolved	Melanocyte / Schwann cells	PTN	SDC3	0.000522082694241284	0	PTN_SDC3	PTN - SDC3	PTN	Secreted Signaling	PMID: 28356350; PMID: 25620911	DNFU skin
Melanocyte / Schwann cells	Basal keratinocytes	PTN	SDC4	0.00380411249222662	0	PTN_SDC4	PTN - SDC4	PTN	Secreted Signaling	PMID: 28356350; PMID: 25620911	DNFU skin
Unresolved	Basal keratinocytes	PTN	SDC4	0.00399890430379179	0	PTN_SDC4	PTN - SDC4	PTN	Secreted Signaling	PMID: 28356350; PMID: 25620911	DNFU skin
Melanocyte / Schwann cells	Differentiated keratinocytes	PTN	SDC4	0.00340699617876677	0	PTN_SDC4	PTN - SDC4	PTN	Secreted Signaling	PMID: 28356350; PMID: 25620911	DNFU skin
Unresolved	Differentiated keratinocytes	PTN	SDC4	0.00358152652348463	0	PTN_SDC4	PTN - SDC4	PTN	Secreted Signaling	PMID: 28356350; PMID: 25620911	DNFU skin
Melanocyte / Schwann cells	Lymphatic endothelial cells	PTN	SDC4	0.000566378998757357	0	PTN_SDC4	PTN - SDC4	PTN	Secreted Signaling	PMID: 28356350; PMID: 25620911	DNFU skin
Unresolved	Lymphatic endothelial cells	PTN	SDC4	0.000595479869239688	0	PTN_SDC4	PTN - SDC4	PTN	Secreted Signaling	PMID: 28356350; PMID: 25620911	DNFU skin
Melanocyte / Schwann cells	Basal keratinocytes	PTN	NCL	0.0120803654312843	0	PTN_NCL	PTN - NCL	PTN	Secreted Signaling	PMID: 28356350; PMID: 25620911	DNFU skin
Unresolved	Basal keratinocytes	PTN	NCL	0.0126935476837668	0	PTN_NCL	PTN - NCL	PTN	Secreted Signaling	PMID: 28356350; PMID: 25620911	DNFU skin
Melanocyte / Schwann cells	Differentiated keratinocytes	PTN	NCL	0.00931245387730728	0	PTN_NCL	PTN - NCL	PTN	Secreted Signaling	PMID: 28356350; PMID: 25620911	DNFU skin
Unresolved	Differentiated keratinocytes	PTN	NCL	0.00978653263133601	0	PTN_NCL	PTN - NCL	PTN	Secreted Signaling	PMID: 28356350; PMID: 25620911	DNFU skin
Melanocyte / Schwann cells	Endothelial cells	PTN	NCL	0.00623144034764018	0.03	PTN_NCL	PTN - NCL	PTN	Secreted Signaling	PMID: 28356350; PMID: 25620911	DNFU skin
Unresolved	Endothelial cells	PTN	NCL	0.00654970771600997	0	PTN_NCL	PTN - NCL	PTN	Secreted Signaling	PMID: 28356350; PMID: 25620911	DNFU skin
Melanocyte / Schwann cells	Lymphatic endothelial cells	PTN	NCL	0.00737211323155553	0.01	PTN_NCL	PTN - NCL	PTN	Secreted Signaling	PMID: 28356350; PMID: 25620911	DNFU skin
Unresolved	Lymphatic endothelial cells	PTN	NCL	0.00774818560251407	0	PTN_NCL	PTN - NCL	PTN	Secreted Signaling	PMID: 28356350; PMID: 25620911	DNFU skin
Unresolved	Macrophages	PTN	NCL	0.00302405000538785	0	PTN_NCL	PTN - NCL	PTN	Secreted Signaling	PMID: 28356350; PMID: 25620911	DNFU skin
Melanocyte / Schwann cells	Melanocyte / Schwann cells	PTN	NCL	0.00802116803632293	0	PTN_NCL	PTN - NCL	PTN	Secreted Signaling	PMID: 28356350; PMID: 25620911	DNFU skin
Unresolved	Melanocyte / Schwann cells	PTN	NCL	0.0084300693371208	0	PTN_NCL	PTN - NCL	PTN	Secreted Signaling	PMID: 28356350; PMID: 25620911	DNFU skin
Melanocyte / Schwann cells	Monocytes	PTN	NCL	0.00491528161920832	0.04	PTN_NCL	PTN - NCL	PTN	Secreted Signaling	PMID: 28356350; PMID: 25620911	DNFU skin
Unresolved	Monocytes	PTN	NCL	0.00516667640122572	0	PTN_NCL	PTN - NCL	PTN	Secreted Signaling	PMID: 28356350; PMID: 25620911	DNFU skin
Melanocyte / Schwann cells	Smooth muscle / pericytes	PTN	NCL	0.00747721454352953	0	PTN_NCL	PTN - NCL	PTN	Secreted Signaling	PMID: 28356350; PMID: 25620911	DNFU skin
Unresolved	Smooth muscle / pericytes	PTN	NCL	0.00785860598305691	0	PTN_NCL	PTN - NCL	PTN	Secreted Signaling	PMID: 28356350; PMID: 25620911	DNFU skin
Unresolved	T / NK cells	PTN	NCL	0.00354614621658596	0	PTN_NCL	PTN - NCL	PTN	Secreted Signaling	PMID: 28356350; PMID: 25620911	DNFU skin
Melanocyte / Schwann cells	Unresolved	PTN	NCL	0.00693413009811875	0.01	PTN_NCL	PTN - NCL	PTN	Secreted Signaling	PMID: 28356350; PMID: 25620911	DNFU skin
Unresolved	Unresolved	PTN	NCL	0.00728802375315397	0	PTN_NCL	PTN - NCL	PTN	Secreted Signaling	PMID: 28356350; PMID: 25620911	DNFU skin
Endothelial cells	Basal keratinocytes	POSTN	ITGAV_ITGB5	0.000798223017267181	0	POSTN_ITGAV_ITGB5	POSTN - (ITGAV+ITGB5)	PERIOSTIN	Secreted Signaling	PMID: 26721738	DNFU skin
Endothelial cells	Unresolved	POSTN	ITGAV_ITGB5	0.00154031109466588	0	POSTN_ITGAV_ITGB5	POSTN - (ITGAV+ITGB5)	PERIOSTIN	Secreted Signaling	PMID: 26721738	DNFU skin
Basal keratinocytes	Smooth muscle / pericytes	EDN1	EDNRA	0.000827622600889284	0	EDN1_EDNRA	EDN1 - EDNRA	EDN	Secreted Signaling	KEGG: hsa04080	DNFU skin
Endothelial cells	Smooth muscle / pericytes	EDN1	EDNRA	0.0023069227617499	0	EDN1_EDNRA	EDN1 - EDNRA	EDN	Secreted Signaling	KEGG: hsa04080	DNFU skin
Basal keratinocytes	Endothelial cells	EDN1	EDNRB	0.000187067555408175	0	EDN1_EDNRB	EDN1 - EDNRB	EDN	Secreted Signaling	KEGG: hsa04080	DNFU skin
Endothelial cells	Endothelial cells	EDN1	EDNRB	0.000522031991805313	0	EDN1_EDNRB	EDN1 - EDNRB	EDN	Secreted Signaling	KEGG: hsa04080	DNFU skin
Basal keratinocytes	Lymphatic endothelial cells	EDN1	EDNRB	0.000822056494433655	0	EDN1_EDNRB	EDN1 - EDNRB	EDN	Secreted Signaling	KEGG: hsa04080	DNFU skin
Endothelial cells	Lymphatic endothelial cells	EDN1	EDNRB	0.00229143056213116	0	EDN1_EDNRB	EDN1 - EDNRB	EDN	Secreted Signaling	KEGG: hsa04080	DNFU skin
Basal keratinocytes	Melanocyte / Schwann cells	EDN1	EDNRB	0.00512930055780341	0	EDN1_EDNRB	EDN1 - EDNRB	EDN	Secreted Signaling	KEGG: hsa04080	DNFU skin
Endothelial cells	Melanocyte / Schwann cells	EDN1	EDNRB	0.0141882769933548	0	EDN1_EDNRB	EDN1 - EDNRB	EDN	Secreted Signaling	KEGG: hsa04080	DNFU skin
Differentiated keratinocytes	Endothelial cells	PRSS3	F2R	0.000981571232986785	0	PRSS3_F2R	PRSS3 - F2R	PARs	Secreted Signaling	KEGG: hsa04080	DNFU skin
Differentiated keratinocytes	Lymphatic endothelial cells	PRSS3	F2R	0.000924848776342739	0	PRSS3_F2R	PRSS3 - F2R	PARs	Secreted Signaling	KEGG: hsa04080	DNFU skin
Differentiated keratinocytes	Unresolved	PRSS3	F2R	0.000877176451262998	0	PRSS3_F2R	PRSS3 - F2R	PARs	Secreted Signaling	KEGG: hsa04080	DNFU skin
T / NK cells	Endothelial cells	GZMA	F2R	0.0019821727143061	0	GZMA_F2R	GZMA - F2R	PARs	Secreted Signaling	KEGG: hsa04080	DNFU skin
T / NK cells	Lymphatic endothelial cells	GZMA	F2R	0.00186773619496798	0	GZMA_F2R	GZMA - F2R	PARs	Secreted Signaling	KEGG: hsa04080	DNFU skin
T / NK cells	Unresolved	GZMA	F2R	0.00177154790432161	0	GZMA_F2R	GZMA - F2R	PARs	Secreted Signaling	KEGG: hsa04080	DNFU skin
Differentiated keratinocytes	Basal keratinocytes	PRSS3	F2RL1	0.000291817682119734	0	PRSS3_F2RL1	PRSS3 - F2RL1	PARs	Secreted Signaling	KEGG: hsa04080	DNFU skin
Differentiated keratinocytes	Differentiated keratinocytes	PRSS3	F2RL1	0.000497426121075663	0	PRSS3_F2RL1	PRSS3 - F2RL1	PARs	Secreted Signaling	KEGG: hsa04080	DNFU skin
T / NK cells	Basal keratinocytes	GZMA	F2RL1	0.00058970803682297	0	GZMA_F2RL1	GZMA - F2RL1	PARs	Secreted Signaling	KEGG: hsa04080	DNFU skin
T / NK cells	Differentiated keratinocytes	GZMA	F2RL1	0.00100499259217187	0	GZMA_F2RL1	GZMA - F2RL1	PARs	Secreted Signaling	KEGG: hsa04080	DNFU skin
Differentiated keratinocytes	Lymphatic endothelial cells	PRSS3	F2RL3	0.000965242516926702	0	PRSS3_F2RL3	PRSS3 - F2RL3	PARs	Secreted Signaling	KEGG: hsa04080	DNFU skin
T / NK cells	Lymphatic endothelial cells	GZMA	F2RL3	0.00194923118600012	0	GZMA_F2RL3	GZMA - F2RL3	PARs	Secreted Signaling	KEGG: hsa04080	DNFU skin
Differentiated keratinocytes	Basal keratinocytes	PRSS3	PARD3	0.000455241019085524	0	PRSS3_PARD3	PRSS3 - PARD3	PARs	Secreted Signaling	KEGG: hsa04080	DNFU skin
Differentiated keratinocytes	Differentiated keratinocytes	PRSS3	PARD3	0.000539210015491846	0	PRSS3_PARD3	PRSS3 - PARD3	PARs	Secreted Signaling	KEGG: hsa04080	DNFU skin
T / NK cells	Basal keratinocytes	GZMA	PARD3	0.000919802030522247	0	GZMA_PARD3	GZMA - PARD3	PARs	Secreted Signaling	KEGG: hsa04080	DNFU skin
T / NK cells	Differentiated keratinocytes	GZMA	PARD3	0.00108936570348073	0	GZMA_PARD3	GZMA - PARD3	PARs	Secreted Signaling	KEGG: hsa04080	DNFU skin
Lymphatic endothelial cells	Endothelial cells	SEMA3A	NRP1_PLXNA2	0.00241236051362537	0	SEMA3A_NRP1_PLXNA2	SEMA3A - (NRP1+PLXNA2)	SEMA3	Secreted Signaling	PMID: 27533782	DNFU skin
Melanocyte / Schwann cells	Endothelial cells	SEMA3C	NRP1_PLXNA2	0.00712120318549145	0	SEMA3C_NRP1_PLXNA2	SEMA3C - (NRP1+PLXNA2)	SEMA3	Secreted Signaling	PMID: 27533782	DNFU skin
Lymphatic endothelial cells	Endothelial cells	SEMA3D	NRP1_PLXNA2	0.00250055331568704	0	SEMA3D_NRP1_PLXNA2	SEMA3D - (NRP1+PLXNA2)	SEMA3	Secreted Signaling	PMID: 27533782	DNFU skin
Melanocyte / Schwann cells	Endothelial cells	SEMA3C	NRP2_PLXNA2	0.00286111839333258	0	SEMA3C_NRP2_PLXNA2	SEMA3C - (NRP2+PLXNA2)	SEMA3	Secreted Signaling	PMID: 27533782	DNFU skin
Melanocyte / Schwann cells	Lymphatic endothelial cells	SEMA3C	NRP2_PLXNA2	0.00735007562469136	0	SEMA3C_NRP2_PLXNA2	SEMA3C - (NRP2+PLXNA2)	SEMA3	Secreted Signaling	PMID: 27533782	DNFU skin
Lymphatic endothelial cells	Endothelial cells	SEMA3D	NRP2_PLXNA2	0.00100186952861924	0	SEMA3D_NRP2_PLXNA2	SEMA3D - (NRP2+PLXNA2)	SEMA3	Secreted Signaling	PMID: 27533782	DNFU skin
Lymphatic endothelial cells	Lymphatic endothelial cells	SEMA3D	NRP2_PLXNA2	0.0025813061230145	0	SEMA3D_NRP2_PLXNA2	SEMA3D - (NRP2+PLXNA2)	SEMA3	Secreted Signaling	PMID: 27533782	DNFU skin
Basal keratinocytes	Endothelial cells	SEMA3F	NRP2_PLXNA2	0.000171910888604509	0	SEMA3F_NRP2_PLXNA2	SEMA3F - (NRP2+PLXNA2)	SEMA3	Secreted Signaling	PMID: 27533782	DNFU skin
Differentiated keratinocytes	Endothelial cells	SEMA3F	NRP2_PLXNA2	0.000306427042904991	0	SEMA3F_NRP2_PLXNA2	SEMA3F - (NRP2+PLXNA2)	SEMA3	Secreted Signaling	PMID: 27533782	DNFU skin
Endothelial cells	Endothelial cells	SEMA3F	NRP2_PLXNA2	0.000279418612721473	0	SEMA3F_NRP2_PLXNA2	SEMA3F - (NRP2+PLXNA2)	SEMA3	Secreted Signaling	PMID: 27533782	DNFU skin
Basal keratinocytes	Lymphatic endothelial cells	SEMA3F	NRP2_PLXNA2	0.000443507441853644	0	SEMA3F_NRP2_PLXNA2	SEMA3F - (NRP2+PLXNA2)	SEMA3	Secreted Signaling	PMID: 27533782	DNFU skin
Differentiated keratinocytes	Lymphatic endothelial cells	SEMA3F	NRP2_PLXNA2	0.000790373398985875	0	SEMA3F_NRP2_PLXNA2	SEMA3F - (NRP2+PLXNA2)	SEMA3	Secreted Signaling	PMID: 27533782	DNFU skin
Endothelial cells	Lymphatic endothelial cells	SEMA3F	NRP2_PLXNA2	0.000720740767548849	0	SEMA3F_NRP2_PLXNA2	SEMA3F - (NRP2+PLXNA2)	SEMA3	Secreted Signaling	PMID: 27533782	DNFU skin
Melanocyte / Schwann cells	Endothelial cells	SEMA3C	NRP1_NRP2	0.00745508193403123	0	SEMA3C_NRP1_NRP2	SEMA3C - (NRP1+NRP2)	SEMA3	Secreted Signaling	PMID: 27533782	DNFU skin
Melanocyte / Schwann cells	Macrophages	SEMA3C	NRP1_NRP2	0.00563971872697085	0	SEMA3C_NRP1_NRP2	SEMA3C - (NRP1+NRP2)	SEMA3	Secreted Signaling	PMID: 27533782	DNFU skin
Melanocyte / Schwann cells	Endothelial cells	SEMA3C	PLXND1	0.00917899089220957	0	SEMA3C_PLXND1	SEMA3C - PLXND1	SEMA3	Secreted Signaling	PMID: 27533782	DNFU skin
Melanocyte / Schwann cells	Lymphatic endothelial cells	SEMA3C	PLXND1	0.00875572316115506	0	SEMA3C_PLXND1	SEMA3C - PLXND1	SEMA3	Secreted Signaling	PMID: 27533782	DNFU skin
Melanocyte / Schwann cells	Macrophages	SEMA3C	PLXND1	0.00470092345570547	0	SEMA3C_PLXND1	SEMA3C - PLXND1	SEMA3	Secreted Signaling	PMID: 27533782	DNFU skin
Basal keratinocytes	Endothelial cells	ADM	CALCRL	0.00657614434839263	0	ADM_CALCRL	ADM - CALCRL	CALCR	Secreted Signaling	KEGG: hsa04080	DNFU skin
Differentiated keratinocytes	Endothelial cells	ADM	CALCRL	0.00451088515229546	0	ADM_CALCRL	ADM - CALCRL	CALCR	Secreted Signaling	KEGG: hsa04080	DNFU skin
Lymphatic endothelial cells	Endothelial cells	ADM	CALCRL	0.00377693681165854	0	ADM_CALCRL	ADM - CALCRL	CALCR	Secreted Signaling	KEGG: hsa04080	DNFU skin
Unresolved	Endothelial cells	ADM	CALCRL	0.00364446551567611	0	ADM_CALCRL	ADM - CALCRL	CALCR	Secreted Signaling	KEGG: hsa04080	DNFU skin
Basal keratinocytes	Lymphatic endothelial cells	ADM	CALCRL	0.00632905764277052	0	ADM_CALCRL	ADM - CALCRL	CALCR	Secreted Signaling	KEGG: hsa04080	DNFU skin
Differentiated keratinocytes	Lymphatic endothelial cells	ADM	CALCRL	0.00434105772908903	0	ADM_CALCRL	ADM - CALCRL	CALCR	Secreted Signaling	KEGG: hsa04080	DNFU skin
Lymphatic endothelial cells	Lymphatic endothelial cells	ADM	CALCRL	0.00363464045170411	0	ADM_CALCRL	ADM - CALCRL	CALCR	Secreted Signaling	KEGG: hsa04080	DNFU skin
Unresolved	Lymphatic endothelial cells	ADM	CALCRL	0.00350714245107574	0	ADM_CALCRL	ADM - CALCRL	CALCR	Secreted Signaling	KEGG: hsa04080	DNFU skin
Basal keratinocytes	Monocytes	ANXA1	FPR1	0.00491540735366477	0	ANXA1_FPR1	ANXA1 - FPR1	ANNEXIN	Secreted Signaling	PMID: 23230437	DNFU skin
Differentiated keratinocytes	Monocytes	ANXA1	FPR1	0.00208023080417736	0	ANXA1_FPR1	ANXA1 - FPR1	ANNEXIN	Secreted Signaling	PMID: 23230437	DNFU skin
Endothelial cells	Monocytes	ANXA1	FPR1	0.0055513966413074	0	ANXA1_FPR1	ANXA1 - FPR1	ANNEXIN	Secreted Signaling	PMID: 23230437	DNFU skin
Lymphatic endothelial cells	Monocytes	ANXA1	FPR1	0.00434245338287241	0	ANXA1_FPR1	ANXA1 - FPR1	ANNEXIN	Secreted Signaling	PMID: 23230437	DNFU skin
Macrophages	Monocytes	ANXA1	FPR1	0.00748607568987033	0	ANXA1_FPR1	ANXA1 - FPR1	ANNEXIN	Secreted Signaling	PMID: 23230437	DNFU skin
Melanocyte / Schwann cells	Monocytes	ANXA1	FPR1	0.00270688382260034	0	ANXA1_FPR1	ANXA1 - FPR1	ANNEXIN	Secreted Signaling	PMID: 23230437	DNFU skin
Monocytes	Monocytes	ANXA1	FPR1	0.00589395812955435	0	ANXA1_FPR1	ANXA1 - FPR1	ANNEXIN	Secreted Signaling	PMID: 23230437	DNFU skin
Smooth muscle / pericytes	Monocytes	ANXA1	FPR1	0.00367160870489959	0	ANXA1_FPR1	ANXA1 - FPR1	ANNEXIN	Secreted Signaling	PMID: 23230437	DNFU skin
T / NK cells	Monocytes	ANXA1	FPR1	0.00684095923552673	0	ANXA1_FPR1	ANXA1 - FPR1	ANNEXIN	Secreted Signaling	PMID: 23230437	DNFU skin
Unresolved	Monocytes	ANXA1	FPR1	0.00545688261144703	0	ANXA1_FPR1	ANXA1 - FPR1	ANNEXIN	Secreted Signaling	PMID: 23230437	DNFU skin
Basal keratinocytes	Smooth muscle / pericytes	GAS6	AXL	0.011541902592766	0	GAS6_AXL	GAS6 - AXL	GAS	Secreted Signaling	PMID: 27801848	DNFU skin
Endothelial cells	Smooth muscle / pericytes	GAS6	AXL	0.00358777029004514	0	GAS6_AXL	GAS6 - AXL	GAS	Secreted Signaling	PMID: 27801848	DNFU skin
Lymphatic endothelial cells	Smooth muscle / pericytes	GAS6	AXL	0.0100821329836395	0	GAS6_AXL	GAS6 - AXL	GAS	Secreted Signaling	PMID: 27801848	DNFU skin
Macrophages	Smooth muscle / pericytes	GAS6	AXL	0.0168464809498708	0	GAS6_AXL	GAS6 - AXL	GAS	Secreted Signaling	PMID: 27801848	DNFU skin
Melanocyte / Schwann cells	Smooth muscle / pericytes	GAS6	AXL	0.0191964048169838	0	GAS6_AXL	GAS6 - AXL	GAS	Secreted Signaling	PMID: 27801848	DNFU skin
Smooth muscle / pericytes	Smooth muscle / pericytes	GAS6	AXL	0.00995283759309354	0	GAS6_AXL	GAS6 - AXL	GAS	Secreted Signaling	PMID: 27801848	DNFU skin
Unresolved	Smooth muscle / pericytes	GAS6	AXL	0.013787320032985	0	GAS6_AXL	GAS6 - AXL	GAS	Secreted Signaling	PMID: 27801848	DNFU skin
Basal keratinocytes	Unresolved	GAS6	AXL	0.00525398687070469	0	GAS6_AXL	GAS6 - AXL	GAS	Secreted Signaling	PMID: 27801848	DNFU skin
Lymphatic endothelial cells	Unresolved	GAS6	AXL	0.0045857959549853	0.01	GAS6_AXL	GAS6 - AXL	GAS	Secreted Signaling	PMID: 27801848	DNFU skin
Macrophages	Unresolved	GAS6	AXL	0.00769116889216151	0	GAS6_AXL	GAS6 - AXL	GAS	Secreted Signaling	PMID: 27801848	DNFU skin
Melanocyte / Schwann cells	Unresolved	GAS6	AXL	0.00877541272932419	0	GAS6_AXL	GAS6 - AXL	GAS	Secreted Signaling	PMID: 27801848	DNFU skin
Smooth muscle / pericytes	Unresolved	GAS6	AXL	0.00452666442775286	0	GAS6_AXL	GAS6 - AXL	GAS	Secreted Signaling	PMID: 27801848	DNFU skin
Unresolved	Unresolved	GAS6	AXL	0.00628389957245577	0	GAS6_AXL	GAS6 - AXL	GAS	Secreted Signaling	PMID: 27801848	DNFU skin
Basal keratinocytes	Melanocyte / Schwann cells	GRN	SORT1	0.0070423417261094	0	GRN_SORT1	GRN - SORT1	GRN	Secreted Signaling	PMID: 29555433	DNFU skin
Differentiated keratinocytes	Melanocyte / Schwann cells	GRN	SORT1	0.00665327769223311	0	GRN_SORT1	GRN - SORT1	GRN	Secreted Signaling	PMID: 29555433	DNFU skin
Endothelial cells	Melanocyte / Schwann cells	GRN	SORT1	0.00691250915910641	0	GRN_SORT1	GRN - SORT1	GRN	Secreted Signaling	PMID: 29555433	DNFU skin
Lymphatic endothelial cells	Melanocyte / Schwann cells	GRN	SORT1	0.0100862384228536	0	GRN_SORT1	GRN - SORT1	GRN	Secreted Signaling	PMID: 29555433	DNFU skin
Macrophages	Melanocyte / Schwann cells	GRN	SORT1	0.0132492304966098	0	GRN_SORT1	GRN - SORT1	GRN	Secreted Signaling	PMID: 29555433	DNFU skin
Melanocyte / Schwann cells	Melanocyte / Schwann cells	GRN	SORT1	0.0131916443195276	0	GRN_SORT1	GRN - SORT1	GRN	Secreted Signaling	PMID: 29555433	DNFU skin
Monocytes	Melanocyte / Schwann cells	GRN	SORT1	0.0112458616773254	0	GRN_SORT1	GRN - SORT1	GRN	Secreted Signaling	PMID: 29555433	DNFU skin
Smooth muscle / pericytes	Melanocyte / Schwann cells	GRN	SORT1	0.00183978949485008	0	GRN_SORT1	GRN - SORT1	GRN	Secreted Signaling	PMID: 29555433	DNFU skin
Unresolved	Melanocyte / Schwann cells	GRN	SORT1	0.00632546382458514	0	GRN_SORT1	GRN - SORT1	GRN	Secreted Signaling	PMID: 29555433	DNFU skin
Basal keratinocytes	Smooth muscle / pericytes	GRN	SORT1	0.00417872064156411	0	GRN_SORT1	GRN - SORT1	GRN	Secreted Signaling	PMID: 29555433	DNFU skin
Differentiated keratinocytes	Smooth muscle / pericytes	GRN	SORT1	0.00394723246610183	0	GRN_SORT1	GRN - SORT1	GRN	Secreted Signaling	PMID: 29555433	DNFU skin
Endothelial cells	Smooth muscle / pericytes	GRN	SORT1	0.00410146370740539	0	GRN_SORT1	GRN - SORT1	GRN	Secreted Signaling	PMID: 29555433	DNFU skin
Lymphatic endothelial cells	Smooth muscle / pericytes	GRN	SORT1	0.00599234991742096	0	GRN_SORT1	GRN - SORT1	GRN	Secreted Signaling	PMID: 29555433	DNFU skin
Macrophages	Smooth muscle / pericytes	GRN	SORT1	0.00788174163710537	0	GRN_SORT1	GRN - SORT1	GRN	Secreted Signaling	PMID: 29555433	DNFU skin
Melanocyte / Schwann cells	Smooth muscle / pericytes	GRN	SORT1	0.00784729907197878	0	GRN_SORT1	GRN - SORT1	GRN	Secreted Signaling	PMID: 29555433	DNFU skin
Monocytes	Smooth muscle / pericytes	GRN	SORT1	0.00668447368185338	0	GRN_SORT1	GRN - SORT1	GRN	Secreted Signaling	PMID: 29555433	DNFU skin
Smooth muscle / pericytes	Smooth muscle / pericytes	GRN	SORT1	0.00108935665820189	0	GRN_SORT1	GRN - SORT1	GRN	Secreted Signaling	PMID: 29555433	DNFU skin
Unresolved	Smooth muscle / pericytes	GRN	SORT1	0.00375224460700327	0	GRN_SORT1	GRN - SORT1	GRN	Secreted Signaling	PMID: 29555433	DNFU skin
Endothelial cells	Macrophages	LGALS9	PTPRC	0.0016011681035405	0	LGALS9_CD45	LGALS9 - CD45	GALECTIN	Secreted Signaling	PMID: 30120235	DNFU skin
Lymphatic endothelial cells	Macrophages	LGALS9	PTPRC	0.0036234105886776	0	LGALS9_CD45	LGALS9 - CD45	GALECTIN	Secreted Signaling	PMID: 30120235	DNFU skin
Macrophages	Macrophages	LGALS9	PTPRC	0.00356771547188961	0	LGALS9_CD45	LGALS9 - CD45	GALECTIN	Secreted Signaling	PMID: 30120235	DNFU skin
Monocytes	Macrophages	LGALS9	PTPRC	0.00491070138836847	0	LGALS9_CD45	LGALS9 - CD45	GALECTIN	Secreted Signaling	PMID: 30120235	DNFU skin
Endothelial cells	Monocytes	LGALS9	PTPRC	0.00217577859282577	0	LGALS9_CD45	LGALS9 - CD45	GALECTIN	Secreted Signaling	PMID: 30120235	DNFU skin
Lymphatic endothelial cells	Monocytes	LGALS9	PTPRC	0.0049201659489	0	LGALS9_CD45	LGALS9 - CD45	GALECTIN	Secreted Signaling	PMID: 30120235	DNFU skin
Macrophages	Monocytes	LGALS9	PTPRC	0.00484463543856936	0	LGALS9_CD45	LGALS9 - CD45	GALECTIN	Secreted Signaling	PMID: 30120235	DNFU skin
Monocytes	Monocytes	LGALS9	PTPRC	0.00666507388229011	0	LGALS9_CD45	LGALS9 - CD45	GALECTIN	Secreted Signaling	PMID: 30120235	DNFU skin
Endothelial cells	T / NK cells	LGALS9	PTPRC	0.00320446901950885	0	LGALS9_CD45	LGALS9 - CD45	GALECTIN	Secreted Signaling	PMID: 30120235	DNFU skin
Lymphatic endothelial cells	T / NK cells	LGALS9	PTPRC	0.00723696978438256	0	LGALS9_CD45	LGALS9 - CD45	GALECTIN	Secreted Signaling	PMID: 30120235	DNFU skin
Macrophages	T / NK cells	LGALS9	PTPRC	0.00712612822655169	0	LGALS9_CD45	LGALS9 - CD45	GALECTIN	Secreted Signaling	PMID: 30120235	DNFU skin
Monocytes	T / NK cells	LGALS9	PTPRC	0.00979543045919234	0	LGALS9_CD45	LGALS9 - CD45	GALECTIN	Secreted Signaling	PMID: 30120235	DNFU skin
Differentiated keratinocytes	Smooth muscle / pericytes	PROS1	AXL	0.00114137925161752	0	PROS1_AXL	PROS1 - AXL	PROS	Secreted Signaling	PMID: 29531161	DNFU skin
Endothelial cells	Smooth muscle / pericytes	PROS1	AXL	0.00235555732184005	0	PROS1_AXL	PROS1 - AXL	PROS	Secreted Signaling	PMID: 29531161	DNFU skin
Lymphatic endothelial cells	Smooth muscle / pericytes	PROS1	AXL	0.00217615804483462	0	PROS1_AXL	PROS1 - AXL	PROS	Secreted Signaling	PMID: 29531161	DNFU skin
Unresolved	Smooth muscle / pericytes	PROS1	AXL	0.00284779508797903	0	PROS1_AXL	PROS1 - AXL	PROS	Secreted Signaling	PMID: 29531161	DNFU skin
Endothelial cells	Unresolved	PROS1	AXL	0.00106687107470645	0	PROS1_AXL	PROS1 - AXL	PROS	Secreted Signaling	PMID: 29531161	DNFU skin
Lymphatic endothelial cells	Unresolved	PROS1	AXL	0.000985521205746188	0.03	PROS1_AXL	PROS1 - AXL	PROS	Secreted Signaling	PMID: 29531161	DNFU skin
Unresolved	Unresolved	PROS1	AXL	0.00129016199760222	0	PROS1_AXL	PROS1 - AXL	PROS	Secreted Signaling	PMID: 29531161	DNFU skin
Lymphatic endothelial cells	Macrophages	RARRES2	CMKLR1	0.000837724054345667	0	RARRES2_CMKLR1	RARRES2 - CMKLR1	CHEMERIN	Secreted Signaling	PMID: 24671882	DNFU skin
Smooth muscle / pericytes	Macrophages	RARRES2	CMKLR1	0.00255674694187175	0	RARRES2_CMKLR1	RARRES2 - CMKLR1	CHEMERIN	Secreted Signaling	PMID: 24671882	DNFU skin
Unresolved	Macrophages	RARRES2	CMKLR1	0.00296803691844705	0	RARRES2_CMKLR1	RARRES2 - CMKLR1	CHEMERIN	Secreted Signaling	PMID: 24671882	DNFU skin
Endothelial cells	Macrophages	LGALS9	HAVCR2	0.000383229761294089	0	LGALS9_HAVCR2	LGALS9 - HAVCR2	GALECTIN	Secreted Signaling	PMID: 27192565	DNFU skin
Lymphatic endothelial cells	Macrophages	LGALS9	HAVCR2	0.000868579310705272	0	LGALS9_HAVCR2	LGALS9 - HAVCR2	GALECTIN	Secreted Signaling	PMID: 27192565	DNFU skin
Macrophages	Macrophages	LGALS9	HAVCR2	0.000855192112426168	0	LGALS9_HAVCR2	LGALS9 - HAVCR2	GALECTIN	Secreted Signaling	PMID: 27192565	DNFU skin
Monocytes	Macrophages	LGALS9	HAVCR2	0.00117831731971483	0	LGALS9_HAVCR2	LGALS9 - HAVCR2	GALECTIN	Secreted Signaling	PMID: 27192565	DNFU skin
Endothelial cells	Basal keratinocytes	LGALS9	CD44	0.00289314802389212	0	LGALS9_CD44	LGALS9 - CD44	GALECTIN	Secreted Signaling	PMID: 25065622	DNFU skin
Lymphatic endothelial cells	Basal keratinocytes	LGALS9	CD44	0.0065364517362237	0	LGALS9_CD44	LGALS9 - CD44	GALECTIN	Secreted Signaling	PMID: 25065622	DNFU skin
Macrophages	Basal keratinocytes	LGALS9	CD44	0.00643626976618721	0	LGALS9_CD44	LGALS9 - CD44	GALECTIN	Secreted Signaling	PMID: 25065622	DNFU skin
Monocytes	Basal keratinocytes	LGALS9	CD44	0.00884946827182309	0	LGALS9_CD44	LGALS9 - CD44	GALECTIN	Secreted Signaling	PMID: 25065622	DNFU skin
Endothelial cells	Differentiated keratinocytes	LGALS9	CD44	0.00254873674987984	0	LGALS9_CD44	LGALS9 - CD44	GALECTIN	Secreted Signaling	PMID: 25065622	DNFU skin
Lymphatic endothelial cells	Differentiated keratinocytes	LGALS9	CD44	0.00576083361620477	0	LGALS9_CD44	LGALS9 - CD44	GALECTIN	Secreted Signaling	PMID: 25065622	DNFU skin
Macrophages	Differentiated keratinocytes	LGALS9	CD44	0.00567247140505202	0	LGALS9_CD44	LGALS9 - CD44	GALECTIN	Secreted Signaling	PMID: 25065622	DNFU skin
Monocytes	Differentiated keratinocytes	LGALS9	CD44	0.0078015419609268	0	LGALS9_CD44	LGALS9 - CD44	GALECTIN	Secreted Signaling	PMID: 25065622	DNFU skin
Endothelial cells	Macrophages	LGALS9	CD44	0.00272265934932362	0	LGALS9_CD44	LGALS9 - CD44	GALECTIN	Secreted Signaling	PMID: 25065622	DNFU skin
Lymphatic endothelial cells	Macrophages	LGALS9	CD44	0.00615259364786088	0	LGALS9_CD44	LGALS9 - CD44	GALECTIN	Secreted Signaling	PMID: 25065622	DNFU skin
Macrophages	Macrophages	LGALS9	CD44	0.00605825906320354	0	LGALS9_CD44	LGALS9 - CD44	GALECTIN	Secreted Signaling	PMID: 25065622	DNFU skin
Monocytes	Macrophages	LGALS9	CD44	0.00833091559630794	0	LGALS9_CD44	LGALS9 - CD44	GALECTIN	Secreted Signaling	PMID: 25065622	DNFU skin
Endothelial cells	Melanocyte / Schwann cells	LGALS9	CD44	0.00410087975012901	0	LGALS9_CD44	LGALS9 - CD44	GALECTIN	Secreted Signaling	PMID: 25065622	DNFU skin
Lymphatic endothelial cells	Melanocyte / Schwann cells	LGALS9	CD44	0.00925095390943365	0	LGALS9_CD44	LGALS9 - CD44	GALECTIN	Secreted Signaling	PMID: 25065622	DNFU skin
Macrophages	Melanocyte / Schwann cells	LGALS9	CD44	0.00910954917845642	0	LGALS9_CD44	LGALS9 - CD44	GALECTIN	Secreted Signaling	PMID: 25065622	DNFU skin
Monocytes	Melanocyte / Schwann cells	LGALS9	CD44	0.0125124376061685	0	LGALS9_CD44	LGALS9 - CD44	GALECTIN	Secreted Signaling	PMID: 25065622	DNFU skin
Endothelial cells	Monocytes	LGALS9	CD44	0.00398696989285407	0	LGALS9_CD44	LGALS9 - CD44	GALECTIN	Secreted Signaling	PMID: 25065622	DNFU skin
Lymphatic endothelial cells	Monocytes	LGALS9	CD44	0.00899528289659341	0	LGALS9_CD44	LGALS9 - CD44	GALECTIN	Secreted Signaling	PMID: 25065622	DNFU skin
Macrophages	Monocytes	LGALS9	CD44	0.00885775126518112	0	LGALS9_CD44	LGALS9 - CD44	GALECTIN	Secreted Signaling	PMID: 25065622	DNFU skin
Monocytes	Monocytes	LGALS9	CD44	0.0121677351444418	0	LGALS9_CD44	LGALS9 - CD44	GALECTIN	Secreted Signaling	PMID: 25065622	DNFU skin
Endothelial cells	Smooth muscle / pericytes	LGALS9	CD44	0.00196017057901705	0	LGALS9_CD44	LGALS9 - CD44	GALECTIN	Secreted Signaling	PMID: 25065622	DNFU skin
Lymphatic endothelial cells	Smooth muscle / pericytes	LGALS9	CD44	0.00443381225871018	0	LGALS9_CD44	LGALS9 - CD44	GALECTIN	Secreted Signaling	PMID: 25065622	DNFU skin
Macrophages	Smooth muscle / pericytes	LGALS9	CD44	0.00436571511085005	0	LGALS9_CD44	LGALS9 - CD44	GALECTIN	Secreted Signaling	PMID: 25065622	DNFU skin
Monocytes	Smooth muscle / pericytes	LGALS9	CD44	0.00600727898822873	0	LGALS9_CD44	LGALS9 - CD44	GALECTIN	Secreted Signaling	PMID: 25065622	DNFU skin
Endothelial cells	T / NK cells	LGALS9	CD44	0.00322811075454719	0	LGALS9_CD44	LGALS9 - CD44	GALECTIN	Secreted Signaling	PMID: 25065622	DNFU skin
Lymphatic endothelial cells	T / NK cells	LGALS9	CD44	0.00729014467187794	0	LGALS9_CD44	LGALS9 - CD44	GALECTIN	Secreted Signaling	PMID: 25065622	DNFU skin
Macrophages	T / NK cells	LGALS9	CD44	0.00717849457550711	0	LGALS9_CD44	LGALS9 - CD44	GALECTIN	Secreted Signaling	PMID: 25065622	DNFU skin
Monocytes	T / NK cells	LGALS9	CD44	0.00986721723575639	0	LGALS9_CD44	LGALS9 - CD44	GALECTIN	Secreted Signaling	PMID: 25065622	DNFU skin
Endothelial cells	Unresolved	LGALS9	CD44	0.00373767321806831	0	LGALS9_CD44	LGALS9 - CD44	GALECTIN	Secreted Signaling	PMID: 25065622	DNFU skin
Lymphatic endothelial cells	Unresolved	LGALS9	CD44	0.00843547937441367	0	LGALS9_CD44	LGALS9 - CD44	GALECTIN	Secreted Signaling	PMID: 25065622	DNFU skin
Macrophages	Unresolved	LGALS9	CD44	0.00830643501010719	0	LGALS9_CD44	LGALS9 - CD44	GALECTIN	Secreted Signaling	PMID: 25065622	DNFU skin
Monocytes	Unresolved	LGALS9	CD44	0.0114127740634517	0	LGALS9_CD44	LGALS9 - CD44	GALECTIN	Secreted Signaling	PMID: 25065622	DNFU skin
Basal keratinocytes	Basal keratinocytes	KLK5	F2RL1	0.000315106234352973	0	KLK5_F2RL1	KLK5 - F2RL1	KLK	Secreted Signaling	PMID: 35102281;PMID: 33543017	DNFU skin
Basal keratinocytes	Differentiated keratinocytes	KLK5	F2RL1	0.000537114468575675	0	KLK5_F2RL1	KLK5 - F2RL1	KLK	Secreted Signaling	PMID: 35102281;PMID: 33543017	DNFU skin
Differentiated keratinocytes	Endothelial cells	KLK8	F2R	0.00103340347907741	0	KLK8_F2R	KLK8 - F2R	KLK	Secreted Signaling	PMID: 34552064	DNFU skin
Differentiated keratinocytes	Lymphatic endothelial cells	KLK8	F2R	0.000973688690624399	0	KLK8_F2R	KLK8 - F2R	KLK	Secreted Signaling	PMID: 34552064	DNFU skin
Differentiated keratinocytes	Unresolved	KLK8	F2R	0.000923501186695521	0	KLK8_F2R	KLK8 - F2R	KLK	Secreted Signaling	PMID: 34552064	DNFU skin
Basal keratinocytes	Macrophages	ANXA1	FPR3	0.0182917743191711	0	ANXA1_FPR3	ANXA1 - FPR3	ANNEXIN	Secreted Signaling	PMID: 33082511	DNFU skin
Differentiated keratinocytes	Macrophages	ANXA1	FPR3	0.00780168254625288	0	ANXA1_FPR3	ANXA1 - FPR3	ANNEXIN	Secreted Signaling	PMID: 33082511	DNFU skin
Endothelial cells	Macrophages	ANXA1	FPR3	0.0206226217471461	0	ANXA1_FPR3	ANXA1 - FPR3	ANNEXIN	Secreted Signaling	PMID: 33082511	DNFU skin
Lymphatic endothelial cells	Macrophages	ANXA1	FPR3	0.0161849927689833	0	ANXA1_FPR3	ANXA1 - FPR3	ANNEXIN	Secreted Signaling	PMID: 33082511	DNFU skin
Macrophages	Macrophages	ANXA1	FPR3	0.0276635594262984	0	ANXA1_FPR3	ANXA1 - FPR3	ANNEXIN	Secreted Signaling	PMID: 33082511	DNFU skin
Melanocyte / Schwann cells	Macrophages	ANXA1	FPR3	0.0101343740595732	0	ANXA1_FPR3	ANXA1 - FPR3	ANNEXIN	Secreted Signaling	PMID: 33082511	DNFU skin
Monocytes	Macrophages	ANXA1	FPR3	0.0218747301218649	0	ANXA1_FPR3	ANXA1 - FPR3	ANNEXIN	Secreted Signaling	PMID: 33082511	DNFU skin
Smooth muscle / pericytes	Macrophages	ANXA1	FPR3	0.0137098428082322	0	ANXA1_FPR3	ANXA1 - FPR3	ANNEXIN	Secreted Signaling	PMID: 33082511	DNFU skin
T / NK cells	Macrophages	ANXA1	FPR3	0.0253240034797766	0	ANXA1_FPR3	ANXA1 - FPR3	ANNEXIN	Secreted Signaling	PMID: 33082511	DNFU skin
Unresolved	Macrophages	ANXA1	FPR3	0.0202767479212482	0	ANXA1_FPR3	ANXA1 - FPR3	ANNEXIN	Secreted Signaling	PMID: 33082511	DNFU skin
Basal keratinocytes	Monocytes	ANXA1	FPR3	0.00665578230064285	0	ANXA1_FPR3	ANXA1 - FPR3	ANNEXIN	Secreted Signaling	PMID: 33082511	DNFU skin
Differentiated keratinocytes	Monocytes	ANXA1	FPR3	0.00281961266399598	0	ANXA1_FPR3	ANXA1 - FPR3	ANNEXIN	Secreted Signaling	PMID: 33082511	DNFU skin
Endothelial cells	Monocytes	ANXA1	FPR3	0.00751525263930683	0	ANXA1_FPR3	ANXA1 - FPR3	ANNEXIN	Secreted Signaling	PMID: 33082511	DNFU skin
Lymphatic endothelial cells	Monocytes	ANXA1	FPR3	0.00588116420193208	0	ANXA1_FPR3	ANXA1 - FPR3	ANNEXIN	Secreted Signaling	PMID: 33082511	DNFU skin
Macrophages	Monocytes	ANXA1	FPR3	0.0101273716630427	0	ANXA1_FPR3	ANXA1 - FPR3	ANNEXIN	Secreted Signaling	PMID: 33082511	DNFU skin
Melanocyte / Schwann cells	Monocytes	ANXA1	FPR3	0.00366817987147865	0	ANXA1_FPR3	ANXA1 - FPR3	ANNEXIN	Secreted Signaling	PMID: 33082511	DNFU skin
Monocytes	Monocytes	ANXA1	FPR3	0.00797802609695266	0	ANXA1_FPR3	ANXA1 - FPR3	ANNEXIN	Secreted Signaling	PMID: 33082511	DNFU skin
Smooth muscle / pericytes	Monocytes	ANXA1	FPR3	0.00497379897965176	0	ANXA1_FPR3	ANXA1 - FPR3	ANNEXIN	Secreted Signaling	PMID: 33082511	DNFU skin
T / NK cells	Monocytes	ANXA1	FPR3	0.00925676302916487	0	ANXA1_FPR3	ANXA1 - FPR3	ANNEXIN	Secreted Signaling	PMID: 33082511	DNFU skin
Unresolved	Monocytes	ANXA1	FPR3	0.00738755181271487	0	ANXA1_FPR3	ANXA1 - FPR3	ANNEXIN	Secreted Signaling	PMID: 33082511	DNFU skin
Basal keratinocytes	Basal keratinocytes	IGFBP3	TMEM219	0.000732136909661703	0	IGFBP3_TMEM219	IGFBP3 - TMEM219	IGFBP	Secreted Signaling	PMID:20353938	DNFU skin
Basal keratinocytes	Differentiated keratinocytes	IGFBP3	TMEM219	0.000813616332265976	0	IGFBP3_TMEM219	IGFBP3 - TMEM219	IGFBP	Secreted Signaling	PMID:20353938	DNFU skin
Basal keratinocytes	Endothelial cells	IGFBP3	TMEM219	0.00298919584005322	0	IGFBP3_TMEM219	IGFBP3 - TMEM219	IGFBP	Secreted Signaling	PMID:20353938	DNFU skin
Basal keratinocytes	Lymphatic endothelial cells	IGFBP3	TMEM219	0.00273289616079333	0	IGFBP3_TMEM219	IGFBP3 - TMEM219	IGFBP	Secreted Signaling	PMID:20353938	DNFU skin
Basal keratinocytes	Macrophages	IGFBP3	TMEM219	0.00125581497349713	0	IGFBP3_TMEM219	IGFBP3 - TMEM219	IGFBP	Secreted Signaling	PMID:20353938	DNFU skin
Basal keratinocytes	Melanocyte / Schwann cells	IGFBP3	TMEM219	0.00391885983386686	0	IGFBP3_TMEM219	IGFBP3 - TMEM219	IGFBP	Secreted Signaling	PMID:20353938	DNFU skin
Basal keratinocytes	Monocytes	IGFBP3	TMEM219	0.00124279685612535	0	IGFBP3_TMEM219	IGFBP3 - TMEM219	IGFBP	Secreted Signaling	PMID:20353938	DNFU skin
Basal keratinocytes	Smooth muscle / pericytes	IGFBP3	TMEM219	0.0012389194715095	0	IGFBP3_TMEM219	IGFBP3 - TMEM219	IGFBP	Secreted Signaling	PMID:20353938	DNFU skin
Basal keratinocytes	Unresolved	IGFBP3	TMEM219	0.00134436625705782	0	IGFBP3_TMEM219	IGFBP3 - TMEM219	IGFBP	Secreted Signaling	PMID:20353938	DNFU skin
Endothelial cells	Basal keratinocytes	LGALS9	P4HB	0.00227149774131941	0	LGALS9_P4HB	LGALS9 - P4HB	GALECTIN	Secreted Signaling	PMID:21670307;uniprot	DNFU skin
Lymphatic endothelial cells	Basal keratinocytes	LGALS9	P4HB	0.00513599764121024	0	LGALS9_P4HB	LGALS9 - P4HB	GALECTIN	Secreted Signaling	PMID:21670307;uniprot	DNFU skin
Macrophages	Basal keratinocytes	LGALS9	P4HB	0.00505717069148623	0	LGALS9_P4HB	LGALS9 - P4HB	GALECTIN	Secreted Signaling	PMID:21670307;uniprot	DNFU skin
Monocytes	Basal keratinocytes	LGALS9	P4HB	0.0069569138765345	0	LGALS9_P4HB	LGALS9 - P4HB	GALECTIN	Secreted Signaling	PMID:21670307;uniprot	DNFU skin
Endothelial cells	Differentiated keratinocytes	LGALS9	P4HB	0.00275417819672751	0	LGALS9_P4HB	LGALS9 - P4HB	GALECTIN	Secreted Signaling	PMID:21670307;uniprot	DNFU skin
Lymphatic endothelial cells	Differentiated keratinocytes	LGALS9	P4HB	0.00622357131472103	0	LGALS9_P4HB	LGALS9 - P4HB	GALECTIN	Secreted Signaling	PMID:21670307;uniprot	DNFU skin
Macrophages	Differentiated keratinocytes	LGALS9	P4HB	0.00612815517598849	0	LGALS9_P4HB	LGALS9 - P4HB	GALECTIN	Secreted Signaling	PMID:21670307;uniprot	DNFU skin
Monocytes	Differentiated keratinocytes	LGALS9	P4HB	0.0084268097886044	0	LGALS9_P4HB	LGALS9 - P4HB	GALECTIN	Secreted Signaling	PMID:21670307;uniprot	DNFU skin
Endothelial cells	Endothelial cells	LGALS9	P4HB	0.00138181476494673	0	LGALS9_P4HB	LGALS9 - P4HB	GALECTIN	Secreted Signaling	PMID:21670307;uniprot	DNFU skin
Lymphatic endothelial cells	Endothelial cells	LGALS9	P4HB	0.00312788641647607	0	LGALS9_P4HB	LGALS9 - P4HB	GALECTIN	Secreted Signaling	PMID:21670307;uniprot	DNFU skin
Macrophages	Endothelial cells	LGALS9	P4HB	0.00307978441400078	0	LGALS9_P4HB	LGALS9 - P4HB	GALECTIN	Secreted Signaling	PMID:21670307;uniprot	DNFU skin
Monocytes	Endothelial cells	LGALS9	P4HB	0.00423988123304388	0	LGALS9_P4HB	LGALS9 - P4HB	GALECTIN	Secreted Signaling	PMID:21670307;uniprot	DNFU skin
Endothelial cells	Lymphatic endothelial cells	LGALS9	P4HB	0.00162028688316465	0	LGALS9_P4HB	LGALS9 - P4HB	GALECTIN	Secreted Signaling	PMID:21670307;uniprot	DNFU skin
Lymphatic endothelial cells	Lymphatic endothelial cells	LGALS9	P4HB	0.00366658731726119	0	LGALS9_P4HB	LGALS9 - P4HB	GALECTIN	Secreted Signaling	PMID:21670307;uniprot	DNFU skin
Macrophages	Lymphatic endothelial cells	LGALS9	P4HB	0.00361023093957837	0	LGALS9_P4HB	LGALS9 - P4HB	GALECTIN	Secreted Signaling	PMID:21670307;uniprot	DNFU skin
Monocytes	Lymphatic endothelial cells	LGALS9	P4HB	0.0049691410328898	0	LGALS9_P4HB	LGALS9 - P4HB	GALECTIN	Secreted Signaling	PMID:21670307;uniprot	DNFU skin
Endothelial cells	Macrophages	LGALS9	P4HB	0.000677560797290721	0	LGALS9_P4HB	LGALS9 - P4HB	GALECTIN	Secreted Signaling	PMID:21670307;uniprot	DNFU skin
Lymphatic endothelial cells	Macrophages	LGALS9	P4HB	0.00153509975305404	0	LGALS9_P4HB	LGALS9 - P4HB	GALECTIN	Secreted Signaling	PMID:21670307;uniprot	DNFU skin
Macrophages	Macrophages	LGALS9	P4HB	0.00151145518045114	0	LGALS9_P4HB	LGALS9 - P4HB	GALECTIN	Secreted Signaling	PMID:21670307;uniprot	DNFU skin
Monocytes	Macrophages	LGALS9	P4HB	0.00208202567480082	0	LGALS9_P4HB	LGALS9 - P4HB	GALECTIN	Secreted Signaling	PMID:21670307;uniprot	DNFU skin
Endothelial cells	Melanocyte / Schwann cells	LGALS9	P4HB	0.00188243336100895	0	LGALS9_P4HB	LGALS9 - P4HB	GALECTIN	Secreted Signaling	PMID:21670307;uniprot	DNFU skin
Lymphatic endothelial cells	Melanocyte / Schwann cells	LGALS9	P4HB	0.00425839295486605	0	LGALS9_P4HB	LGALS9 - P4HB	GALECTIN	Secreted Signaling	PMID:21670307;uniprot	DNFU skin
Macrophages	Melanocyte / Schwann cells	LGALS9	P4HB	0.00419297865487043	0	LGALS9_P4HB	LGALS9 - P4HB	GALECTIN	Secreted Signaling	PMID:21670307;uniprot	DNFU skin
Monocytes	Melanocyte / Schwann cells	LGALS9	P4HB	0.0057699678577666	0	LGALS9_P4HB	LGALS9 - P4HB	GALECTIN	Secreted Signaling	PMID:21670307;uniprot	DNFU skin
Endothelial cells	Monocytes	LGALS9	P4HB	0.000553880102685941	0	LGALS9_P4HB	LGALS9 - P4HB	GALECTIN	Secreted Signaling	PMID:21670307;uniprot	DNFU skin
Lymphatic endothelial cells	Monocytes	LGALS9	P4HB	0.00125508207940537	0	LGALS9_P4HB	LGALS9 - P4HB	GALECTIN	Secreted Signaling	PMID:21670307;uniprot	DNFU skin
Macrophages	Monocytes	LGALS9	P4HB	0.00123574517728407	0	LGALS9_P4HB	LGALS9 - P4HB	GALECTIN	Secreted Signaling	PMID:21670307;uniprot	DNFU skin
Monocytes	Monocytes	LGALS9	P4HB	0.00170241330032237	0	LGALS9_P4HB	LGALS9 - P4HB	GALECTIN	Secreted Signaling	PMID:21670307;uniprot	DNFU skin
Endothelial cells	Smooth muscle / pericytes	LGALS9	P4HB	0.00137982572593447	0	LGALS9_P4HB	LGALS9 - P4HB	GALECTIN	Secreted Signaling	PMID:21670307;uniprot	DNFU skin
Lymphatic endothelial cells	Smooth muscle / pericytes	LGALS9	P4HB	0.00312339187371873	0	LGALS9_P4HB	LGALS9 - P4HB	GALECTIN	Secreted Signaling	PMID:21670307;uniprot	DNFU skin
Macrophages	Smooth muscle / pericytes	LGALS9	P4HB	0.00307535877705078	0	LGALS9_P4HB	LGALS9 - P4HB	GALECTIN	Secreted Signaling	PMID:21670307;uniprot	DNFU skin
Monocytes	Smooth muscle / pericytes	LGALS9	P4HB	0.00423379562172773	0	LGALS9_P4HB	LGALS9 - P4HB	GALECTIN	Secreted Signaling	PMID:21670307;uniprot	DNFU skin
Endothelial cells	T / NK cells	LGALS9	P4HB	0.000565394241397297	0	LGALS9_P4HB	LGALS9 - P4HB	GALECTIN	Secreted Signaling	PMID:21670307;uniprot	DNFU skin
Lymphatic endothelial cells	T / NK cells	LGALS9	P4HB	0.00128115421966106	0	LGALS9_P4HB	LGALS9 - P4HB	GALECTIN	Secreted Signaling	PMID:21670307;uniprot	DNFU skin
Macrophages	T / NK cells	LGALS9	P4HB	0.0012614161344739	0	LGALS9_P4HB	LGALS9 - P4HB	GALECTIN	Secreted Signaling	PMID:21670307;uniprot	DNFU skin
Monocytes	T / NK cells	LGALS9	P4HB	0.001737761797673	0	LGALS9_P4HB	LGALS9 - P4HB	GALECTIN	Secreted Signaling	PMID:21670307;uniprot	DNFU skin
Endothelial cells	Unresolved	LGALS9	P4HB	0.00222004036691507	0	LGALS9_P4HB	LGALS9 - P4HB	GALECTIN	Secreted Signaling	PMID:21670307;uniprot	DNFU skin
Lymphatic endothelial cells	Unresolved	LGALS9	P4HB	0.00501997581053947	0	LGALS9_P4HB	LGALS9 - P4HB	GALECTIN	Secreted Signaling	PMID:21670307;uniprot	DNFU skin
Macrophages	Unresolved	LGALS9	P4HB	0.00494292070886977	0	LGALS9_P4HB	LGALS9 - P4HB	GALECTIN	Secreted Signaling	PMID:21670307;uniprot	DNFU skin
Monocytes	Unresolved	LGALS9	P4HB	0.00680003883369718	0	LGALS9_P4HB	LGALS9 - P4HB	GALECTIN	Secreted Signaling	PMID:21670307;uniprot	DNFU skin
Lymphatic endothelial cells	Melanocyte / Schwann cells	NTS	SORT1	0.00302107520456821	0	NTS_SORT1	NTS - SORT1	NTS	Secreted Signaling	PMID: 34038712	DNFU skin
Lymphatic endothelial cells	Smooth muscle / pericytes	NTS	SORT1	0.00178967094988368	0	NTS_SORT1	NTS - SORT1	NTS	Secreted Signaling	PMID: 34038712	DNFU skin
Basal keratinocytes	Basal keratinocytes	PPIA	BSG	0.055243145313516	0	PPIA_BSG	PPIA - BSG	CypA	Secreted Signaling	PMID: 36012604	DNFU skin
Differentiated keratinocytes	Basal keratinocytes	PPIA	BSG	0.0573836141562574	0	PPIA_BSG	PPIA - BSG	CypA	Secreted Signaling	PMID: 36012604	DNFU skin
Lymphatic endothelial cells	Basal keratinocytes	PPIA	BSG	0.0527249443797244	0.01	PPIA_BSG	PPIA - BSG	CypA	Secreted Signaling	PMID: 36012604	DNFU skin
Melanocyte / Schwann cells	Basal keratinocytes	PPIA	BSG	0.0513561002114337	0.04	PPIA_BSG	PPIA - BSG	CypA	Secreted Signaling	PMID: 36012604	DNFU skin
Basal keratinocytes	Endothelial cells	PPIA	BSG	0.0549646298992299	0	PPIA_BSG	PPIA - BSG	CypA	Secreted Signaling	PMID: 36012604	DNFU skin
Differentiated keratinocytes	Endothelial cells	PPIA	BSG	0.0570949594582785	0	PPIA_BSG	PPIA - BSG	CypA	Secreted Signaling	PMID: 36012604	DNFU skin
Lymphatic endothelial cells	Endothelial cells	PPIA	BSG	0.0524584198521174	0	PPIA_BSG	PPIA - BSG	CypA	Secreted Signaling	PMID: 36012604	DNFU skin
Melanocyte / Schwann cells	Endothelial cells	PPIA	BSG	0.0510961219504781	0	PPIA_BSG	PPIA - BSG	CypA	Secreted Signaling	PMID: 36012604	DNFU skin
Basal keratinocytes	Melanocyte / Schwann cells	PPIA	BSG	0.118448619618627	0	PPIA_BSG	PPIA - BSG	CypA	Secreted Signaling	PMID: 36012604	DNFU skin
Differentiated keratinocytes	Melanocyte / Schwann cells	PPIA	BSG	0.122719956072004	0	PPIA_BSG	PPIA - BSG	CypA	Secreted Signaling	PMID: 36012604	DNFU skin
Endothelial cells	Melanocyte / Schwann cells	PPIA	BSG	0.096633128683265	0	PPIA_BSG	PPIA - BSG	CypA	Secreted Signaling	PMID: 36012604	DNFU skin
Lymphatic endothelial cells	Melanocyte / Schwann cells	PPIA	BSG	0.113395075928672	0	PPIA_BSG	PPIA - BSG	CypA	Secreted Signaling	PMID: 36012604	DNFU skin
Macrophages	Melanocyte / Schwann cells	PPIA	BSG	0.100579149907903	0	PPIA_BSG	PPIA - BSG	CypA	Secreted Signaling	PMID: 36012604	DNFU skin
Melanocyte / Schwann cells	Melanocyte / Schwann cells	PPIA	BSG	0.110635077377555	0	PPIA_BSG	PPIA - BSG	CypA	Secreted Signaling	PMID: 36012604	DNFU skin
Monocytes	Melanocyte / Schwann cells	PPIA	BSG	0.0888513344096914	0	PPIA_BSG	PPIA - BSG	CypA	Secreted Signaling	PMID: 36012604	DNFU skin
Smooth muscle / pericytes	Melanocyte / Schwann cells	PPIA	BSG	0.0986806585713238	0	PPIA_BSG	PPIA - BSG	CypA	Secreted Signaling	PMID: 36012604	DNFU skin
T / NK cells	Melanocyte / Schwann cells	PPIA	BSG	0.0767854768307571	0	PPIA_BSG	PPIA - BSG	CypA	Secreted Signaling	PMID: 36012604	DNFU skin
Unresolved	Melanocyte / Schwann cells	PPIA	BSG	0.0926833318816432	0	PPIA_BSG	PPIA - BSG	CypA	Secreted Signaling	PMID: 36012604	DNFU skin
Basal keratinocytes	Smooth muscle / pericytes	PPIA	BSG	0.0684943240784376	0	PPIA_BSG	PPIA - BSG	CypA	Secreted Signaling	PMID: 36012604	DNFU skin
Differentiated keratinocytes	Smooth muscle / pericytes	PPIA	BSG	0.0711095824141455	0	PPIA_BSG	PPIA - BSG	CypA	Secreted Signaling	PMID: 36012604	DNFU skin
Endothelial cells	Smooth muscle / pericytes	PPIA	BSG	0.0553020894706052	0	PPIA_BSG	PPIA - BSG	CypA	Secreted Signaling	PMID: 36012604	DNFU skin
Lymphatic endothelial cells	Smooth muscle / pericytes	PPIA	BSG	0.0654139051649992	0	PPIA_BSG	PPIA - BSG	CypA	Secreted Signaling	PMID: 36012604	DNFU skin
Macrophages	Smooth muscle / pericytes	PPIA	BSG	0.0576680955744684	0	PPIA_BSG	PPIA - BSG	CypA	Secreted Signaling	PMID: 36012604	DNFU skin
Melanocyte / Schwann cells	Smooth muscle / pericytes	PPIA	BSG	0.0637377962732849	0	PPIA_BSG	PPIA - BSG	CypA	Secreted Signaling	PMID: 36012604	DNFU skin
Monocytes	Smooth muscle / pericytes	PPIA	BSG	0.050661994505569	0	PPIA_BSG	PPIA - BSG	CypA	Secreted Signaling	PMID: 36012604	DNFU skin
Smooth muscle / pericytes	Smooth muscle / pericytes	PPIA	BSG	0.0565286691533497	0	PPIA_BSG	PPIA - BSG	CypA	Secreted Signaling	PMID: 36012604	DNFU skin
Unresolved	Smooth muscle / pericytes	PPIA	BSG	0.0529426565209449	0	PPIA_BSG	PPIA - BSG	CypA	Secreted Signaling	PMID: 36012604	DNFU skin
Basal keratinocytes	Unresolved	PPIA	BSG	0.0635082041415536	0	PPIA_BSG	PPIA - BSG	CypA	Secreted Signaling	PMID: 36012604	DNFU skin
Differentiated keratinocytes	Unresolved	PPIA	BSG	0.0659465599812081	0	PPIA_BSG	PPIA - BSG	CypA	Secreted Signaling	PMID: 36012604	DNFU skin
Endothelial cells	Unresolved	PPIA	BSG	0.0512235035321193	0	PPIA_BSG	PPIA - BSG	CypA	Secreted Signaling	PMID: 36012604	DNFU skin
Lymphatic endothelial cells	Unresolved	PPIA	BSG	0.0606374304011575	0	PPIA_BSG	PPIA - BSG	CypA	Secreted Signaling	PMID: 36012604	DNFU skin
Macrophages	Unresolved	PPIA	BSG	0.0534248823771007	0	PPIA_BSG	PPIA - BSG	CypA	Secreted Signaling	PMID: 36012604	DNFU skin
Melanocyte / Schwann cells	Unresolved	PPIA	BSG	0.059075973472891	0	PPIA_BSG	PPIA - BSG	CypA	Secreted Signaling	PMID: 36012604	DNFU skin
Smooth muscle / pericytes	Unresolved	PPIA	BSG	0.0523646359871471	0	PPIA_BSG	PPIA - BSG	CypA	Secreted Signaling	PMID: 36012604	DNFU skin
Unresolved	Unresolved	PPIA	BSG	0.0490290501792262	0	PPIA_BSG	PPIA - BSG	CypA	Secreted Signaling	PMID: 36012604	DNFU skin
Macrophages	Macrophages	PLAU	PLAUR	0.00243137606853219	0	PLAU_PLAUR	PLAU - PLAUR	PLAU	Secreted Signaling	uniprot	DNFU skin
Macrophages	Monocytes	PLAU	PLAUR	0.0122430129102109	0	PLAU_PLAUR	PLAU - PLAUR	PLAU	Secreted Signaling	uniprot	DNFU skin
Basal keratinocytes	Lymphatic endothelial cells	COL1A1	ITGA1_ITGB1	0.00130069567732787	0.01	COL1A1_ITGA1_ITGB1	COL1A1 - (ITGA1+ITGB1)	COLLAGEN	ECM-Receptor	KEGG: hsa04512	DNFU skin
Differentiated keratinocytes	Lymphatic endothelial cells	COL1A1	ITGA1_ITGB1	0.00144024532465684	0.01	COL1A1_ITGA1_ITGB1	COL1A1 - (ITGA1+ITGB1)	COLLAGEN	ECM-Receptor	KEGG: hsa04512	DNFU skin
Endothelial cells	Lymphatic endothelial cells	COL1A1	ITGA1_ITGB1	0.000358588364930554	0.01	COL1A1_ITGA1_ITGB1	COL1A1 - (ITGA1+ITGB1)	COLLAGEN	ECM-Receptor	KEGG: hsa04512	DNFU skin
Lymphatic endothelial cells	Lymphatic endothelial cells	COL1A1	ITGA1_ITGB1	0.00112158377860801	0.01	COL1A1_ITGA1_ITGB1	COL1A1 - (ITGA1+ITGB1)	COLLAGEN	ECM-Receptor	KEGG: hsa04512	DNFU skin
Smooth muscle / pericytes	Lymphatic endothelial cells	COL1A1	ITGA1_ITGB1	0.0118081616576548	0	COL1A1_ITGA1_ITGB1	COL1A1 - (ITGA1+ITGB1)	COLLAGEN	ECM-Receptor	KEGG: hsa04512	DNFU skin
Unresolved	Lymphatic endothelial cells	COL1A1	ITGA1_ITGB1	0.0311506366444197	0	COL1A1_ITGA1_ITGB1	COL1A1 - (ITGA1+ITGB1)	COLLAGEN	ECM-Receptor	KEGG: hsa04512	DNFU skin
Basal keratinocytes	Smooth muscle / pericytes	COL1A1	ITGA1_ITGB1	0.00172314114106223	0	COL1A1_ITGA1_ITGB1	COL1A1 - (ITGA1+ITGB1)	COLLAGEN	ECM-Receptor	KEGG: hsa04512	DNFU skin
Differentiated keratinocytes	Smooth muscle / pericytes	COL1A1	ITGA1_ITGB1	0.00190792772862375	0	COL1A1_ITGA1_ITGB1	COL1A1 - (ITGA1+ITGB1)	COLLAGEN	ECM-Receptor	KEGG: hsa04512	DNFU skin
Endothelial cells	Smooth muscle / pericytes	COL1A1	ITGA1_ITGB1	0.000475197807516185	0	COL1A1_ITGA1_ITGB1	COL1A1 - (ITGA1+ITGB1)	COLLAGEN	ECM-Receptor	KEGG: hsa04512	DNFU skin
Lymphatic endothelial cells	Smooth muscle / pericytes	COL1A1	ITGA1_ITGB1	0.00148594307345365	0	COL1A1_ITGA1_ITGB1	COL1A1 - (ITGA1+ITGB1)	COLLAGEN	ECM-Receptor	KEGG: hsa04512	DNFU skin
Smooth muscle / pericytes	Smooth muscle / pericytes	COL1A1	ITGA1_ITGB1	0.0155899938974697	0	COL1A1_ITGA1_ITGB1	COL1A1 - (ITGA1+ITGB1)	COLLAGEN	ECM-Receptor	KEGG: hsa04512	DNFU skin
Unresolved	Smooth muscle / pericytes	COL1A1	ITGA1_ITGB1	0.0408711196537176	0	COL1A1_ITGA1_ITGB1	COL1A1 - (ITGA1+ITGB1)	COLLAGEN	ECM-Receptor	KEGG: hsa04512	DNFU skin
Differentiated keratinocytes	Lymphatic endothelial cells	COL1A2	ITGA1_ITGB1	0.000714422867771375	0.01	COL1A2_ITGA1_ITGB1	COL1A2 - (ITGA1+ITGB1)	COLLAGEN	ECM-Receptor	KEGG: hsa04512	DNFU skin
Melanocyte / Schwann cells	Lymphatic endothelial cells	COL1A2	ITGA1_ITGB1	0.00190947493964146	0.01	COL1A2_ITGA1_ITGB1	COL1A2 - (ITGA1+ITGB1)	COLLAGEN	ECM-Receptor	KEGG: hsa04512	DNFU skin
Smooth muscle / pericytes	Lymphatic endothelial cells	COL1A2	ITGA1_ITGB1	0.0105263505154382	0	COL1A2_ITGA1_ITGB1	COL1A2 - (ITGA1+ITGB1)	COLLAGEN	ECM-Receptor	KEGG: hsa04512	DNFU skin
Unresolved	Lymphatic endothelial cells	COL1A2	ITGA1_ITGB1	0.0322298022199474	0	COL1A2_ITGA1_ITGB1	COL1A2 - (ITGA1+ITGB1)	COLLAGEN	ECM-Receptor	KEGG: hsa04512	DNFU skin
Differentiated keratinocytes	Smooth muscle / pericytes	COL1A2	ITGA1_ITGB1	0.000946636645497259	0	COL1A2_ITGA1_ITGB1	COL1A2 - (ITGA1+ITGB1)	COLLAGEN	ECM-Receptor	KEGG: hsa04512	DNFU skin
Melanocyte / Schwann cells	Smooth muscle / pericytes	COL1A2	ITGA1_ITGB1	0.00252914159855371	0	COL1A2_ITGA1_ITGB1	COL1A2 - (ITGA1+ITGB1)	COLLAGEN	ECM-Receptor	KEGG: hsa04512	DNFU skin
Smooth muscle / pericytes	Smooth muscle / pericytes	COL1A2	ITGA1_ITGB1	0.0139034295606815	0	COL1A2_ITGA1_ITGB1	COL1A2 - (ITGA1+ITGB1)	COLLAGEN	ECM-Receptor	KEGG: hsa04512	DNFU skin
Unresolved	Smooth muscle / pericytes	COL1A2	ITGA1_ITGB1	0.0422723433604819	0	COL1A2_ITGA1_ITGB1	COL1A2 - (ITGA1+ITGB1)	COLLAGEN	ECM-Receptor	KEGG: hsa04512	DNFU skin
Endothelial cells	Lymphatic endothelial cells	COL4A1	ITGA1_ITGB1	0.00974610932900162	0	COL4A1_ITGA1_ITGB1	COL4A1 - (ITGA1+ITGB1)	COLLAGEN	ECM-Receptor	KEGG: hsa04512	DNFU skin
Lymphatic endothelial cells	Lymphatic endothelial cells	COL4A1	ITGA1_ITGB1	0.00634495662972314	0	COL4A1_ITGA1_ITGB1	COL4A1 - (ITGA1+ITGB1)	COLLAGEN	ECM-Receptor	KEGG: hsa04512	DNFU skin
Smooth muscle / pericytes	Lymphatic endothelial cells	COL4A1	ITGA1_ITGB1	0.00309074273826144	0	COL4A1_ITGA1_ITGB1	COL4A1 - (ITGA1+ITGB1)	COLLAGEN	ECM-Receptor	KEGG: hsa04512	DNFU skin
Unresolved	Lymphatic endothelial cells	COL4A1	ITGA1_ITGB1	0.00352502886036543	0	COL4A1_ITGA1_ITGB1	COL4A1 - (ITGA1+ITGB1)	COLLAGEN	ECM-Receptor	KEGG: hsa04512	DNFU skin
Endothelial cells	Smooth muscle / pericytes	COL4A1	ITGA1_ITGB1	0.012876127681394	0	COL4A1_ITGA1_ITGB1	COL4A1 - (ITGA1+ITGB1)	COLLAGEN	ECM-Receptor	KEGG: hsa04512	DNFU skin
Lymphatic endothelial cells	Smooth muscle / pericytes	COL4A1	ITGA1_ITGB1	0.00839193220033245	0	COL4A1_ITGA1_ITGB1	COL4A1 - (ITGA1+ITGB1)	COLLAGEN	ECM-Receptor	KEGG: hsa04512	DNFU skin
Smooth muscle / pericytes	Smooth muscle / pericytes	COL4A1	ITGA1_ITGB1	0.00409218507613066	0	COL4A1_ITGA1_ITGB1	COL4A1 - (ITGA1+ITGB1)	COLLAGEN	ECM-Receptor	KEGG: hsa04512	DNFU skin
Unresolved	Smooth muscle / pericytes	COL4A1	ITGA1_ITGB1	0.00466652707569693	0	COL4A1_ITGA1_ITGB1	COL4A1 - (ITGA1+ITGB1)	COLLAGEN	ECM-Receptor	KEGG: hsa04512	DNFU skin
Endothelial cells	Lymphatic endothelial cells	COL4A2	ITGA1_ITGB1	0.0112591114064271	0	COL4A2_ITGA1_ITGB1	COL4A2 - (ITGA1+ITGB1)	COLLAGEN	ECM-Receptor	KEGG: hsa04512	DNFU skin
Lymphatic endothelial cells	Lymphatic endothelial cells	COL4A2	ITGA1_ITGB1	0.00601531126959602	0	COL4A2_ITGA1_ITGB1	COL4A2 - (ITGA1+ITGB1)	COLLAGEN	ECM-Receptor	KEGG: hsa04512	DNFU skin
Melanocyte / Schwann cells	Lymphatic endothelial cells	COL4A2	ITGA1_ITGB1	0.00187056716298193	0	COL4A2_ITGA1_ITGB1	COL4A2 - (ITGA1+ITGB1)	COLLAGEN	ECM-Receptor	KEGG: hsa04512	DNFU skin
Smooth muscle / pericytes	Lymphatic endothelial cells	COL4A2	ITGA1_ITGB1	0.00818446605254017	0	COL4A2_ITGA1_ITGB1	COL4A2 - (ITGA1+ITGB1)	COLLAGEN	ECM-Receptor	KEGG: hsa04512	DNFU skin
Unresolved	Lymphatic endothelial cells	COL4A2	ITGA1_ITGB1	0.0039447197358254	0	COL4A2_ITGA1_ITGB1	COL4A2 - (ITGA1+ITGB1)	COLLAGEN	ECM-Receptor	KEGG: hsa04512	DNFU skin
Endothelial cells	Smooth muscle / pericytes	COL4A2	ITGA1_ITGB1	0.0148677434912944	0	COL4A2_ITGA1_ITGB1	COL4A2 - (ITGA1+ITGB1)	COLLAGEN	ECM-Receptor	KEGG: hsa04512	DNFU skin
Lymphatic endothelial cells	Smooth muscle / pericytes	COL4A2	ITGA1_ITGB1	0.00795679003331793	0	COL4A2_ITGA1_ITGB1	COL4A2 - (ITGA1+ITGB1)	COLLAGEN	ECM-Receptor	KEGG: hsa04512	DNFU skin
Melanocyte / Schwann cells	Smooth muscle / pericytes	COL4A2	ITGA1_ITGB1	0.00247763873531606	0	COL4A2_ITGA1_ITGB1	COL4A2 - (ITGA1+ITGB1)	COLLAGEN	ECM-Receptor	KEGG: hsa04512	DNFU skin
Smooth muscle / pericytes	Smooth muscle / pericytes	COL4A2	ITGA1_ITGB1	0.0108184329751	0	COL4A2_ITGA1_ITGB1	COL4A2 - (ITGA1+ITGB1)	COLLAGEN	ECM-Receptor	KEGG: hsa04512	DNFU skin
Unresolved	Smooth muscle / pericytes	COL4A2	ITGA1_ITGB1	0.00522141289556564	0	COL4A2_ITGA1_ITGB1	COL4A2 - (ITGA1+ITGB1)	COLLAGEN	ECM-Receptor	KEGG: hsa04512	DNFU skin
Endothelial cells	Lymphatic endothelial cells	COL6A1	ITGA1_ITGB1	0.000463765440560796	0.01	COL6A1_ITGA1_ITGB1	COL6A1 - (ITGA1+ITGB1)	COLLAGEN	ECM-Receptor	KEGG: hsa04512	DNFU skin
Lymphatic endothelial cells	Lymphatic endothelial cells	COL6A1	ITGA1_ITGB1	0.00507774728741618	0.01	COL6A1_ITGA1_ITGB1	COL6A1 - (ITGA1+ITGB1)	COLLAGEN	ECM-Receptor	KEGG: hsa04512	DNFU skin
Melanocyte / Schwann cells	Lymphatic endothelial cells	COL6A1	ITGA1_ITGB1	0.00194303012471331	0.01	COL6A1_ITGA1_ITGB1	COL6A1 - (ITGA1+ITGB1)	COLLAGEN	ECM-Receptor	KEGG: hsa04512	DNFU skin
Smooth muscle / pericytes	Lymphatic endothelial cells	COL6A1	ITGA1_ITGB1	0.0111513958377522	0	COL6A1_ITGA1_ITGB1	COL6A1 - (ITGA1+ITGB1)	COLLAGEN	ECM-Receptor	KEGG: hsa04512	DNFU skin
Unresolved	Lymphatic endothelial cells	COL6A1	ITGA1_ITGB1	0.0236920705079525	0	COL6A1_ITGA1_ITGB1	COL6A1 - (ITGA1+ITGB1)	COLLAGEN	ECM-Receptor	KEGG: hsa04512	DNFU skin
Endothelial cells	Smooth muscle / pericytes	COL6A1	ITGA1_ITGB1	0.000614556416468997	0	COL6A1_ITGA1_ITGB1	COL6A1 - (ITGA1+ITGB1)	COLLAGEN	ECM-Receptor	KEGG: hsa04512	DNFU skin
Lymphatic endothelial cells	Smooth muscle / pericytes	COL6A1	ITGA1_ITGB1	0.00671866690385237	0	COL6A1_ITGA1_ITGB1	COL6A1 - (ITGA1+ITGB1)	COLLAGEN	ECM-Receptor	KEGG: hsa04512	DNFU skin
Melanocyte / Schwann cells	Smooth muscle / pericytes	COL6A1	ITGA1_ITGB1	0.00257355810185882	0	COL6A1_ITGA1_ITGB1	COL6A1 - (ITGA1+ITGB1)	COLLAGEN	ECM-Receptor	KEGG: hsa04512	DNFU skin
Smooth muscle / pericytes	Smooth muscle / pericytes	COL6A1	ITGA1_ITGB1	0.0147260184371759	0	COL6A1_ITGA1_ITGB1	COL6A1 - (ITGA1+ITGB1)	COLLAGEN	ECM-Receptor	KEGG: hsa04512	DNFU skin
Unresolved	Smooth muscle / pericytes	COL6A1	ITGA1_ITGB1	0.0311599798427873	0	COL6A1_ITGA1_ITGB1	COL6A1 - (ITGA1+ITGB1)	COLLAGEN	ECM-Receptor	KEGG: hsa04512	DNFU skin
Lymphatic endothelial cells	Lymphatic endothelial cells	COL6A2	ITGA1_ITGB1	0.0112113492660735	0	COL6A2_ITGA1_ITGB1	COL6A2 - (ITGA1+ITGB1)	COLLAGEN	ECM-Receptor	KEGG: hsa04512	DNFU skin
Melanocyte / Schwann cells	Lymphatic endothelial cells	COL6A2	ITGA1_ITGB1	0.00296358271659754	0.01	COL6A2_ITGA1_ITGB1	COL6A2 - (ITGA1+ITGB1)	COLLAGEN	ECM-Receptor	KEGG: hsa04512	DNFU skin
Smooth muscle / pericytes	Lymphatic endothelial cells	COL6A2	ITGA1_ITGB1	0.0189330305574608	0	COL6A2_ITGA1_ITGB1	COL6A2 - (ITGA1+ITGB1)	COLLAGEN	ECM-Receptor	KEGG: hsa04512	DNFU skin
Unresolved	Lymphatic endothelial cells	COL6A2	ITGA1_ITGB1	0.0289189334849956	0	COL6A2_ITGA1_ITGB1	COL6A2 - (ITGA1+ITGB1)	COLLAGEN	ECM-Receptor	KEGG: hsa04512	DNFU skin
Lymphatic endothelial cells	Smooth muscle / pericytes	COL6A2	ITGA1_ITGB1	0.0148049024326178	0	COL6A2_ITGA1_ITGB1	COL6A2 - (ITGA1+ITGB1)	COLLAGEN	ECM-Receptor	KEGG: hsa04512	DNFU skin
Melanocyte / Schwann cells	Smooth muscle / pericytes	COL6A2	ITGA1_ITGB1	0.0039239856677836	0	COL6A2_ITGA1_ITGB1	COL6A2 - (ITGA1+ITGB1)	COLLAGEN	ECM-Receptor	KEGG: hsa04512	DNFU skin
Smooth muscle / pericytes	Smooth muscle / pericytes	COL6A2	ITGA1_ITGB1	0.0249391752998799	0	COL6A2_ITGA1_ITGB1	COL6A2 - (ITGA1+ITGB1)	COLLAGEN	ECM-Receptor	KEGG: hsa04512	DNFU skin
Unresolved	Smooth muscle / pericytes	COL6A2	ITGA1_ITGB1	0.0379703113856064	0	COL6A2_ITGA1_ITGB1	COL6A2 - (ITGA1+ITGB1)	COLLAGEN	ECM-Receptor	KEGG: hsa04512	DNFU skin
Unresolved	Lymphatic endothelial cells	COL6A3	ITGA1_ITGB1	0.0158817824635943	0	COL6A3_ITGA1_ITGB1	COL6A3 - (ITGA1+ITGB1)	COLLAGEN	ECM-Receptor	KEGG: hsa04512	DNFU skin
Unresolved	Smooth muscle / pericytes	COL6A3	ITGA1_ITGB1	0.0209406373081417	0	COL6A3_ITGA1_ITGB1	COL6A3 - (ITGA1+ITGB1)	COLLAGEN	ECM-Receptor	KEGG: hsa04512	DNFU skin
Basal keratinocytes	Basal keratinocytes	COL1A1	ITGA2_ITGB1	0.00221035886537281	0	COL1A1_ITGA2_ITGB1	COL1A1 - (ITGA2+ITGB1)	COLLAGEN	ECM-Receptor	KEGG: hsa04512	DNFU skin
Differentiated keratinocytes	Basal keratinocytes	COL1A1	ITGA2_ITGB1	0.00244726572776392	0	COL1A1_ITGA2_ITGB1	COL1A1 - (ITGA2+ITGB1)	COLLAGEN	ECM-Receptor	KEGG: hsa04512	DNFU skin
Endothelial cells	Basal keratinocytes	COL1A1	ITGA2_ITGB1	0.000609775402191554	0	COL1A1_ITGA2_ITGB1	COL1A1 - (ITGA2+ITGB1)	COLLAGEN	ECM-Receptor	KEGG: hsa04512	DNFU skin
Lymphatic endothelial cells	Basal keratinocytes	COL1A1	ITGA2_ITGB1	0.00190622117033178	0	COL1A1_ITGA2_ITGB1	COL1A1 - (ITGA2+ITGB1)	COLLAGEN	ECM-Receptor	KEGG: hsa04512	DNFU skin
Smooth muscle / pericytes	Basal keratinocytes	COL1A1	ITGA2_ITGB1	0.0199198233154495	0	COL1A1_ITGA2_ITGB1	COL1A1 - (ITGA2+ITGB1)	COLLAGEN	ECM-Receptor	KEGG: hsa04512	DNFU skin
Unresolved	Basal keratinocytes	COL1A1	ITGA2_ITGB1	0.0518524685592993	0	COL1A1_ITGA2_ITGB1	COL1A1 - (ITGA2+ITGB1)	COLLAGEN	ECM-Receptor	KEGG: hsa04512	DNFU skin
Differentiated keratinocytes	Basal keratinocytes	COL1A2	ITGA2_ITGB1	0.00121456504484352	0	COL1A2_ITGA2_ITGB1	COL1A2 - (ITGA2+ITGB1)	COLLAGEN	ECM-Receptor	KEGG: hsa04512	DNFU skin
Melanocyte / Schwann cells	Basal keratinocytes	COL1A2	ITGA2_ITGB1	0.00324351528806843	0	COL1A2_ITGA2_ITGB1	COL1A2 - (ITGA2+ITGB1)	COLLAGEN	ECM-Receptor	KEGG: hsa04512	DNFU skin
Smooth muscle / pericytes	Basal keratinocytes	COL1A2	ITGA2_ITGB1	0.0177733043268371	0	COL1A2_ITGA2_ITGB1	COL1A2 - (ITGA2+ITGB1)	COLLAGEN	ECM-Receptor	KEGG: hsa04512	DNFU skin
Unresolved	Basal keratinocytes	COL1A2	ITGA2_ITGB1	0.0536091333207246	0	COL1A2_ITGA2_ITGB1	COL1A2 - (ITGA2+ITGB1)	COLLAGEN	ECM-Receptor	KEGG: hsa04512	DNFU skin
Endothelial cells	Basal keratinocytes	COL4A1	ITGA2_ITGB1	0.0164648379872939	0	COL4A1_ITGA2_ITGB1	COL4A1 - (ITGA2+ITGB1)	COLLAGEN	ECM-Receptor	KEGG: hsa04512	DNFU skin
Lymphatic endothelial cells	Basal keratinocytes	COL4A1	ITGA2_ITGB1	0.0107444542169155	0	COL4A1_ITGA2_ITGB1	COL4A1 - (ITGA2+ITGB1)	COLLAGEN	ECM-Receptor	KEGG: hsa04512	DNFU skin
Smooth muscle / pericytes	Basal keratinocytes	COL4A1	ITGA2_ITGB1	0.00524572947811211	0	COL4A1_ITGA2_ITGB1	COL4A1 - (ITGA2+ITGB1)	COLLAGEN	ECM-Receptor	KEGG: hsa04512	DNFU skin
Unresolved	Basal keratinocytes	COL4A1	ITGA2_ITGB1	0.00598100020348889	0	COL4A1_ITGA2_ITGB1	COL4A1 - (ITGA2+ITGB1)	COLLAGEN	ECM-Receptor	KEGG: hsa04512	DNFU skin
Endothelial cells	Basal keratinocytes	COL4A2	ITGA2_ITGB1	0.0190008531297784	0	COL4A2_ITGA2_ITGB1	COL4A2 - (ITGA2+ITGB1)	COLLAGEN	ECM-Receptor	KEGG: hsa04512	DNFU skin
Lymphatic endothelial cells	Basal keratinocytes	COL4A2	ITGA2_ITGB1	0.0101885814036037	0	COL4A2_ITGA2_ITGB1	COL4A2 - (ITGA2+ITGB1)	COLLAGEN	ECM-Receptor	KEGG: hsa04512	DNFU skin
Melanocyte / Schwann cells	Basal keratinocytes	COL4A2	ITGA2_ITGB1	0.00317751142334352	0	COL4A2_ITGA2_ITGB1	COL4A2 - (ITGA2+ITGB1)	COLLAGEN	ECM-Receptor	KEGG: hsa04512	DNFU skin
Smooth muscle / pericytes	Basal keratinocytes	COL4A2	ITGA2_ITGB1	0.013841684193224	0	COL4A2_ITGA2_ITGB1	COL4A2 - (ITGA2+ITGB1)	COLLAGEN	ECM-Receptor	KEGG: hsa04512	DNFU skin
Unresolved	Basal keratinocytes	COL4A2	ITGA2_ITGB1	0.00669113621445682	0	COL4A2_ITGA2_ITGB1	COL4A2 - (ITGA2+ITGB1)	COLLAGEN	ECM-Receptor	KEGG: hsa04512	DNFU skin
Endothelial cells	Basal keratinocytes	COL6A1	ITGA2_ITGB1	0.000788569694128778	0	COL6A1_ITGA2_ITGB1	COL6A1 - (ITGA2+ITGB1)	COLLAGEN	ECM-Receptor	KEGG: hsa04512	DNFU skin
Lymphatic endothelial cells	Basal keratinocytes	COL6A1	ITGA2_ITGB1	0.00860619119413037	0	COL6A1_ITGA2_ITGB1	COL6A1 - (ITGA2+ITGB1)	COLLAGEN	ECM-Receptor	KEGG: hsa04512	DNFU skin
Melanocyte / Schwann cells	Basal keratinocytes	COL6A1	ITGA2_ITGB1	0.00330043603117393	0	COL6A1_ITGA2_ITGB1	COL6A1 - (ITGA2+ITGB1)	COLLAGEN	ECM-Receptor	KEGG: hsa04512	DNFU skin
Smooth muscle / pericytes	Basal keratinocytes	COL6A1	ITGA2_ITGB1	0.018820482371103	0	COL6A1_ITGA2_ITGB1	COL6A1 - (ITGA2+ITGB1)	COLLAGEN	ECM-Receptor	KEGG: hsa04512	DNFU skin
Unresolved	Basal keratinocytes	COL6A1	ITGA2_ITGB1	0.0396399532168675	0	COL6A1_ITGA2_ITGB1	COL6A1 - (ITGA2+ITGB1)	COLLAGEN	ECM-Receptor	KEGG: hsa04512	DNFU skin
Lymphatic endothelial cells	Basal keratinocytes	COL6A2	ITGA2_ITGB1	0.0189208782997479	0	COL6A2_ITGA2_ITGB1	COL6A2 - (ITGA2+ITGB1)	COLLAGEN	ECM-Receptor	KEGG: hsa04512	DNFU skin
Melanocyte / Schwann cells	Basal keratinocytes	COL6A2	ITGA2_ITGB1	0.0050303558939586	0	COL6A2_ITGA2_ITGB1	COL6A2 - (ITGA2+ITGB1)	COLLAGEN	ECM-Receptor	KEGG: hsa04512	DNFU skin
Smooth muscle / pericytes	Basal keratinocytes	COL6A2	ITGA2_ITGB1	0.0317817350050082	0	COL6A2_ITGA2_ITGB1	COL6A2 - (ITGA2+ITGB1)	COLLAGEN	ECM-Receptor	KEGG: hsa04512	DNFU skin
Unresolved	Basal keratinocytes	COL6A2	ITGA2_ITGB1	0.0482114412918272	0	COL6A2_ITGA2_ITGB1	COL6A2 - (ITGA2+ITGB1)	COLLAGEN	ECM-Receptor	KEGG: hsa04512	DNFU skin
Unresolved	Basal keratinocytes	COL6A3	ITGA2_ITGB1	0.0267161778396666	0	COL6A3_ITGA2_ITGB1	COL6A3 - (ITGA2+ITGB1)	COLLAGEN	ECM-Receptor	KEGG: hsa04512	DNFU skin
Endothelial cells	Basal keratinocytes	FN1	ITGA3_ITGB1	0.00447807604964206	0	FN1_ITGA3_ITGB1	FN1 - (ITGA3+ITGB1)	FN1	ECM-Receptor	KEGG: hsa04512	DNFU skin
Lymphatic endothelial cells	Basal keratinocytes	FN1	ITGA3_ITGB1	0.0267945991560812	0	FN1_ITGA3_ITGB1	FN1 - (ITGA3+ITGB1)	FN1	ECM-Receptor	KEGG: hsa04512	DNFU skin
Melanocyte / Schwann cells	Basal keratinocytes	FN1	ITGA3_ITGB1	0.0080869066206343	0	FN1_ITGA3_ITGB1	FN1 - (ITGA3+ITGB1)	FN1	ECM-Receptor	KEGG: hsa04512	DNFU skin
Smooth muscle / pericytes	Basal keratinocytes	FN1	ITGA3_ITGB1	0.0102431672067528	0	FN1_ITGA3_ITGB1	FN1 - (ITGA3+ITGB1)	FN1	ECM-Receptor	KEGG: hsa04512	DNFU skin
Unresolved	Basal keratinocytes	FN1	ITGA3_ITGB1	0.0135666838729528	0	FN1_ITGA3_ITGB1	FN1 - (ITGA3+ITGB1)	FN1	ECM-Receptor	KEGG: hsa04512	DNFU skin
Endothelial cells	Smooth muscle / pericytes	FN1	ITGA3_ITGB1	0.00451883741846827	0	FN1_ITGA3_ITGB1	FN1 - (ITGA3+ITGB1)	FN1	ECM-Receptor	KEGG: hsa04512	DNFU skin
Lymphatic endothelial cells	Smooth muscle / pericytes	FN1	ITGA3_ITGB1	0.0270329790560045	0	FN1_ITGA3_ITGB1	FN1 - (ITGA3+ITGB1)	FN1	ECM-Receptor	KEGG: hsa04512	DNFU skin
Melanocyte / Schwann cells	Smooth muscle / pericytes	FN1	ITGA3_ITGB1	0.00816024785035546	0	FN1_ITGA3_ITGB1	FN1 - (ITGA3+ITGB1)	FN1	ECM-Receptor	KEGG: hsa04512	DNFU skin
Smooth muscle / pericytes	Smooth muscle / pericytes	FN1	ITGA3_ITGB1	0.0103358600800983	0	FN1_ITGA3_ITGB1	FN1 - (ITGA3+ITGB1)	FN1	ECM-Receptor	KEGG: hsa04512	DNFU skin
Unresolved	Smooth muscle / pericytes	FN1	ITGA3_ITGB1	0.0136890360819918	0	FN1_ITGA3_ITGB1	FN1 - (ITGA3+ITGB1)	FN1	ECM-Receptor	KEGG: hsa04512	DNFU skin
Endothelial cells	Endothelial cells	FN1	ITGA5_ITGB1	0.00895951977509694	0	FN1_ITGA5_ITGB1	FN1 - (ITGA5+ITGB1)	FN1	ECM-Receptor	KEGG: hsa04512	DNFU skin
Lymphatic endothelial cells	Endothelial cells	FN1	ITGA5_ITGB1	0.0524330774312696	0	FN1_ITGA5_ITGB1	FN1 - (ITGA5+ITGB1)	FN1	ECM-Receptor	KEGG: hsa04512	DNFU skin
Melanocyte / Schwann cells	Endothelial cells	FN1	ITGA5_ITGB1	0.016121409798468	0	FN1_ITGA5_ITGB1	FN1 - (ITGA5+ITGB1)	FN1	ECM-Receptor	KEGG: hsa04512	DNFU skin
Smooth muscle / pericytes	Endothelial cells	FN1	ITGA5_ITGB1	0.0203759512898262	0	FN1_ITGA5_ITGB1	FN1 - (ITGA5+ITGB1)	FN1	ECM-Receptor	KEGG: hsa04512	DNFU skin
Unresolved	Endothelial cells	FN1	ITGA5_ITGB1	0.0268978223024248	0	FN1_ITGA5_ITGB1	FN1 - (ITGA5+ITGB1)	FN1	ECM-Receptor	KEGG: hsa04512	DNFU skin
Endothelial cells	Lymphatic endothelial cells	FN1	ITGA5_ITGB1	0.00532757928382473	0.02	FN1_ITGA5_ITGB1	FN1 - (ITGA5+ITGB1)	FN1	ECM-Receptor	KEGG: hsa04512	DNFU skin
Lymphatic endothelial cells	Lymphatic endothelial cells	FN1	ITGA5_ITGB1	0.0317426206261423	0	FN1_ITGA5_ITGB1	FN1 - (ITGA5+ITGB1)	FN1	ECM-Receptor	KEGG: hsa04512	DNFU skin
Melanocyte / Schwann cells	Lymphatic endothelial cells	FN1	ITGA5_ITGB1	0.00961440317602438	0	FN1_ITGA5_ITGB1	FN1 - (ITGA5+ITGB1)	FN1	ECM-Receptor	KEGG: hsa04512	DNFU skin
Smooth muscle / pericytes	Lymphatic endothelial cells	FN1	ITGA5_ITGB1	0.0121729510740982	0	FN1_ITGA5_ITGB1	FN1 - (ITGA5+ITGB1)	FN1	ECM-Receptor	KEGG: hsa04512	DNFU skin
Unresolved	Lymphatic endothelial cells	FN1	ITGA5_ITGB1	0.016112415868213	0	FN1_ITGA5_ITGB1	FN1 - (ITGA5+ITGB1)	FN1	ECM-Receptor	KEGG: hsa04512	DNFU skin
Endothelial cells	Smooth muscle / pericytes	FN1	ITGA8_ITGB1	0.00503759423620041	0	FN1_ITGA8_ITGB1	FN1 - (ITGA8+ITGB1)	FN1	ECM-Receptor	KEGG: hsa04512	DNFU skin
Lymphatic endothelial cells	Smooth muscle / pericytes	FN1	ITGA8_ITGB1	0.0300582896857778	0	FN1_ITGA8_ITGB1	FN1 - (ITGA8+ITGB1)	FN1	ECM-Receptor	KEGG: hsa04512	DNFU skin
Melanocyte / Schwann cells	Smooth muscle / pericytes	FN1	ITGA8_ITGB1	0.00909321549229856	0	FN1_ITGA8_ITGB1	FN1 - (ITGA8+ITGB1)	FN1	ECM-Receptor	KEGG: hsa04512	DNFU skin
Smooth muscle / pericytes	Smooth muscle / pericytes	FN1	ITGA8_ITGB1	0.0115146794827255	0	FN1_ITGA8_ITGB1	FN1 - (ITGA8+ITGB1)	FN1	ECM-Receptor	KEGG: hsa04512	DNFU skin
Unresolved	Smooth muscle / pericytes	FN1	ITGA8_ITGB1	0.0152443990608382	0	FN1_ITGA8_ITGB1	FN1 - (ITGA8+ITGB1)	FN1	ECM-Receptor	KEGG: hsa04512	DNFU skin
Basal keratinocytes	Lymphatic endothelial cells	LAMA3	ITGA1_ITGB1	0.00161594190446519	0	LAMA3_ITGA1_ITGB1	LAMA3 - (ITGA1+ITGB1)	LAMININ	ECM-Receptor	KEGG: hsa04512	DNFU skin
Basal keratinocytes	Smooth muscle / pericytes	LAMA3	ITGA1_ITGB1	0.00214055492566523	0	LAMA3_ITGA1_ITGB1	LAMA3 - (ITGA1+ITGB1)	LAMININ	ECM-Receptor	KEGG: hsa04512	DNFU skin
Endothelial cells	Lymphatic endothelial cells	LAMA4	ITGA1_ITGB1	0.00404347499209841	0	LAMA4_ITGA1_ITGB1	LAMA4 - (ITGA1+ITGB1)	LAMININ	ECM-Receptor	KEGG: hsa04512	DNFU skin
Lymphatic endothelial cells	Lymphatic endothelial cells	LAMA4	ITGA1_ITGB1	0.0102696209382587	0	LAMA4_ITGA1_ITGB1	LAMA4 - (ITGA1+ITGB1)	LAMININ	ECM-Receptor	KEGG: hsa04512	DNFU skin
Smooth muscle / pericytes	Lymphatic endothelial cells	LAMA4	ITGA1_ITGB1	0.00265917693254043	0	LAMA4_ITGA1_ITGB1	LAMA4 - (ITGA1+ITGB1)	LAMININ	ECM-Receptor	KEGG: hsa04512	DNFU skin
Unresolved	Lymphatic endothelial cells	LAMA4	ITGA1_ITGB1	0.00309952877119896	0	LAMA4_ITGA1_ITGB1	LAMA4 - (ITGA1+ITGB1)	LAMININ	ECM-Receptor	KEGG: hsa04512	DNFU skin
Endothelial cells	Smooth muscle / pericytes	LAMA4	ITGA1_ITGB1	0.00535195817001082	0	LAMA4_ITGA1_ITGB1	LAMA4 - (ITGA1+ITGB1)	LAMININ	ECM-Receptor	KEGG: hsa04512	DNFU skin
Lymphatic endothelial cells	Smooth muscle / pericytes	LAMA4	ITGA1_ITGB1	0.0135654648251485	0	LAMA4_ITGA1_ITGB1	LAMA4 - (ITGA1+ITGB1)	LAMININ	ECM-Receptor	KEGG: hsa04512	DNFU skin
Smooth muscle / pericytes	Smooth muscle / pericytes	LAMA4	ITGA1_ITGB1	0.00352128004624293	0	LAMA4_ITGA1_ITGB1	LAMA4 - (ITGA1+ITGB1)	LAMININ	ECM-Receptor	KEGG: hsa04512	DNFU skin
Unresolved	Smooth muscle / pericytes	LAMA4	ITGA1_ITGB1	0.00410380618334611	0	LAMA4_ITGA1_ITGB1	LAMA4 - (ITGA1+ITGB1)	LAMININ	ECM-Receptor	KEGG: hsa04512	DNFU skin
Basal keratinocytes	Lymphatic endothelial cells	LAMA5	ITGA1_ITGB1	0.00171857116881919	0	LAMA5_ITGA1_ITGB1	LAMA5 - (ITGA1+ITGB1)	LAMININ	ECM-Receptor	KEGG: hsa04512	DNFU skin
Endothelial cells	Lymphatic endothelial cells	LAMA5	ITGA1_ITGB1	0.00231496655162314	0	LAMA5_ITGA1_ITGB1	LAMA5 - (ITGA1+ITGB1)	LAMININ	ECM-Receptor	KEGG: hsa04512	DNFU skin
Smooth muscle / pericytes	Lymphatic endothelial cells	LAMA5	ITGA1_ITGB1	0.00225215461116185	0	LAMA5_ITGA1_ITGB1	LAMA5 - (ITGA1+ITGB1)	LAMININ	ECM-Receptor	KEGG: hsa04512	DNFU skin
Basal keratinocytes	Smooth muscle / pericytes	LAMA5	ITGA1_ITGB1	0.00227642665104058	0	LAMA5_ITGA1_ITGB1	LAMA5 - (ITGA1+ITGB1)	LAMININ	ECM-Receptor	KEGG: hsa04512	DNFU skin
Endothelial cells	Smooth muscle / pericytes	LAMA5	ITGA1_ITGB1	0.00306581996035095	0	LAMA5_ITGA1_ITGB1	LAMA5 - (ITGA1+ITGB1)	LAMININ	ECM-Receptor	KEGG: hsa04512	DNFU skin
Smooth muscle / pericytes	Smooth muscle / pericytes	LAMA5	ITGA1_ITGB1	0.00298269603672689	0	LAMA5_ITGA1_ITGB1	LAMA5 - (ITGA1+ITGB1)	LAMININ	ECM-Receptor	KEGG: hsa04512	DNFU skin
Endothelial cells	Lymphatic endothelial cells	LAMB1	ITGA1_ITGB1	0.0028612202385781	0	LAMB1_ITGA1_ITGB1	LAMB1 - (ITGA1+ITGB1)	LAMININ	ECM-Receptor	KEGG: hsa04512	DNFU skin
Lymphatic endothelial cells	Lymphatic endothelial cells	LAMB1	ITGA1_ITGB1	0.00210362714984738	0	LAMB1_ITGA1_ITGB1	LAMB1 - (ITGA1+ITGB1)	LAMININ	ECM-Receptor	KEGG: hsa04512	DNFU skin
Unresolved	Lymphatic endothelial cells	LAMB1	ITGA1_ITGB1	0.00142191352741299	0	LAMB1_ITGA1_ITGB1	LAMB1 - (ITGA1+ITGB1)	LAMININ	ECM-Receptor	KEGG: hsa04512	DNFU skin
Endothelial cells	Smooth muscle / pericytes	LAMB1	ITGA1_ITGB1	0.00378857681440756	0	LAMB1_ITGA1_ITGB1	LAMB1 - (ITGA1+ITGB1)	LAMININ	ECM-Receptor	KEGG: hsa04512	DNFU skin
Lymphatic endothelial cells	Smooth muscle / pericytes	LAMB1	ITGA1_ITGB1	0.00278612459536649	0	LAMB1_ITGA1_ITGB1	LAMB1 - (ITGA1+ITGB1)	LAMININ	ECM-Receptor	KEGG: hsa04512	DNFU skin
Unresolved	Smooth muscle / pericytes	LAMB1	ITGA1_ITGB1	0.0018836543836927	0	LAMB1_ITGA1_ITGB1	LAMB1 - (ITGA1+ITGB1)	LAMININ	ECM-Receptor	KEGG: hsa04512	DNFU skin
Endothelial cells	Lymphatic endothelial cells	LAMB2	ITGA1_ITGB1	0.00271058952019152	0	LAMB2_ITGA1_ITGB1	LAMB2 - (ITGA1+ITGB1)	LAMININ	ECM-Receptor	KEGG: hsa04512	DNFU skin
Lymphatic endothelial cells	Lymphatic endothelial cells	LAMB2	ITGA1_ITGB1	0.00786577277704785	0	LAMB2_ITGA1_ITGB1	LAMB2 - (ITGA1+ITGB1)	LAMININ	ECM-Receptor	KEGG: hsa04512	DNFU skin
Melanocyte / Schwann cells	Lymphatic endothelial cells	LAMB2	ITGA1_ITGB1	0.00180931307863929	0	LAMB2_ITGA1_ITGB1	LAMB2 - (ITGA1+ITGB1)	LAMININ	ECM-Receptor	KEGG: hsa04512	DNFU skin
Smooth muscle / pericytes	Lymphatic endothelial cells	LAMB2	ITGA1_ITGB1	0.00600136404642484	0	LAMB2_ITGA1_ITGB1	LAMB2 - (ITGA1+ITGB1)	LAMININ	ECM-Receptor	KEGG: hsa04512	DNFU skin
Unresolved	Lymphatic endothelial cells	LAMB2	ITGA1_ITGB1	0.00628395075299254	0	LAMB2_ITGA1_ITGB1	LAMB2 - (ITGA1+ITGB1)	LAMININ	ECM-Receptor	KEGG: hsa04512	DNFU skin
Endothelial cells	Smooth muscle / pericytes	LAMB2	ITGA1_ITGB1	0.0035893005695257	0	LAMB2_ITGA1_ITGB1	LAMB2 - (ITGA1+ITGB1)	LAMININ	ECM-Receptor	KEGG: hsa04512	DNFU skin
Lymphatic endothelial cells	Smooth muscle / pericytes	LAMB2	ITGA1_ITGB1	0.01039825147377	0	LAMB2_ITGA1_ITGB1	LAMB2 - (ITGA1+ITGB1)	LAMININ	ECM-Receptor	KEGG: hsa04512	DNFU skin
Melanocyte / Schwann cells	Smooth muscle / pericytes	LAMB2	ITGA1_ITGB1	0.00239655305672736	0	LAMB2_ITGA1_ITGB1	LAMB2 - (ITGA1+ITGB1)	LAMININ	ECM-Receptor	KEGG: hsa04512	DNFU skin
Smooth muscle / pericytes	Smooth muscle / pericytes	LAMB2	ITGA1_ITGB1	0.0079383772092374	0	LAMB2_ITGA1_ITGB1	LAMB2 - (ITGA1+ITGB1)	LAMININ	ECM-Receptor	KEGG: hsa04512	DNFU skin
Unresolved	Smooth muscle / pericytes	LAMB2	ITGA1_ITGB1	0.0083114095623932	0	LAMB2_ITGA1_ITGB1	LAMB2 - (ITGA1+ITGB1)	LAMININ	ECM-Receptor	KEGG: hsa04512	DNFU skin
Basal keratinocytes	Lymphatic endothelial cells	LAMB3	ITGA1_ITGB1	0.00912130037441624	0	LAMB3_ITGA1_ITGB1	LAMB3 - (ITGA1+ITGB1)	LAMININ	ECM-Receptor	KEGG: hsa04512	DNFU skin
Basal keratinocytes	Smooth muscle / pericytes	LAMB3	ITGA1_ITGB1	0.0120531001734444	0	LAMB3_ITGA1_ITGB1	LAMB3 - (ITGA1+ITGB1)	LAMININ	ECM-Receptor	KEGG: hsa04512	DNFU skin
Endothelial cells	Lymphatic endothelial cells	LAMC1	ITGA1_ITGB1	0.00516517771045936	0	LAMC1_ITGA1_ITGB1	LAMC1 - (ITGA1+ITGB1)	LAMININ	ECM-Receptor	KEGG: hsa04512	DNFU skin
Lymphatic endothelial cells	Lymphatic endothelial cells	LAMC1	ITGA1_ITGB1	0.00559004961668838	0	LAMC1_ITGA1_ITGB1	LAMC1 - (ITGA1+ITGB1)	LAMININ	ECM-Receptor	KEGG: hsa04512	DNFU skin
Smooth muscle / pericytes	Lymphatic endothelial cells	LAMC1	ITGA1_ITGB1	0.00269736780273787	0	LAMC1_ITGA1_ITGB1	LAMC1 - (ITGA1+ITGB1)	LAMININ	ECM-Receptor	KEGG: hsa04512	DNFU skin
Unresolved	Lymphatic endothelial cells	LAMC1	ITGA1_ITGB1	0.00273145979748662	0	LAMC1_ITGA1_ITGB1	LAMC1 - (ITGA1+ITGB1)	LAMININ	ECM-Receptor	KEGG: hsa04512	DNFU skin
Endothelial cells	Smooth muscle / pericytes	LAMC1	ITGA1_ITGB1	0.00683415717567652	0	LAMC1_ITGA1_ITGB1	LAMC1 - (ITGA1+ITGB1)	LAMININ	ECM-Receptor	KEGG: hsa04512	DNFU skin
Lymphatic endothelial cells	Smooth muscle / pericytes	LAMC1	ITGA1_ITGB1	0.00739529375239201	0	LAMC1_ITGA1_ITGB1	LAMC1 - (ITGA1+ITGB1)	LAMININ	ECM-Receptor	KEGG: hsa04512	DNFU skin
Smooth muscle / pericytes	Smooth muscle / pericytes	LAMC1	ITGA1_ITGB1	0.00357180802506923	0	LAMC1_ITGA1_ITGB1	LAMC1 - (ITGA1+ITGB1)	LAMININ	ECM-Receptor	KEGG: hsa04512	DNFU skin
Unresolved	Smooth muscle / pericytes	LAMC1	ITGA1_ITGB1	0.00361691197545693	0	LAMC1_ITGA1_ITGB1	LAMC1 - (ITGA1+ITGB1)	LAMININ	ECM-Receptor	KEGG: hsa04512	DNFU skin
Basal keratinocytes	Basal keratinocytes	LAMA3	ITGA2_ITGB1	0.00274547170271842	0	LAMA3_ITGA2_ITGB1	LAMA3 - (ITGA2+ITGB1)	LAMININ	ECM-Receptor	KEGG: hsa04512	DNFU skin
Endothelial cells	Basal keratinocytes	LAMA4	ITGA2_ITGB1	0.00685817404075622	0	LAMA4_ITGA2_ITGB1	LAMA4 - (ITGA2+ITGB1)	LAMININ	ECM-Receptor	KEGG: hsa04512	DNFU skin
Lymphatic endothelial cells	Basal keratinocytes	LAMA4	ITGA2_ITGB1	0.0173429250615078	0	LAMA4_ITGA2_ITGB1	LAMA4 - (ITGA2+ITGB1)	LAMININ	ECM-Receptor	KEGG: hsa04512	DNFU skin
Smooth muscle / pericytes	Basal keratinocytes	LAMA4	ITGA2_ITGB1	0.00451462179277328	0	LAMA4_ITGA2_ITGB1	LAMA4 - (ITGA2+ITGB1)	LAMININ	ECM-Receptor	KEGG: hsa04512	DNFU skin
Unresolved	Basal keratinocytes	LAMA4	ITGA2_ITGB1	0.00526060915067897	0	LAMA4_ITGA2_ITGB1	LAMA4 - (ITGA2+ITGB1)	LAMININ	ECM-Receptor	KEGG: hsa04512	DNFU skin
Basal keratinocytes	Basal keratinocytes	LAMA5	ITGA2_ITGB1	0.00291962817521601	0	LAMA5_ITGA2_ITGB1	LAMA5 - (ITGA2+ITGB1)	LAMININ	ECM-Receptor	KEGG: hsa04512	DNFU skin
Endothelial cells	Basal keratinocytes	LAMA5	ITGA2_ITGB1	0.00393118476380421	0	LAMA5_ITGA2_ITGB1	LAMA5 - (ITGA2+ITGB1)	LAMININ	ECM-Receptor	KEGG: hsa04512	DNFU skin
Smooth muscle / pericytes	Basal keratinocytes	LAMA5	ITGA2_ITGB1	0.00382468811991316	0	LAMA5_ITGA2_ITGB1	LAMA5 - (ITGA2+ITGB1)	LAMININ	ECM-Receptor	KEGG: hsa04512	DNFU skin
Endothelial cells	Basal keratinocytes	LAMB1	ITGA2_ITGB1	0.00485695459151681	0	LAMB1_ITGA2_ITGB1	LAMB1 - (ITGA2+ITGB1)	LAMININ	ECM-Receptor	KEGG: hsa04512	DNFU skin
Lymphatic endothelial cells	Basal keratinocytes	LAMB1	ITGA2_ITGB1	0.00357282492829117	0	LAMB1_ITGA2_ITGB1	LAMB1 - (ITGA2+ITGB1)	LAMININ	ECM-Receptor	KEGG: hsa04512	DNFU skin
Unresolved	Basal keratinocytes	LAMB1	ITGA2_ITGB1	0.00241614734067355	0	LAMB1_ITGA2_ITGB1	LAMB1 - (ITGA2+ITGB1)	LAMININ	ECM-Receptor	KEGG: hsa04512	DNFU skin
Endothelial cells	Basal keratinocytes	LAMB2	ITGA2_ITGB1	0.0046017420743807	0	LAMB2_ITGA2_ITGB1	LAMB2 - (ITGA2+ITGB1)	LAMININ	ECM-Receptor	KEGG: hsa04512	DNFU skin
Lymphatic endothelial cells	Basal keratinocytes	LAMB2	ITGA2_ITGB1	0.013305660867928	0	LAMB2_ITGA2_ITGB1	LAMB2 - (ITGA2+ITGB1)	LAMININ	ECM-Receptor	KEGG: hsa04512	DNFU skin
Melanocyte / Schwann cells	Basal keratinocytes	LAMB2	ITGA2_ITGB1	0.00307359158715979	0	LAMB2_ITGA2_ITGB1	LAMB2 - (ITGA2+ITGB1)	LAMININ	ECM-Receptor	KEGG: hsa04512	DNFU skin
Smooth muscle / pericytes	Basal keratinocytes	LAMB2	ITGA2_ITGB1	0.0101650569060016	0	LAMB2_ITGA2_ITGB1	LAMB2 - (ITGA2+ITGB1)	LAMININ	ECM-Receptor	KEGG: hsa04512	DNFU skin
Unresolved	Basal keratinocytes	LAMB2	ITGA2_ITGB1	0.0106416008019865	0	LAMB2_ITGA2_ITGB1	LAMB2 - (ITGA2+ITGB1)	LAMININ	ECM-Receptor	KEGG: hsa04512	DNFU skin
Basal keratinocytes	Basal keratinocytes	LAMB3	ITGA2_ITGB1	0.0154160065258379	0	LAMB3_ITGA2_ITGB1	LAMB3 - (ITGA2+ITGB1)	LAMININ	ECM-Receptor	KEGG: hsa04512	DNFU skin
Endothelial cells	Basal keratinocytes	LAMC1	ITGA2_ITGB1	0.00875384104953161	0	LAMC1_ITGA2_ITGB1	LAMC1 - (ITGA2+ITGB1)	LAMININ	ECM-Receptor	KEGG: hsa04512	DNFU skin
Lymphatic endothelial cells	Basal keratinocytes	LAMC1	ITGA2_ITGB1	0.00947109524197392	0	LAMC1_ITGA2_ITGB1	LAMC1 - (ITGA2+ITGB1)	LAMININ	ECM-Receptor	KEGG: hsa04512	DNFU skin
Smooth muscle / pericytes	Basal keratinocytes	LAMC1	ITGA2_ITGB1	0.004579338047964	0	LAMC1_ITGA2_ITGB1	LAMC1 - (ITGA2+ITGB1)	LAMININ	ECM-Receptor	KEGG: hsa04512	DNFU skin
Unresolved	Basal keratinocytes	LAMC1	ITGA2_ITGB1	0.00463710564146338	0	LAMC1_ITGA2_ITGB1	LAMC1 - (ITGA2+ITGB1)	LAMININ	ECM-Receptor	KEGG: hsa04512	DNFU skin
Basal keratinocytes	Basal keratinocytes	LAMA3	ITGA3_ITGB1	0.00221861017305898	0	LAMA3_ITGA3_ITGB1	LAMA3 - (ITGA3+ITGB1)	LAMININ	ECM-Receptor	KEGG: hsa04512	DNFU skin
Basal keratinocytes	Smooth muscle / pericytes	LAMA3	ITGA3_ITGB1	0.00223885116714518	0	LAMA3_ITGA3_ITGB1	LAMA3 - (ITGA3+ITGB1)	LAMININ	ECM-Receptor	KEGG: hsa04512	DNFU skin
Endothelial cells	Basal keratinocytes	LAMA4	ITGA3_ITGB1	0.00554646619978883	0	LAMA4_ITGA3_ITGB1	LAMA4 - (ITGA3+ITGB1)	LAMININ	ECM-Receptor	KEGG: hsa04512	DNFU skin
Lymphatic endothelial cells	Basal keratinocytes	LAMA4	ITGA3_ITGB1	0.0140542612524849	0	LAMA4_ITGA3_ITGB1	LAMA4 - (ITGA3+ITGB1)	LAMININ	ECM-Receptor	KEGG: hsa04512	DNFU skin
Smooth muscle / pericytes	Basal keratinocytes	LAMA4	ITGA3_ITGB1	0.00364949923895703	0	LAMA4_ITGA3_ITGB1	LAMA4 - (ITGA3+ITGB1)	LAMININ	ECM-Receptor	KEGG: hsa04512	DNFU skin
Unresolved	Basal keratinocytes	LAMA4	ITGA3_ITGB1	0.00425314617179936	0	LAMA4_ITGA3_ITGB1	LAMA4 - (ITGA3+ITGB1)	LAMININ	ECM-Receptor	KEGG: hsa04512	DNFU skin
Endothelial cells	Smooth muscle / pericytes	LAMA4	ITGA3_ITGB1	0.00559689783962667	0	LAMA4_ITGA3_ITGB1	LAMA4 - (ITGA3+ITGB1)	LAMININ	ECM-Receptor	KEGG: hsa04512	DNFU skin
Lymphatic endothelial cells	Smooth muscle / pericytes	LAMA4	ITGA3_ITGB1	0.0141809475017361	0	LAMA4_ITGA3_ITGB1	LAMA4 - (ITGA3+ITGB1)	LAMININ	ECM-Receptor	KEGG: hsa04512	DNFU skin
Smooth muscle / pericytes	Smooth muscle / pericytes	LAMA4	ITGA3_ITGB1	0.0036827464467208	0	LAMA4_ITGA3_ITGB1	LAMA4 - (ITGA3+ITGB1)	LAMININ	ECM-Receptor	KEGG: hsa04512	DNFU skin
Unresolved	Smooth muscle / pericytes	LAMA4	ITGA3_ITGB1	0.00429186895914081	0	LAMA4_ITGA3_ITGB1	LAMA4 - (ITGA3+ITGB1)	LAMININ	ECM-Receptor	KEGG: hsa04512	DNFU skin
Basal keratinocytes	Basal keratinocytes	LAMA5	ITGA3_ITGB1	0.00235942474033556	0	LAMA5_ITGA3_ITGB1	LAMA5 - (ITGA3+ITGB1)	LAMININ	ECM-Receptor	KEGG: hsa04512	DNFU skin
Endothelial cells	Basal keratinocytes	LAMA5	ITGA3_ITGB1	0.0031775075209172	0	LAMA5_ITGA3_ITGB1	LAMA5 - (ITGA3+ITGB1)	LAMININ	ECM-Receptor	KEGG: hsa04512	DNFU skin
Smooth muscle / pericytes	Basal keratinocytes	LAMA5	ITGA3_ITGB1	0.00309136478987216	0	LAMA5_ITGA3_ITGB1	LAMA5 - (ITGA3+ITGB1)	LAMININ	ECM-Receptor	KEGG: hsa04512	DNFU skin
Basal keratinocytes	Smooth muscle / pericytes	LAMA5	ITGA3_ITGB1	0.00238094735907511	0	LAMA5_ITGA3_ITGB1	LAMA5 - (ITGA3+ITGB1)	LAMININ	ECM-Receptor	KEGG: hsa04512	DNFU skin
Endothelial cells	Smooth muscle / pericytes	LAMA5	ITGA3_ITGB1	0.00320646868717986	0	LAMA5_ITGA3_ITGB1	LAMA5 - (ITGA3+ITGB1)	LAMININ	ECM-Receptor	KEGG: hsa04512	DNFU skin
Smooth muscle / pericytes	Smooth muscle / pericytes	LAMA5	ITGA3_ITGB1	0.00311954327143183	0	LAMA5_ITGA3_ITGB1	LAMA5 - (ITGA3+ITGB1)	LAMININ	ECM-Receptor	KEGG: hsa04512	DNFU skin
Endothelial cells	Basal keratinocytes	LAMB1	ITGA3_ITGB1	0.00392649064341756	0	LAMB1_ITGA3_ITGB1	LAMB1 - (ITGA3+ITGB1)	LAMININ	ECM-Receptor	KEGG: hsa04512	DNFU skin
Lymphatic endothelial cells	Basal keratinocytes	LAMB1	ITGA3_ITGB1	0.00288765239113735	0	LAMB1_ITGA3_ITGB1	LAMB1 - (ITGA3+ITGB1)	LAMININ	ECM-Receptor	KEGG: hsa04512	DNFU skin
Unresolved	Basal keratinocytes	LAMB1	ITGA3_ITGB1	0.0019523600920659	0	LAMB1_ITGA3_ITGB1	LAMB1 - (ITGA3+ITGB1)	LAMININ	ECM-Receptor	KEGG: hsa04512	DNFU skin
Endothelial cells	Smooth muscle / pericytes	LAMB1	ITGA3_ITGB1	0.00396225122832982	0	LAMB1_ITGA3_ITGB1	LAMB1 - (ITGA3+ITGB1)	LAMININ	ECM-Receptor	KEGG: hsa04512	DNFU skin
Lymphatic endothelial cells	Smooth muscle / pericytes	LAMB1	ITGA3_ITGB1	0.00291397941631561	0	LAMB1_ITGA3_ITGB1	LAMB1 - (ITGA3+ITGB1)	LAMININ	ECM-Receptor	KEGG: hsa04512	DNFU skin
Unresolved	Smooth muscle / pericytes	LAMB1	ITGA3_ITGB1	0.00197017680938599	0	LAMB1_ITGA3_ITGB1	LAMB1 - (ITGA3+ITGB1)	LAMININ	ECM-Receptor	KEGG: hsa04512	DNFU skin
Endothelial cells	Basal keratinocytes	LAMB2	ITGA3_ITGB1	0.0037199873245511	0	LAMB2_ITGA3_ITGB1	LAMB2 - (ITGA3+ITGB1)	LAMININ	ECM-Receptor	KEGG: hsa04512	DNFU skin
Lymphatic endothelial cells	Basal keratinocytes	LAMB2	ITGA3_ITGB1	0.0107741720452828	0	LAMB2_ITGA3_ITGB1	LAMB2 - (ITGA3+ITGB1)	LAMININ	ECM-Receptor	KEGG: hsa04512	DNFU skin
Melanocyte / Schwann cells	Basal keratinocytes	LAMB2	ITGA3_ITGB1	0.00248392002841195	0	LAMB2_ITGA3_ITGB1	LAMB2 - (ITGA3+ITGB1)	LAMININ	ECM-Receptor	KEGG: hsa04512	DNFU skin
Smooth muscle / pericytes	Basal keratinocytes	LAMB2	ITGA3_ITGB1	0.00822610693547384	0	LAMB2_ITGA3_ITGB1	LAMB2 - (ITGA3+ITGB1)	LAMININ	ECM-Receptor	KEGG: hsa04512	DNFU skin
Unresolved	Basal keratinocytes	LAMB2	ITGA3_ITGB1	0.00861254261922751	0	LAMB2_ITGA3_ITGB1	LAMB2 - (ITGA3+ITGB1)	LAMININ	ECM-Receptor	KEGG: hsa04512	DNFU skin
Endothelial cells	Smooth muscle / pericytes	LAMB2	ITGA3_ITGB1	0.00375387426459751	0	LAMB2_ITGA3_ITGB1	LAMB2 - (ITGA3+ITGB1)	LAMININ	ECM-Receptor	KEGG: hsa04512	DNFU skin
Lymphatic endothelial cells	Smooth muscle / pericytes	LAMB2	ITGA3_ITGB1	0.0108716173277613	0	LAMB2_ITGA3_ITGB1	LAMB2 - (ITGA3+ITGB1)	LAMININ	ECM-Receptor	KEGG: hsa04512	DNFU skin
Melanocyte / Schwann cells	Smooth muscle / pericytes	LAMB2	ITGA3_ITGB1	0.00250657543702617	0	LAMB2_ITGA3_ITGB1	LAMB2 - (ITGA3+ITGB1)	LAMININ	ECM-Receptor	KEGG: hsa04512	DNFU skin
Smooth muscle / pericytes	Smooth muscle / pericytes	LAMB2	ITGA3_ITGB1	0.00830070002687544	0	LAMB2_ITGA3_ITGB1	LAMB2 - (ITGA3+ITGB1)	LAMININ	ECM-Receptor	KEGG: hsa04512	DNFU skin
Unresolved	Smooth muscle / pericytes	LAMB2	ITGA3_ITGB1	0.00869060914516123	0	LAMB2_ITGA3_ITGB1	LAMB2 - (ITGA3+ITGB1)	LAMININ	ECM-Receptor	KEGG: hsa04512	DNFU skin
Basal keratinocytes	Basal keratinocytes	LAMB3	ITGA3_ITGB1	0.0124880923400412	0	LAMB3_ITGA3_ITGB1	LAMB3 - (ITGA3+ITGB1)	LAMININ	ECM-Receptor	KEGG: hsa04512	DNFU skin
Basal keratinocytes	Smooth muscle / pericytes	LAMB3	ITGA3_ITGB1	0.0126008414449662	0	LAMB3_ITGA3_ITGB1	LAMB3 - (ITGA3+ITGB1)	LAMININ	ECM-Receptor	KEGG: hsa04512	DNFU skin
Endothelial cells	Basal keratinocytes	LAMC1	ITGA3_ITGB1	0.00708214971185856	0	LAMC1_ITGA3_ITGB1	LAMC1 - (ITGA3+ITGB1)	LAMININ	ECM-Receptor	KEGG: hsa04512	DNFU skin
Lymphatic endothelial cells	Basal keratinocytes	LAMC1	ITGA3_ITGB1	0.00766349125419642	0	LAMC1_ITGA3_ITGB1	LAMC1 - (ITGA3+ITGB1)	LAMININ	ECM-Receptor	KEGG: hsa04512	DNFU skin
Smooth muscle / pericytes	Basal keratinocytes	LAMC1	ITGA3_ITGB1	0.00370186024121195	0	LAMC1_ITGA3_ITGB1	LAMC1 - (ITGA3+ITGB1)	LAMININ	ECM-Receptor	KEGG: hsa04512	DNFU skin
Unresolved	Basal keratinocytes	LAMC1	ITGA3_ITGB1	0.0037486002820741	0	LAMC1_ITGA3_ITGB1	LAMC1 - (ITGA3+ITGB1)	LAMININ	ECM-Receptor	KEGG: hsa04512	DNFU skin
Endothelial cells	Smooth muscle / pericytes	LAMC1	ITGA3_ITGB1	0.00714644431906036	0	LAMC1_ITGA3_ITGB1	LAMC1 - (ITGA3+ITGB1)	LAMININ	ECM-Receptor	KEGG: hsa04512	DNFU skin
Lymphatic endothelial cells	Smooth muscle / pericytes	LAMC1	ITGA3_ITGB1	0.00773302241073106	0	LAMC1_ITGA3_ITGB1	LAMC1 - (ITGA3+ITGB1)	LAMININ	ECM-Receptor	KEGG: hsa04512	DNFU skin
Smooth muscle / pericytes	Smooth muscle / pericytes	LAMC1	ITGA3_ITGB1	0.00373558267312879	0	LAMC1_ITGA3_ITGB1	LAMC1 - (ITGA3+ITGB1)	LAMININ	ECM-Receptor	KEGG: hsa04512	DNFU skin
Unresolved	Smooth muscle / pericytes	LAMC1	ITGA3_ITGB1	0.00378274688002372	0	LAMC1_ITGA3_ITGB1	LAMC1 - (ITGA3+ITGB1)	LAMININ	ECM-Receptor	KEGG: hsa04512	DNFU skin
Lymphatic endothelial cells	Basal keratinocytes	RELN	ITGA3_ITGB1	0.00224200402628868	0	RELN_ITGA3_ITGB1	RELN - (ITGA3+ITGB1)	RELN	ECM-Receptor	KEGG: hsa04512	DNFU skin
Lymphatic endothelial cells	Smooth muscle / pericytes	RELN	ITGA3_ITGB1	0.00226245796501972	0	RELN_ITGA3_ITGB1	RELN - (ITGA3+ITGB1)	RELN	ECM-Receptor	KEGG: hsa04512	DNFU skin
Smooth muscle / pericytes	Basal keratinocytes	THBS1	ITGA3_ITGB1	0.00385531924977003	0	THBS1_ITGA3_ITGB1	THBS1 - (ITGA3+ITGB1)	THBS	ECM-Receptor	KEGG: hsa04512	DNFU skin
Unresolved	Basal keratinocytes	THBS1	ITGA3_ITGB1	0.00348231455474528	0	THBS1_ITGA3_ITGB1	THBS1 - (ITGA3+ITGB1)	THBS	ECM-Receptor	KEGG: hsa04512	DNFU skin
Smooth muscle / pericytes	Smooth muscle / pericytes	THBS1	ITGA3_ITGB1	0.00389043417162061	0	THBS1_ITGA3_ITGB1	THBS1 - (ITGA3+ITGB1)	THBS	ECM-Receptor	KEGG: hsa04512	DNFU skin
Unresolved	Smooth muscle / pericytes	THBS1	ITGA3_ITGB1	0.00351404406940201	0	THBS1_ITGA3_ITGB1	THBS1 - (ITGA3+ITGB1)	THBS	ECM-Receptor	KEGG: hsa04512	DNFU skin
Unresolved	Basal keratinocytes	THBS2	ITGA3_ITGB1	0.00570444445754998	0	THBS2_ITGA3_ITGB1	THBS2 - (ITGA3+ITGB1)	THBS	ECM-Receptor	KEGG: hsa04512	DNFU skin
Unresolved	Smooth muscle / pericytes	THBS2	ITGA3_ITGB1	0.0057563042113365	0	THBS2_ITGA3_ITGB1	THBS2 - (ITGA3+ITGB1)	THBS	ECM-Receptor	KEGG: hsa04512	DNFU skin
Lymphatic endothelial cells	Basal keratinocytes	THBS3	ITGA3_ITGB1	0.000653864588898961	0	THBS3_ITGA3_ITGB1	THBS3 - (ITGA3+ITGB1)	THBS	ECM-Receptor	KEGG: hsa04512	DNFU skin
Lymphatic endothelial cells	Smooth muscle / pericytes	THBS3	ITGA3_ITGB1	0.000659839416899246	0	THBS3_ITGA3_ITGB1	THBS3 - (ITGA3+ITGB1)	THBS	ECM-Receptor	KEGG: hsa04512	DNFU skin
Unresolved	Basal keratinocytes	COMP	ITGA3_ITGB1	0.00760445520389519	0	COMP_ITGA3_ITGB1	COMP - (ITGA3+ITGB1)	THBS	ECM-Receptor	KEGG: hsa04512	DNFU skin
Unresolved	Smooth muscle / pericytes	COMP	ITGA3_ITGB1	0.00767345486595473	0	COMP_ITGA3_ITGB1	COMP - (ITGA3+ITGB1)	THBS	ECM-Receptor	KEGG: hsa04512	DNFU skin
Basal keratinocytes	Basal keratinocytes	COL1A1	ITGA3_ITGB1	0.00178600265497456	0	COL1A1_ITGA3_ITGB1	COL1A1 - (ITGA3+ITGB1)	COLLAGEN	ECM-Receptor	KEGG: hsa04512	DNFU skin
Differentiated keratinocytes	Basal keratinocytes	COL1A1	ITGA3_ITGB1	0.0019775170455873	0	COL1A1_ITGA3_ITGB1	COL1A1 - (ITGA3+ITGB1)	COLLAGEN	ECM-Receptor	KEGG: hsa04512	DNFU skin
Endothelial cells	Basal keratinocytes	COL1A1	ITGA3_ITGB1	0.000492555851729931	0	COL1A1_ITGA3_ITGB1	COL1A1 - (ITGA3+ITGB1)	COLLAGEN	ECM-Receptor	KEGG: hsa04512	DNFU skin
Lymphatic endothelial cells	Basal keratinocytes	COL1A1	ITGA3_ITGB1	0.00154016476976439	0	COL1A1_ITGA3_ITGB1	COL1A1 - (ITGA3+ITGB1)	COLLAGEN	ECM-Receptor	KEGG: hsa04512	DNFU skin
Smooth muscle / pericytes	Basal keratinocytes	COL1A1	ITGA3_ITGB1	0.0161505446291162	0	COL1A1_ITGA3_ITGB1	COL1A1 - (ITGA3+ITGB1)	COLLAGEN	ECM-Receptor	KEGG: hsa04512	DNFU skin
Unresolved	Basal keratinocytes	COL1A1	ITGA3_ITGB1	0.0423016122703618	0	COL1A1_ITGA3_ITGB1	COL1A1 - (ITGA3+ITGB1)	COLLAGEN	ECM-Receptor	KEGG: hsa04512	DNFU skin
Basal keratinocytes	Smooth muscle / pericytes	COL1A1	ITGA3_ITGB1	0.00180230398019769	0	COL1A1_ITGA3_ITGB1	COL1A1 - (ITGA3+ITGB1)	COLLAGEN	ECM-Receptor	KEGG: hsa04512	DNFU skin
Differentiated keratinocytes	Smooth muscle / pericytes	COL1A1	ITGA3_ITGB1	0.00199556287952464	0	COL1A1_ITGA3_ITGB1	COL1A1 - (ITGA3+ITGB1)	COLLAGEN	ECM-Receptor	KEGG: hsa04512	DNFU skin
Endothelial cells	Smooth muscle / pericytes	COL1A1	ITGA3_ITGB1	0.000497057419666141	0	COL1A1_ITGA3_ITGB1	COL1A1 - (ITGA3+ITGB1)	COLLAGEN	ECM-Receptor	KEGG: hsa04512	DNFU skin
Lymphatic endothelial cells	Smooth muscle / pericytes	COL1A1	ITGA3_ITGB1	0.00155422576033295	0	COL1A1_ITGA3_ITGB1	COL1A1 - (ITGA3+ITGB1)	COLLAGEN	ECM-Receptor	KEGG: hsa04512	DNFU skin
Smooth muscle / pericytes	Smooth muscle / pericytes	COL1A1	ITGA3_ITGB1	0.0162958146303151	0	COL1A1_ITGA3_ITGB1	COL1A1 - (ITGA3+ITGB1)	COLLAGEN	ECM-Receptor	KEGG: hsa04512	DNFU skin
Unresolved	Smooth muscle / pericytes	COL1A1	ITGA3_ITGB1	0.0426719022626706	0	COL1A1_ITGA3_ITGB1	COL1A1 - (ITGA3+ITGB1)	COLLAGEN	ECM-Receptor	KEGG: hsa04512	DNFU skin
Differentiated keratinocytes	Basal keratinocytes	COL1A2	ITGA3_ITGB1	0.000981198521143314	0	COL1A2_ITGA3_ITGB1	COL1A2 - (ITGA3+ITGB1)	COLLAGEN	ECM-Receptor	KEGG: hsa04512	DNFU skin
Melanocyte / Schwann cells	Basal keratinocytes	COL1A2	ITGA3_ITGB1	0.00262132941961995	0	COL1A2_ITGA3_ITGB1	COL1A2 - (ITGA3+ITGB1)	COLLAGEN	ECM-Receptor	KEGG: hsa04512	DNFU skin
Smooth muscle / pericytes	Basal keratinocytes	COL1A2	ITGA3_ITGB1	0.0144042258504881	0	COL1A2_ITGA3_ITGB1	COL1A2 - (ITGA3+ITGB1)	COLLAGEN	ECM-Receptor	KEGG: hsa04512	DNFU skin
Unresolved	Basal keratinocytes	COL1A2	ITGA3_ITGB1	0.0437496418826314	0	COL1A2_ITGA3_ITGB1	COL1A2 - (ITGA3+ITGB1)	COLLAGEN	ECM-Receptor	KEGG: hsa04512	DNFU skin
Differentiated keratinocytes	Smooth muscle / pericytes	COL1A2	ITGA3_ITGB1	0.000990161469601315	0	COL1A2_ITGA3_ITGB1	COL1A2 - (ITGA3+ITGB1)	COLLAGEN	ECM-Receptor	KEGG: hsa04512	DNFU skin
Melanocyte / Schwann cells	Smooth muscle / pericytes	COL1A2	ITGA3_ITGB1	0.00264523479223221	0	COL1A2_ITGA3_ITGB1	COL1A2 - (ITGA3+ITGB1)	COLLAGEN	ECM-Receptor	KEGG: hsa04512	DNFU skin
Smooth muscle / pericytes	Smooth muscle / pericytes	COL1A2	ITGA3_ITGB1	0.0145340202062553	0	COL1A2_ITGA3_ITGB1	COL1A2 - (ITGA3+ITGB1)	COLLAGEN	ECM-Receptor	KEGG: hsa04512	DNFU skin
Unresolved	Smooth muscle / pericytes	COL1A2	ITGA3_ITGB1	0.0441320231984994	0	COL1A2_ITGA3_ITGB1	COL1A2 - (ITGA3+ITGB1)	COLLAGEN	ECM-Receptor	KEGG: hsa04512	DNFU skin
Endothelial cells	Basal keratinocytes	COL4A1	ITGA3_ITGB1	0.0133404215408731	0	COL4A1_ITGA3_ITGB1	COL4A1 - (ITGA3+ITGB1)	COLLAGEN	ECM-Receptor	KEGG: hsa04512	DNFU skin
Lymphatic endothelial cells	Basal keratinocytes	COL4A1	ITGA3_ITGB1	0.00869595711334153	0	COL4A1_ITGA3_ITGB1	COL4A1 - (ITGA3+ITGB1)	COLLAGEN	ECM-Receptor	KEGG: hsa04512	DNFU skin
Smooth muscle / pericytes	Basal keratinocytes	COL4A1	ITGA3_ITGB1	0.00424110396641529	0	COL4A1_ITGA3_ITGB1	COL4A1 - (ITGA3+ITGB1)	COLLAGEN	ECM-Receptor	KEGG: hsa04512	DNFU skin
Unresolved	Basal keratinocytes	COL4A1	ITGA3_ITGB1	0.00483624537414448	0	COL4A1_ITGA3_ITGB1	COL4A1 - (ITGA3+ITGB1)	COLLAGEN	ECM-Receptor	KEGG: hsa04512	DNFU skin
Endothelial cells	Smooth muscle / pericytes	COL4A1	ITGA3_ITGB1	0.0134607610305386	0	COL4A1_ITGA3_ITGB1	COL4A1 - (ITGA3+ITGB1)	COLLAGEN	ECM-Receptor	KEGG: hsa04512	DNFU skin
Lymphatic endothelial cells	Smooth muscle / pericytes	COL4A1	ITGA3_ITGB1	0.00877477303970067	0	COL4A1_ITGA3_ITGB1	COL4A1 - (ITGA3+ITGB1)	COLLAGEN	ECM-Receptor	KEGG: hsa04512	DNFU skin
Smooth muscle / pericytes	Smooth muscle / pericytes	COL4A1	ITGA3_ITGB1	0.004279717586672	0	COL4A1_ITGA3_ITGB1	COL4A1 - (ITGA3+ITGB1)	COLLAGEN	ECM-Receptor	KEGG: hsa04512	DNFU skin
Unresolved	Smooth muscle / pericytes	COL4A1	ITGA3_ITGB1	0.00488025097156262	0	COL4A1_ITGA3_ITGB1	COL4A1 - (ITGA3+ITGB1)	COLLAGEN	ECM-Receptor	KEGG: hsa04512	DNFU skin
Endothelial cells	Basal keratinocytes	COL4A2	ITGA3_ITGB1	0.0154027314600745	0	COL4A2_ITGA3_ITGB1	COL4A2 - (ITGA3+ITGB1)	COLLAGEN	ECM-Receptor	KEGG: hsa04512	DNFU skin
Lymphatic endothelial cells	Basal keratinocytes	COL4A2	ITGA3_ITGB1	0.00824518159318434	0	COL4A2_ITGA3_ITGB1	COL4A2 - (ITGA3+ITGB1)	COLLAGEN	ECM-Receptor	KEGG: hsa04512	DNFU skin
Melanocyte / Schwann cells	Basal keratinocytes	COL4A2	ITGA3_ITGB1	0.00256795409762201	0	COL4A2_ITGA3_ITGB1	COL4A2 - (ITGA3+ITGB1)	COLLAGEN	ECM-Receptor	KEGG: hsa04512	DNFU skin
Smooth muscle / pericytes	Basal keratinocytes	COL4A2	ITGA3_ITGB1	0.0112093720034447	0	COL4A2_ITGA3_ITGB1	COL4A2 - (ITGA3+ITGB1)	COLLAGEN	ECM-Receptor	KEGG: hsa04512	DNFU skin
Unresolved	Basal keratinocytes	COL4A2	ITGA3_ITGB1	0.00541120228551324	0	COL4A2_ITGA3_ITGB1	COL4A2 - (ITGA3+ITGB1)	COLLAGEN	ECM-Receptor	KEGG: hsa04512	DNFU skin
Endothelial cells	Smooth muscle / pericytes	COL4A2	ITGA3_ITGB1	0.0155413813272711	0	COL4A2_ITGA3_ITGB1	COL4A2 - (ITGA3+ITGB1)	COLLAGEN	ECM-Receptor	KEGG: hsa04512	DNFU skin
Lymphatic endothelial cells	Smooth muscle / pericytes	COL4A2	ITGA3_ITGB1	0.00831994619968735	0	COL4A2_ITGA3_ITGB1	COL4A2 - (ITGA3+ITGB1)	COLLAGEN	ECM-Receptor	KEGG: hsa04512	DNFU skin
Melanocyte / Schwann cells	Smooth muscle / pericytes	COL4A2	ITGA3_ITGB1	0.00259137397543941	0	COL4A2_ITGA3_ITGB1	COL4A2 - (ITGA3+ITGB1)	COLLAGEN	ECM-Receptor	KEGG: hsa04512	DNFU skin
Smooth muscle / pericytes	Smooth muscle / pericytes	COL4A2	ITGA3_ITGB1	0.0113107083776743	0	COL4A2_ITGA3_ITGB1	COL4A2 - (ITGA3+ITGB1)	COLLAGEN	ECM-Receptor	KEGG: hsa04512	DNFU skin
Unresolved	Smooth muscle / pericytes	COL4A2	ITGA3_ITGB1	0.00546041078175327	0	COL4A2_ITGA3_ITGB1	COL4A2 - (ITGA3+ITGB1)	COLLAGEN	ECM-Receptor	KEGG: hsa04512	DNFU skin
Endothelial cells	Basal keratinocytes	COL6A1	ITGA3_ITGB1	0.000637001713238062	0	COL6A1_ITGA3_ITGB1	COL6A1 - (ITGA3+ITGB1)	COLLAGEN	ECM-Receptor	KEGG: hsa04512	DNFU skin
Lymphatic endothelial cells	Basal keratinocytes	COL6A1	ITGA3_ITGB1	0.00696249799898093	0	COL6A1_ITGA3_ITGB1	COL6A1 - (ITGA3+ITGB1)	COLLAGEN	ECM-Receptor	KEGG: hsa04512	DNFU skin
Melanocyte / Schwann cells	Basal keratinocytes	COL6A1	ITGA3_ITGB1	0.002667360585794	0	COL6A1_ITGA3_ITGB1	COL6A1 - (ITGA3+ITGB1)	COLLAGEN	ECM-Receptor	KEGG: hsa04512	DNFU skin
Smooth muscle / pericytes	Basal keratinocytes	COL6A1	ITGA3_ITGB1	0.0152559856700068	0	COL6A1_ITGA3_ITGB1	COL6A1 - (ITGA3+ITGB1)	COLLAGEN	ECM-Receptor	KEGG: hsa04512	DNFU skin
Unresolved	Basal keratinocytes	COL6A1	ITGA3_ITGB1	0.0322620145829701	0	COL6A1_ITGA3_ITGB1	COL6A1 - (ITGA3+ITGB1)	COLLAGEN	ECM-Receptor	KEGG: hsa04512	DNFU skin
Endothelial cells	Smooth muscle / pericytes	COL6A1	ITGA3_ITGB1	0.00064282255220937	0	COL6A1_ITGA3_ITGB1	COL6A1 - (ITGA3+ITGB1)	COLLAGEN	ECM-Receptor	KEGG: hsa04512	DNFU skin
Lymphatic endothelial cells	Smooth muscle / pericytes	COL6A1	ITGA3_ITGB1	0.00702571404583807	0	COL6A1_ITGA3_ITGB1	COL6A1 - (ITGA3+ITGB1)	COLLAGEN	ECM-Receptor	KEGG: hsa04512	DNFU skin
Melanocyte / Schwann cells	Smooth muscle / pericytes	COL6A1	ITGA3_ITGB1	0.00269168460952188	0	COL6A1_ITGA3_ITGB1	COL6A1 - (ITGA3+ITGB1)	COLLAGEN	ECM-Receptor	KEGG: hsa04512	DNFU skin
Smooth muscle / pericytes	Smooth muscle / pericytes	COL6A1	ITGA3_ITGB1	0.0153933352361742	0	COL6A1_ITGA3_ITGB1	COL6A1 - (ITGA3+ITGB1)	COLLAGEN	ECM-Receptor	KEGG: hsa04512	DNFU skin
Unresolved	Smooth muscle / pericytes	COL6A1	ITGA3_ITGB1	0.0325474089677395	0	COL6A1_ITGA3_ITGB1	COL6A1 - (ITGA3+ITGB1)	COLLAGEN	ECM-Receptor	KEGG: hsa04512	DNFU skin
Lymphatic endothelial cells	Basal keratinocytes	COL6A2	ITGA3_ITGB1	0.0153376643885477	0	COL6A2_ITGA3_ITGB1	COL6A2 - (ITGA3+ITGB1)	COLLAGEN	ECM-Receptor	KEGG: hsa04512	DNFU skin
Melanocyte / Schwann cells	Basal keratinocytes	COL6A2	ITGA3_ITGB1	0.00406680860089526	0	COL6A2_ITGA3_ITGB1	COL6A2 - (ITGA3+ITGB1)	COLLAGEN	ECM-Receptor	KEGG: hsa04512	DNFU skin
Smooth muscle / pericytes	Basal keratinocytes	COL6A2	ITGA3_ITGB1	0.0258270638940003	0	COL6A2_ITGA3_ITGB1	COL6A2 - (ITGA3+ITGB1)	COLLAGEN	ECM-Receptor	KEGG: hsa04512	DNFU skin
Unresolved	Basal keratinocytes	COL6A2	ITGA3_ITGB1	0.0393034359324732	0	COL6A2_ITGA3_ITGB1	COL6A2 - (ITGA3+ITGB1)	COLLAGEN	ECM-Receptor	KEGG: hsa04512	DNFU skin
Lymphatic endothelial cells	Smooth muscle / pericytes	COL6A2	ITGA3_ITGB1	0.0154757377513915	0	COL6A2_ITGA3_ITGB1	COL6A2 - (ITGA3+ITGB1)	COLLAGEN	ECM-Receptor	KEGG: hsa04512	DNFU skin
Melanocyte / Schwann cells	Smooth muscle / pericytes	COL6A2	ITGA3_ITGB1	0.00410384186898442	0	COL6A2_ITGA3_ITGB1	COL6A2 - (ITGA3+ITGB1)	COLLAGEN	ECM-Receptor	KEGG: hsa04512	DNFU skin
Smooth muscle / pericytes	Smooth muscle / pericytes	COL6A2	ITGA3_ITGB1	0.0260570665210868	0	COL6A2_ITGA3_ITGB1	COL6A2 - (ITGA3+ITGB1)	COLLAGEN	ECM-Receptor	KEGG: hsa04512	DNFU skin
Unresolved	Smooth muscle / pericytes	COL6A2	ITGA3_ITGB1	0.039648567715806	0	COL6A2_ITGA3_ITGB1	COL6A2 - (ITGA3+ITGB1)	COLLAGEN	ECM-Receptor	KEGG: hsa04512	DNFU skin
Unresolved	Basal keratinocytes	COL6A3	ITGA3_ITGB1	0.0216893358916941	0	COL6A3_ITGA3_ITGB1	COL6A3 - (ITGA3+ITGB1)	COLLAGEN	ECM-Receptor	KEGG: hsa04512	DNFU skin
Unresolved	Smooth muscle / pericytes	COL6A3	ITGA3_ITGB1	0.0218833177740394	0	COL6A3_ITGA3_ITGB1	COL6A3 - (ITGA3+ITGB1)	COLLAGEN	ECM-Receptor	KEGG: hsa04512	DNFU skin
Basal keratinocytes	Basal keratinocytes	LAMA3	ITGA6_ITGB1	0.00407836409100115	0	LAMA3_ITGA6_ITGB1	LAMA3 - (ITGA6+ITGB1)	LAMININ	ECM-Receptor	KEGG: hsa04512	DNFU skin
Basal keratinocytes	Endothelial cells	LAMA3	ITGA6_ITGB1	0.0053609386798385	0	LAMA3_ITGA6_ITGB1	LAMA3 - (ITGA6+ITGB1)	LAMININ	ECM-Receptor	KEGG: hsa04512	DNFU skin
Basal keratinocytes	Lymphatic endothelial cells	LAMA3	ITGA6_ITGB1	0.00490122422839889	0	LAMA3_ITGA6_ITGB1	LAMA3 - (ITGA6+ITGB1)	LAMININ	ECM-Receptor	KEGG: hsa04512	DNFU skin
Basal keratinocytes	Melanocyte / Schwann cells	LAMA3	ITGA6_ITGB1	0.00190029034675829	0	LAMA3_ITGA6_ITGB1	LAMA3 - (ITGA6+ITGB1)	LAMININ	ECM-Receptor	KEGG: hsa04512	DNFU skin
Endothelial cells	Basal keratinocytes	LAMA4	ITGA6_ITGB1	0.0101673755568983	0	LAMA4_ITGA6_ITGB1	LAMA4 - (ITGA6+ITGB1)	LAMININ	ECM-Receptor	KEGG: hsa04512	DNFU skin
Lymphatic endothelial cells	Basal keratinocytes	LAMA4	ITGA6_ITGB1	0.0255809116237626	0	LAMA4_ITGA6_ITGB1	LAMA4 - (ITGA6+ITGB1)	LAMININ	ECM-Receptor	KEGG: hsa04512	DNFU skin
Smooth muscle / pericytes	Basal keratinocytes	LAMA4	ITGA6_ITGB1	0.0067006435315895	0	LAMA4_ITGA6_ITGB1	LAMA4 - (ITGA6+ITGB1)	LAMININ	ECM-Receptor	KEGG: hsa04512	DNFU skin
Unresolved	Basal keratinocytes	LAMA4	ITGA6_ITGB1	0.00780501282059462	0	LAMA4_ITGA6_ITGB1	LAMA4 - (ITGA6+ITGB1)	LAMININ	ECM-Receptor	KEGG: hsa04512	DNFU skin
Endothelial cells	Endothelial cells	LAMA4	ITGA6_ITGB1	0.0133391907115436	0	LAMA4_ITGA6_ITGB1	LAMA4 - (ITGA6+ITGB1)	LAMININ	ECM-Receptor	KEGG: hsa04512	DNFU skin
Lymphatic endothelial cells	Endothelial cells	LAMA4	ITGA6_ITGB1	0.0333988894294795	0	LAMA4_ITGA6_ITGB1	LAMA4 - (ITGA6+ITGB1)	LAMININ	ECM-Receptor	KEGG: hsa04512	DNFU skin
Smooth muscle / pericytes	Endothelial cells	LAMA4	ITGA6_ITGB1	0.0088005921786179	0	LAMA4_ITGA6_ITGB1	LAMA4 - (ITGA6+ITGB1)	LAMININ	ECM-Receptor	KEGG: hsa04512	DNFU skin
Unresolved	Endothelial cells	LAMA4	ITGA6_ITGB1	0.0102474947347251	0	LAMA4_ITGA6_ITGB1	LAMA4 - (ITGA6+ITGB1)	LAMININ	ECM-Receptor	KEGG: hsa04512	DNFU skin
Endothelial cells	Lymphatic endothelial cells	LAMA4	ITGA6_ITGB1	0.0122037146175996	0	LAMA4_ITGA6_ITGB1	LAMA4 - (ITGA6+ITGB1)	LAMININ	ECM-Receptor	KEGG: hsa04512	DNFU skin
Lymphatic endothelial cells	Lymphatic endothelial cells	LAMA4	ITGA6_ITGB1	0.030608838013713	0	LAMA4_ITGA6_ITGB1	LAMA4 - (ITGA6+ITGB1)	LAMININ	ECM-Receptor	KEGG: hsa04512	DNFU skin
Smooth muscle / pericytes	Lymphatic endothelial cells	LAMA4	ITGA6_ITGB1	0.00804830520001767	0	LAMA4_ITGA6_ITGB1	LAMA4 - (ITGA6+ITGB1)	LAMININ	ECM-Receptor	KEGG: hsa04512	DNFU skin
Unresolved	Lymphatic endothelial cells	LAMA4	ITGA6_ITGB1	0.00937269403166424	0	LAMA4_ITGA6_ITGB1	LAMA4 - (ITGA6+ITGB1)	LAMININ	ECM-Receptor	KEGG: hsa04512	DNFU skin
Endothelial cells	Melanocyte / Schwann cells	LAMA4	ITGA6_ITGB1	0.00475294957543149	0	LAMA4_ITGA6_ITGB1	LAMA4 - (ITGA6+ITGB1)	LAMININ	ECM-Receptor	KEGG: hsa04512	DNFU skin
Lymphatic endothelial cells	Melanocyte / Schwann cells	LAMA4	ITGA6_ITGB1	0.0120583184527621	0	LAMA4_ITGA6_ITGB1	LAMA4 - (ITGA6+ITGB1)	LAMININ	ECM-Receptor	KEGG: hsa04512	DNFU skin
Smooth muscle / pericytes	Melanocyte / Schwann cells	LAMA4	ITGA6_ITGB1	0.00312652285415259	0.01	LAMA4_ITGA6_ITGB1	LAMA4 - (ITGA6+ITGB1)	LAMININ	ECM-Receptor	KEGG: hsa04512	DNFU skin
Unresolved	Melanocyte / Schwann cells	LAMA4	ITGA6_ITGB1	0.00364398303202229	0.01	LAMA4_ITGA6_ITGB1	LAMA4 - (ITGA6+ITGB1)	LAMININ	ECM-Receptor	KEGG: hsa04512	DNFU skin
Basal keratinocytes	Basal keratinocytes	LAMA5	ITGA6_ITGB1	0.00433670368507408	0	LAMA5_ITGA6_ITGB1	LAMA5 - (ITGA6+ITGB1)	LAMININ	ECM-Receptor	KEGG: hsa04512	DNFU skin
Endothelial cells	Basal keratinocytes	LAMA5	ITGA6_ITGB1	0.00583635716381945	0	LAMA5_ITGA6_ITGB1	LAMA5 - (ITGA6+ITGB1)	LAMININ	ECM-Receptor	KEGG: hsa04512	DNFU skin
Smooth muscle / pericytes	Basal keratinocytes	LAMA5	ITGA6_ITGB1	0.00567854322334041	0	LAMA5_ITGA6_ITGB1	LAMA5 - (ITGA6+ITGB1)	LAMININ	ECM-Receptor	KEGG: hsa04512	DNFU skin
Basal keratinocytes	Endothelial cells	LAMA5	ITGA6_ITGB1	0.00570005659618104	0	LAMA5_ITGA6_ITGB1	LAMA5 - (ITGA6+ITGB1)	LAMININ	ECM-Receptor	KEGG: hsa04512	DNFU skin
Endothelial cells	Endothelial cells	LAMA5	ITGA6_ITGB1	0.00766753358626044	0	LAMA5_ITGA6_ITGB1	LAMA5 - (ITGA6+ITGB1)	LAMININ	ECM-Receptor	KEGG: hsa04512	DNFU skin
Smooth muscle / pericytes	Endothelial cells	LAMA5	ITGA6_ITGB1	0.00746057657487489	0	LAMA5_ITGA6_ITGB1	LAMA5 - (ITGA6+ITGB1)	LAMININ	ECM-Receptor	KEGG: hsa04512	DNFU skin
Basal keratinocytes	Lymphatic endothelial cells	LAMA5	ITGA6_ITGB1	0.00521141426639255	0	LAMA5_ITGA6_ITGB1	LAMA5 - (ITGA6+ITGB1)	LAMININ	ECM-Receptor	KEGG: hsa04512	DNFU skin
Endothelial cells	Lymphatic endothelial cells	LAMA5	ITGA6_ITGB1	0.00701141692399319	0	LAMA5_ITGA6_ITGB1	LAMA5 - (ITGA6+ITGB1)	LAMININ	ECM-Receptor	KEGG: hsa04512	DNFU skin
Smooth muscle / pericytes	Lymphatic endothelial cells	LAMA5	ITGA6_ITGB1	0.00682204763263411	0	LAMA5_ITGA6_ITGB1	LAMA5 - (ITGA6+ITGB1)	LAMININ	ECM-Receptor	KEGG: hsa04512	DNFU skin
Basal keratinocytes	Melanocyte / Schwann cells	LAMA5	ITGA6_ITGB1	0.00202094216491144	0	LAMA5_ITGA6_ITGB1	LAMA5 - (ITGA6+ITGB1)	LAMININ	ECM-Receptor	KEGG: hsa04512	DNFU skin
Endothelial cells	Melanocyte / Schwann cells	LAMA5	ITGA6_ITGB1	0.00272198317526292	0	LAMA5_ITGA6_ITGB1	LAMA5 - (ITGA6+ITGB1)	LAMININ	ECM-Receptor	KEGG: hsa04512	DNFU skin
Smooth muscle / pericytes	Melanocyte / Schwann cells	LAMA5	ITGA6_ITGB1	0.00264815697398861	0	LAMA5_ITGA6_ITGB1	LAMA5 - (ITGA6+ITGB1)	LAMININ	ECM-Receptor	KEGG: hsa04512	DNFU skin
Endothelial cells	Basal keratinocytes	LAMB1	ITGA6_ITGB1	0.00720753690146367	0	LAMB1_ITGA6_ITGB1	LAMB1 - (ITGA6+ITGB1)	LAMININ	ECM-Receptor	KEGG: hsa04512	DNFU skin
Lymphatic endothelial cells	Basal keratinocytes	LAMB1	ITGA6_ITGB1	0.00530525019955047	0	LAMB1_ITGA6_ITGB1	LAMB1 - (ITGA6+ITGB1)	LAMININ	ECM-Receptor	KEGG: hsa04512	DNFU skin
Unresolved	Basal keratinocytes	LAMB1	ITGA6_ITGB1	0.00358973236117636	0	LAMB1_ITGA6_ITGB1	LAMB1 - (ITGA6+ITGB1)	LAMININ	ECM-Receptor	KEGG: hsa04512	DNFU skin
Endothelial cells	Endothelial cells	LAMB1	ITGA6_ITGB1	0.00946482972589027	0	LAMB1_ITGA6_ITGB1	LAMB1 - (ITGA6+ITGB1)	LAMININ	ECM-Receptor	KEGG: hsa04512	DNFU skin
Lymphatic endothelial cells	Endothelial cells	LAMB1	ITGA6_ITGB1	0.00697095848602425	0	LAMB1_ITGA6_ITGB1	LAMB1 - (ITGA6+ITGB1)	LAMININ	ECM-Receptor	KEGG: hsa04512	DNFU skin
Unresolved	Endothelial cells	LAMB1	ITGA6_ITGB1	0.00471936894487464	0	LAMB1_ITGA6_ITGB1	LAMB1 - (ITGA6+ITGB1)	LAMININ	ECM-Receptor	KEGG: hsa04512	DNFU skin
Endothelial cells	Lymphatic endothelial cells	LAMB1	ITGA6_ITGB1	0.00865625865484242	0	LAMB1_ITGA6_ITGB1	LAMB1 - (ITGA6+ITGB1)	LAMININ	ECM-Receptor	KEGG: hsa04512	DNFU skin
Lymphatic endothelial cells	Lymphatic endothelial cells	LAMB1	ITGA6_ITGB1	0.00637406541205739	0	LAMB1_ITGA6_ITGB1	LAMB1 - (ITGA6+ITGB1)	LAMININ	ECM-Receptor	KEGG: hsa04512	DNFU skin
Unresolved	Lymphatic endothelial cells	LAMB1	ITGA6_ITGB1	0.00431443212548867	0	LAMB1_ITGA6_ITGB1	LAMB1 - (ITGA6+ITGB1)	LAMININ	ECM-Receptor	KEGG: hsa04512	DNFU skin
Endothelial cells	Melanocyte / Schwann cells	LAMB1	ITGA6_ITGB1	0.00336395516665891	0	LAMB1_ITGA6_ITGB1	LAMB1 - (ITGA6+ITGB1)	LAMININ	ECM-Receptor	KEGG: hsa04512	DNFU skin
Lymphatic endothelial cells	Melanocyte / Schwann cells	LAMB1	ITGA6_ITGB1	0.00247357827803893	0	LAMB1_ITGA6_ITGB1	LAMB1 - (ITGA6+ITGB1)	LAMININ	ECM-Receptor	KEGG: hsa04512	DNFU skin
Unresolved	Melanocyte / Schwann cells	LAMB1	ITGA6_ITGB1	0.00167217704344375	0	LAMB1_ITGA6_ITGB1	LAMB1 - (ITGA6+ITGB1)	LAMININ	ECM-Receptor	KEGG: hsa04512	DNFU skin
Endothelial cells	Basal keratinocytes	LAMB2	ITGA6_ITGB1	0.00682965884949302	0	LAMB2_ITGA6_ITGB1	LAMB2 - (ITGA6+ITGB1)	LAMININ	ECM-Receptor	KEGG: hsa04512	DNFU skin
Lymphatic endothelial cells	Basal keratinocytes	LAMB2	ITGA6_ITGB1	0.0196643005606539	0	LAMB2_ITGA6_ITGB1	LAMB2 - (ITGA6+ITGB1)	LAMININ	ECM-Receptor	KEGG: hsa04512	DNFU skin
Melanocyte / Schwann cells	Basal keratinocytes	LAMB2	ITGA6_ITGB1	0.00456505289476103	0	LAMB2_ITGA6_ITGB1	LAMB2 - (ITGA6+ITGB1)	LAMININ	ECM-Receptor	KEGG: hsa04512	DNFU skin
Smooth muscle / pericytes	Basal keratinocytes	LAMB2	ITGA6_ITGB1	0.0150457200533273	0	LAMB2_ITGA6_ITGB1	LAMB2 - (ITGA6+ITGB1)	LAMININ	ECM-Receptor	KEGG: hsa04512	DNFU skin
Unresolved	Basal keratinocytes	LAMB2	ITGA6_ITGB1	0.0157474321852715	0	LAMB2_ITGA6_ITGB1	LAMB2 - (ITGA6+ITGB1)	LAMININ	ECM-Receptor	KEGG: hsa04512	DNFU skin
Endothelial cells	Endothelial cells	LAMB2	ITGA6_ITGB1	0.0089696751458055	0	LAMB2_ITGA6_ITGB1	LAMB2 - (ITGA6+ITGB1)	LAMININ	ECM-Receptor	KEGG: hsa04512	DNFU skin
Lymphatic endothelial cells	Endothelial cells	LAMB2	ITGA6_ITGB1	0.0257217893564893	0	LAMB2_ITGA6_ITGB1	LAMB2 - (ITGA6+ITGB1)	LAMININ	ECM-Receptor	KEGG: hsa04512	DNFU skin
Melanocyte / Schwann cells	Endothelial cells	LAMB2	ITGA6_ITGB1	0.00599976059462734	0	LAMB2_ITGA6_ITGB1	LAMB2 - (ITGA6+ITGB1)	LAMININ	ECM-Receptor	KEGG: hsa04512	DNFU skin
Smooth muscle / pericytes	Endothelial cells	LAMB2	ITGA6_ITGB1	0.019709081546561	0	LAMB2_ITGA6_ITGB1	LAMB2 - (ITGA6+ITGB1)	LAMININ	ECM-Receptor	KEGG: hsa04512	DNFU skin
Unresolved	Endothelial cells	LAMB2	ITGA6_ITGB1	0.0206237325475353	0	LAMB2_ITGA6_ITGB1	LAMB2 - (ITGA6+ITGB1)	LAMININ	ECM-Receptor	KEGG: hsa04512	DNFU skin
Endothelial cells	Lymphatic endothelial cells	LAMB2	ITGA6_ITGB1	0.00820305433283255	0	LAMB2_ITGA6_ITGB1	LAMB2 - (ITGA6+ITGB1)	LAMININ	ECM-Receptor	KEGG: hsa04512	DNFU skin
Lymphatic endothelial cells	Lymphatic endothelial cells	LAMB2	ITGA6_ITGB1	0.0235574318118645	0	LAMB2_ITGA6_ITGB1	LAMB2 - (ITGA6+ITGB1)	LAMININ	ECM-Receptor	KEGG: hsa04512	DNFU skin
Melanocyte / Schwann cells	Lymphatic endothelial cells	LAMB2	ITGA6_ITGB1	0.00548556762311137	0	LAMB2_ITGA6_ITGB1	LAMB2 - (ITGA6+ITGB1)	LAMININ	ECM-Receptor	KEGG: hsa04512	DNFU skin
Smooth muscle / pericytes	Lymphatic endothelial cells	LAMB2	ITGA6_ITGB1	0.0180412939637645	0	LAMB2_ITGA6_ITGB1	LAMB2 - (ITGA6+ITGB1)	LAMININ	ECM-Receptor	KEGG: hsa04512	DNFU skin
Unresolved	Lymphatic endothelial cells	LAMB2	ITGA6_ITGB1	0.0188800376169606	0	LAMB2_ITGA6_ITGB1	LAMB2 - (ITGA6+ITGB1)	LAMININ	ECM-Receptor	KEGG: hsa04512	DNFU skin
Endothelial cells	Melanocyte / Schwann cells	LAMB2	ITGA6_ITGB1	0.00318694224558597	0.04	LAMB2_ITGA6_ITGB1	LAMB2 - (ITGA6+ITGB1)	LAMININ	ECM-Receptor	KEGG: hsa04512	DNFU skin
Lymphatic endothelial cells	Melanocyte / Schwann cells	LAMB2	ITGA6_ITGB1	0.00923969192774874	0	LAMB2_ITGA6_ITGB1	LAMB2 - (ITGA6+ITGB1)	LAMININ	ECM-Receptor	KEGG: hsa04512	DNFU skin
Smooth muscle / pericytes	Melanocyte / Schwann cells	LAMB2	ITGA6_ITGB1	0.00705194055262986	0	LAMB2_ITGA6_ITGB1	LAMB2 - (ITGA6+ITGB1)	LAMININ	ECM-Receptor	KEGG: hsa04512	DNFU skin
Unresolved	Melanocyte / Schwann cells	LAMB2	ITGA6_ITGB1	0.00738362837588561	0	LAMB2_ITGA6_ITGB1	LAMB2 - (ITGA6+ITGB1)	LAMININ	ECM-Receptor	KEGG: hsa04512	DNFU skin
Basal keratinocytes	Basal keratinocytes	LAMB3	ITGA6_ITGB1	0.0227598957206182	0	LAMB3_ITGA6_ITGB1	LAMB3 - (ITGA6+ITGB1)	LAMININ	ECM-Receptor	KEGG: hsa04512	DNFU skin
Basal keratinocytes	Endothelial cells	LAMB3	ITGA6_ITGB1	0.0297420366404368	0	LAMB3_ITGA6_ITGB1	LAMB3 - (ITGA6+ITGB1)	LAMININ	ECM-Receptor	KEGG: hsa04512	DNFU skin
Basal keratinocytes	Lymphatic endothelial cells	LAMB3	ITGA6_ITGB1	0.0272488569593282	0	LAMB3_ITGA6_ITGB1	LAMB3 - (ITGA6+ITGB1)	LAMININ	ECM-Receptor	KEGG: hsa04512	DNFU skin
Basal keratinocytes	Melanocyte / Schwann cells	LAMB3	ITGA6_ITGB1	0.0107121554272715	0	LAMB3_ITGA6_ITGB1	LAMB3 - (ITGA6+ITGB1)	LAMININ	ECM-Receptor	KEGG: hsa04512	DNFU skin
Endothelial cells	Basal keratinocytes	LAMC1	ITGA6_ITGB1	0.012965796873082	0	LAMC1_ITGA6_ITGB1	LAMC1 - (ITGA6+ITGB1)	LAMININ	ECM-Receptor	KEGG: hsa04512	DNFU skin
Lymphatic endothelial cells	Basal keratinocytes	LAMC1	ITGA6_ITGB1	0.0140232793031214	0	LAMC1_ITGA6_ITGB1	LAMC1 - (ITGA6+ITGB1)	LAMININ	ECM-Receptor	KEGG: hsa04512	DNFU skin
Smooth muscle / pericytes	Basal keratinocytes	LAMC1	ITGA6_ITGB1	0.00679648205583386	0	LAMC1_ITGA6_ITGB1	LAMC1 - (ITGA6+ITGB1)	LAMININ	ECM-Receptor	KEGG: hsa04512	DNFU skin
Unresolved	Basal keratinocytes	LAMC1	ITGA6_ITGB1	0.00688202518676591	0	LAMC1_ITGA6_ITGB1	LAMC1 - (ITGA6+ITGB1)	LAMININ	ECM-Receptor	KEGG: hsa04512	DNFU skin
Endothelial cells	Endothelial cells	LAMC1	ITGA6_ITGB1	0.0169956182220035	0	LAMC1_ITGA6_ITGB1	LAMC1 - (ITGA6+ITGB1)	LAMININ	ECM-Receptor	KEGG: hsa04512	DNFU skin
Lymphatic endothelial cells	Endothelial cells	LAMC1	ITGA6_ITGB1	0.0183756515496173	0	LAMC1_ITGA6_ITGB1	LAMC1 - (ITGA6+ITGB1)	LAMININ	ECM-Receptor	KEGG: hsa04512	DNFU skin
Smooth muscle / pericytes	Endothelial cells	LAMC1	ITGA6_ITGB1	0.00892619611411921	0	LAMC1_ITGA6_ITGB1	LAMC1 - (ITGA6+ITGB1)	LAMININ	ECM-Receptor	KEGG: hsa04512	DNFU skin
Unresolved	Endothelial cells	LAMC1	ITGA6_ITGB1	0.00903830071021215	0	LAMC1_ITGA6_ITGB1	LAMC1 - (ITGA6+ITGB1)	LAMININ	ECM-Receptor	KEGG: hsa04512	DNFU skin
Endothelial cells	Lymphatic endothelial cells	LAMC1	ITGA6_ITGB1	0.0155538014345102	0	LAMC1_ITGA6_ITGB1	LAMC1 - (ITGA6+ITGB1)	LAMININ	ECM-Receptor	KEGG: hsa04512	DNFU skin
Lymphatic endothelial cells	Lymphatic endothelial cells	LAMC1	ITGA6_ITGB1	0.0168187632551148	0	LAMC1_ITGA6_ITGB1	LAMC1 - (ITGA6+ITGB1)	LAMININ	ECM-Receptor	KEGG: hsa04512	DNFU skin
Smooth muscle / pericytes	Lymphatic endothelial cells	LAMC1	ITGA6_ITGB1	0.00816326076022101	0	LAMC1_ITGA6_ITGB1	LAMC1 - (ITGA6+ITGB1)	LAMININ	ECM-Receptor	KEGG: hsa04512	DNFU skin
Unresolved	Lymphatic endothelial cells	LAMC1	ITGA6_ITGB1	0.00826586352330002	0	LAMC1_ITGA6_ITGB1	LAMC1 - (ITGA6+ITGB1)	LAMININ	ECM-Receptor	KEGG: hsa04512	DNFU skin
Endothelial cells	Melanocyte / Schwann cells	LAMC1	ITGA6_ITGB1	0.00607026847026553	0	LAMC1_ITGA6_ITGB1	LAMC1 - (ITGA6+ITGB1)	LAMININ	ECM-Receptor	KEGG: hsa04512	DNFU skin
Lymphatic endothelial cells	Melanocyte / Schwann cells	LAMC1	ITGA6_ITGB1	0.00656909879782378	0	LAMC1_ITGA6_ITGB1	LAMC1 - (ITGA6+ITGB1)	LAMININ	ECM-Receptor	KEGG: hsa04512	DNFU skin
Smooth muscle / pericytes	Melanocyte / Schwann cells	LAMC1	ITGA6_ITGB1	0.00317140436308215	0	LAMC1_ITGA6_ITGB1	LAMC1 - (ITGA6+ITGB1)	LAMININ	ECM-Receptor	KEGG: hsa04512	DNFU skin
Unresolved	Melanocyte / Schwann cells	LAMC1	ITGA6_ITGB1	0.00321146840638581	0	LAMC1_ITGA6_ITGB1	LAMC1 - (ITGA6+ITGB1)	LAMININ	ECM-Receptor	KEGG: hsa04512	DNFU skin
Basal keratinocytes	Smooth muscle / pericytes	LAMA3	ITGA7_ITGB1	0.00425044958950353	0	LAMA3_ITGA7_ITGB1	LAMA3 - (ITGA7+ITGB1)	LAMININ	ECM-Receptor	KEGG: hsa04512	DNFU skin
Endothelial cells	Smooth muscle / pericytes	LAMA4	ITGA7_ITGB1	0.0105936523784036	0	LAMA4_ITGA7_ITGB1	LAMA4 - (ITGA7+ITGB1)	LAMININ	ECM-Receptor	KEGG: hsa04512	DNFU skin
Lymphatic endothelial cells	Smooth muscle / pericytes	LAMA4	ITGA7_ITGB1	0.0266360257718319	0	LAMA4_ITGA7_ITGB1	LAMA4 - (ITGA7+ITGB1)	LAMININ	ECM-Receptor	KEGG: hsa04512	DNFU skin
Smooth muscle / pericytes	Smooth muscle / pericytes	LAMA4	ITGA7_ITGB1	0.00698259965703837	0	LAMA4_ITGA7_ITGB1	LAMA4 - (ITGA7+ITGB1)	LAMININ	ECM-Receptor	KEGG: hsa04512	DNFU skin
Unresolved	Smooth muscle / pericytes	LAMA4	ITGA7_ITGB1	0.00813305916089117	0	LAMA4_ITGA7_ITGB1	LAMA4 - (ITGA7+ITGB1)	LAMININ	ECM-Receptor	KEGG: hsa04512	DNFU skin
Basal keratinocytes	Smooth muscle / pericytes	LAMA5	ITGA7_ITGB1	0.00451964028628632	0	LAMA5_ITGA7_ITGB1	LAMA5 - (ITGA7+ITGB1)	LAMININ	ECM-Receptor	KEGG: hsa04512	DNFU skin
Endothelial cells	Smooth muscle / pericytes	LAMA5	ITGA7_ITGB1	0.0060821677060294	0	LAMA5_ITGA7_ITGB1	LAMA5 - (ITGA7+ITGB1)	LAMININ	ECM-Receptor	KEGG: hsa04512	DNFU skin
Smooth muscle / pericytes	Smooth muscle / pericytes	LAMA5	ITGA7_ITGB1	0.00591774666143836	0	LAMA5_ITGA7_ITGB1	LAMA5 - (ITGA7+ITGB1)	LAMININ	ECM-Receptor	KEGG: hsa04512	DNFU skin
Endothelial cells	Smooth muscle / pericytes	LAMB1	ITGA7_ITGB1	0.00751066129415008	0	LAMB1_ITGA7_ITGB1	LAMB1 - (ITGA7+ITGB1)	LAMININ	ECM-Receptor	KEGG: hsa04512	DNFU skin
Lymphatic endothelial cells	Smooth muscle / pericytes	LAMB1	ITGA7_ITGB1	0.00552881644562041	0	LAMB1_ITGA7_ITGB1	LAMB1 - (ITGA7+ITGB1)	LAMININ	ECM-Receptor	KEGG: hsa04512	DNFU skin
Unresolved	Smooth muscle / pericytes	LAMB1	ITGA7_ITGB1	0.00374127762492402	0	LAMB1_ITGA7_ITGB1	LAMB1 - (ITGA7+ITGB1)	LAMININ	ECM-Receptor	KEGG: hsa04512	DNFU skin
Endothelial cells	Smooth muscle / pericytes	LAMB2	ITGA7_ITGB1	0.00711700490796496	0	LAMB2_ITGA7_ITGB1	LAMB2 - (ITGA7+ITGB1)	LAMININ	ECM-Receptor	KEGG: hsa04512	DNFU skin
Lymphatic endothelial cells	Smooth muscle / pericytes	LAMB2	ITGA7_ITGB1	0.020480506494754	0	LAMB2_ITGA7_ITGB1	LAMB2 - (ITGA7+ITGB1)	LAMININ	ECM-Receptor	KEGG: hsa04512	DNFU skin
Melanocyte / Schwann cells	Smooth muscle / pericytes	LAMB2	ITGA7_ITGB1	0.00475757599886514	0	LAMB2_ITGA7_ITGB1	LAMB2 - (ITGA7+ITGB1)	LAMININ	ECM-Receptor	KEGG: hsa04512	DNFU skin
Smooth muscle / pericytes	Smooth muscle / pericytes	LAMB2	ITGA7_ITGB1	0.015673287501841	0	LAMB2_ITGA7_ITGB1	LAMB2 - (ITGA7+ITGB1)	LAMININ	ECM-Receptor	KEGG: hsa04512	DNFU skin
Unresolved	Smooth muscle / pericytes	LAMB2	ITGA7_ITGB1	0.0164037810801323	0	LAMB2_ITGA7_ITGB1	LAMB2 - (ITGA7+ITGB1)	LAMININ	ECM-Receptor	KEGG: hsa04512	DNFU skin
Basal keratinocytes	Smooth muscle / pericytes	LAMB3	ITGA7_ITGB1	0.0237014840306598	0	LAMB3_ITGA7_ITGB1	LAMB3 - (ITGA7+ITGB1)	LAMININ	ECM-Receptor	KEGG: hsa04512	DNFU skin
Endothelial cells	Smooth muscle / pericytes	LAMC1	ITGA7_ITGB1	0.0135077990496888	0	LAMC1_ITGA7_ITGB1	LAMC1 - (ITGA7+ITGB1)	LAMININ	ECM-Receptor	KEGG: hsa04512	DNFU skin
Lymphatic endothelial cells	Smooth muscle / pericytes	LAMC1	ITGA7_ITGB1	0.0146088325724544	0	LAMC1_ITGA7_ITGB1	LAMC1 - (ITGA7+ITGB1)	LAMININ	ECM-Receptor	KEGG: hsa04512	DNFU skin
Smooth muscle / pericytes	Smooth muscle / pericytes	LAMC1	ITGA7_ITGB1	0.00708244221226969	0	LAMC1_ITGA7_ITGB1	LAMC1 - (ITGA7+ITGB1)	LAMININ	ECM-Receptor	KEGG: hsa04512	DNFU skin
Unresolved	Smooth muscle / pericytes	LAMC1	ITGA7_ITGB1	0.00717155855891751	0	LAMC1_ITGA7_ITGB1	LAMC1 - (ITGA7+ITGB1)	LAMININ	ECM-Receptor	KEGG: hsa04512	DNFU skin
Smooth muscle / pericytes	Smooth muscle / pericytes	TNC	ITGA8_ITGB1	0.00428053540343463	0	TNC_ITGA8_ITGB1	TNC - (ITGA8+ITGB1)	TENASCIN	ECM-Receptor	KEGG: hsa04512	DNFU skin
Unresolved	Smooth muscle / pericytes	TNC	ITGA8_ITGB1	0.00522125867666329	0	TNC_ITGA8_ITGB1	TNC - (ITGA8+ITGB1)	TENASCIN	ECM-Receptor	KEGG: hsa04512	DNFU skin
Endothelial cells	Smooth muscle / pericytes	TNXB	ITGA8_ITGB1	0.00339051225512458	0	TNXB_ITGA8_ITGB1	TNXB - (ITGA8+ITGB1)	TENASCIN	ECM-Receptor	KEGG: hsa04512	DNFU skin
Lymphatic endothelial cells	Smooth muscle / pericytes	TNXB	ITGA8_ITGB1	0.0158823551092688	0	TNXB_ITGA8_ITGB1	TNXB - (ITGA8+ITGB1)	TENASCIN	ECM-Receptor	KEGG: hsa04512	DNFU skin
Unresolved	Smooth muscle / pericytes	TNXB	ITGA8_ITGB1	0.00609075066891982	0	TNXB_ITGA8_ITGB1	TNXB - (ITGA8+ITGB1)	TENASCIN	ECM-Receptor	KEGG: hsa04512	DNFU skin
Smooth muscle / pericytes	Endothelial cells	TNC	ITGA9_ITGB1	0.0021623290648962	0	TNC_ITGA9_ITGB1	TNC - (ITGA9+ITGB1)	TENASCIN	ECM-Receptor	KEGG: hsa04512	DNFU skin
Unresolved	Endothelial cells	TNC	ITGA9_ITGB1	0.00263877274024803	0	TNC_ITGA9_ITGB1	TNC - (ITGA9+ITGB1)	TENASCIN	ECM-Receptor	KEGG: hsa04512	DNFU skin
Smooth muscle / pericytes	Lymphatic endothelial cells	TNC	ITGA9_ITGB1	0.00431862685931282	0	TNC_ITGA9_ITGB1	TNC - (ITGA9+ITGB1)	TENASCIN	ECM-Receptor	KEGG: hsa04512	DNFU skin
Unresolved	Lymphatic endothelial cells	TNC	ITGA9_ITGB1	0.00526767711615994	0	TNC_ITGA9_ITGB1	TNC - (ITGA9+ITGB1)	TENASCIN	ECM-Receptor	KEGG: hsa04512	DNFU skin
Endothelial cells	Endothelial cells	TNXB	ITGA9_ITGB1	0.00171197318247009	0	TNXB_ITGA9_ITGB1	TNXB - (ITGA9+ITGB1)	TENASCIN	ECM-Receptor	KEGG: hsa04512	DNFU skin
Lymphatic endothelial cells	Endothelial cells	TNXB	ITGA9_ITGB1	0.00806956073963186	0	TNXB_ITGA9_ITGB1	TNXB - (ITGA9+ITGB1)	TENASCIN	ECM-Receptor	KEGG: hsa04512	DNFU skin
Unresolved	Endothelial cells	TNXB	ITGA9_ITGB1	0.00307953676904113	0	TNXB_ITGA9_ITGB1	TNXB - (ITGA9+ITGB1)	TENASCIN	ECM-Receptor	KEGG: hsa04512	DNFU skin
Endothelial cells	Lymphatic endothelial cells	TNXB	ITGA9_ITGB1	0.0034207108177393	0	TNXB_ITGA9_ITGB1	TNXB - (ITGA9+ITGB1)	TENASCIN	ECM-Receptor	KEGG: hsa04512	DNFU skin
Lymphatic endothelial cells	Lymphatic endothelial cells	TNXB	ITGA9_ITGB1	0.0160220271165539	0	TNXB_ITGA9_ITGB1	TNXB - (ITGA9+ITGB1)	TENASCIN	ECM-Receptor	KEGG: hsa04512	DNFU skin
Unresolved	Lymphatic endothelial cells	TNXB	ITGA9_ITGB1	0.00614485138450468	0	TNXB_ITGA9_ITGB1	TNXB - (ITGA9+ITGB1)	TENASCIN	ECM-Receptor	KEGG: hsa04512	DNFU skin
Basal keratinocytes	Endothelial cells	COL1A1	ITGA9_ITGB1	0.00101413193559959	0	COL1A1_ITGA9_ITGB1	COL1A1 - (ITGA9+ITGB1)	COLLAGEN	ECM-Receptor	KEGG: hsa04512	DNFU skin
Differentiated keratinocytes	Endothelial cells	COL1A1	ITGA9_ITGB1	0.00112297116862131	0	COL1A1_ITGA9_ITGB1	COL1A1 - (ITGA9+ITGB1)	COLLAGEN	ECM-Receptor	KEGG: hsa04512	DNFU skin
Endothelial cells	Endothelial cells	COL1A1	ITGA9_ITGB1	0.000279527606290914	0	COL1A1_ITGA9_ITGB1	COL1A1 - (ITGA9+ITGB1)	COLLAGEN	ECM-Receptor	KEGG: hsa04512	DNFU skin
Lymphatic endothelial cells	Endothelial cells	COL1A1	ITGA9_ITGB1	0.000874446657281295	0	COL1A1_ITGA9_ITGB1	COL1A1 - (ITGA9+ITGB1)	COLLAGEN	ECM-Receptor	KEGG: hsa04512	DNFU skin
Smooth muscle / pericytes	Endothelial cells	COL1A1	ITGA9_ITGB1	0.00922802802379657	0	COL1A1_ITGA9_ITGB1	COL1A1 - (ITGA9+ITGB1)	COLLAGEN	ECM-Receptor	KEGG: hsa04512	DNFU skin
Unresolved	Endothelial cells	COL1A1	ITGA9_ITGB1	0.0244486546476003	0	COL1A1_ITGA9_ITGB1	COL1A1 - (ITGA9+ITGB1)	COLLAGEN	ECM-Receptor	KEGG: hsa04512	DNFU skin
Basal keratinocytes	Lymphatic endothelial cells	COL1A1	ITGA9_ITGB1	0.00202776201417364	0	COL1A1_ITGA9_ITGB1	COL1A1 - (ITGA9+ITGB1)	COLLAGEN	ECM-Receptor	KEGG: hsa04512	DNFU skin
Differentiated keratinocytes	Lymphatic endothelial cells	COL1A1	ITGA9_ITGB1	0.00224514213307281	0	COL1A1_ITGA9_ITGB1	COL1A1 - (ITGA9+ITGB1)	COLLAGEN	ECM-Receptor	KEGG: hsa04512	DNFU skin
Endothelial cells	Lymphatic endothelial cells	COL1A1	ITGA9_ITGB1	0.00055932798286561	0	COL1A1_ITGA9_ITGB1	COL1A1 - (ITGA9+ITGB1)	COLLAGEN	ECM-Receptor	KEGG: hsa04512	DNFU skin
Lymphatic endothelial cells	Lymphatic endothelial cells	COL1A1	ITGA9_ITGB1	0.00174870497801407	0	COL1A1_ITGA9_ITGB1	COL1A1 - (ITGA9+ITGB1)	COLLAGEN	ECM-Receptor	KEGG: hsa04512	DNFU skin
Smooth muscle / pericytes	Lymphatic endothelial cells	COL1A1	ITGA9_ITGB1	0.0183010880590654	0	COL1A1_ITGA9_ITGB1	COL1A1 - (ITGA9+ITGB1)	COLLAGEN	ECM-Receptor	KEGG: hsa04512	DNFU skin
Unresolved	Lymphatic endothelial cells	COL1A1	ITGA9_ITGB1	0.0477652723488347	0	COL1A1_ITGA9_ITGB1	COL1A1 - (ITGA9+ITGB1)	COLLAGEN	ECM-Receptor	KEGG: hsa04512	DNFU skin
Differentiated keratinocytes	Endothelial cells	COL1A2	ITGA9_ITGB1	0.000556952226408237	0	COL1A2_ITGA9_ITGB1	COL1A2 - (ITGA9+ITGB1)	COLLAGEN	ECM-Receptor	KEGG: hsa04512	DNFU skin
Melanocyte / Schwann cells	Endothelial cells	COL1A2	ITGA9_ITGB1	0.00148898750761271	0	COL1A2_ITGA9_ITGB1	COL1A2 - (ITGA9+ITGB1)	COLLAGEN	ECM-Receptor	KEGG: hsa04512	DNFU skin
Smooth muscle / pericytes	Endothelial cells	COL1A2	ITGA9_ITGB1	0.00822396717540179	0	COL1A2_ITGA9_ITGB1	COL1A2 - (ITGA9+ITGB1)	COLLAGEN	ECM-Receptor	KEGG: hsa04512	DNFU skin
Unresolved	Endothelial cells	COL1A2	ITGA9_ITGB1	0.0253017038574185	0	COL1A2_ITGA9_ITGB1	COL1A2 - (ITGA9+ITGB1)	COLLAGEN	ECM-Receptor	KEGG: hsa04512	DNFU skin
Differentiated keratinocytes	Lymphatic endothelial cells	COL1A2	ITGA9_ITGB1	0.00111413846367056	0	COL1A2_ITGA9_ITGB1	COL1A2 - (ITGA9+ITGB1)	COLLAGEN	ECM-Receptor	KEGG: hsa04512	DNFU skin
Melanocyte / Schwann cells	Lymphatic endothelial cells	COL1A2	ITGA9_ITGB1	0.00297582434815186	0	COL1A2_ITGA9_ITGB1	COL1A2 - (ITGA9+ITGB1)	COLLAGEN	ECM-Receptor	KEGG: hsa04512	DNFU skin
Smooth muscle / pericytes	Lymphatic endothelial cells	COL1A2	ITGA9_ITGB1	0.0163260949692808	0	COL1A2_ITGA9_ITGB1	COL1A2 - (ITGA9+ITGB1)	COLLAGEN	ECM-Receptor	KEGG: hsa04512	DNFU skin
Unresolved	Lymphatic endothelial cells	COL1A2	ITGA9_ITGB1	0.0493906835074136	0	COL1A2_ITGA9_ITGB1	COL1A2 - (ITGA9+ITGB1)	COLLAGEN	ECM-Receptor	KEGG: hsa04512	DNFU skin
Endothelial cells	Endothelial cells	COL4A1	ITGA9_ITGB1	0.00761307172592892	0	COL4A1_ITGA9_ITGB1	COL4A1 - (ITGA9+ITGB1)	COLLAGEN	ECM-Receptor	KEGG: hsa04512	DNFU skin
Lymphatic endothelial cells	Endothelial cells	COL4A1	ITGA9_ITGB1	0.00495257387344544	0	COL4A1_ITGA9_ITGB1	COL4A1 - (ITGA9+ITGB1)	COLLAGEN	ECM-Receptor	KEGG: hsa04512	DNFU skin
Smooth muscle / pericytes	Endothelial cells	COL4A1	ITGA9_ITGB1	0.00241075541969559	0	COL4A1_ITGA9_ITGB1	COL4A1 - (ITGA9+ITGB1)	COLLAGEN	ECM-Receptor	KEGG: hsa04512	DNFU skin
Unresolved	Endothelial cells	COL4A1	ITGA9_ITGB1	0.00274975877827698	0	COL4A1_ITGA9_ITGB1	COL4A1 - (ITGA9+ITGB1)	COLLAGEN	ECM-Receptor	KEGG: hsa04512	DNFU skin
Endothelial cells	Lymphatic endothelial cells	COL4A1	ITGA9_ITGB1	0.0151225314729944	0	COL4A1_ITGA9_ITGB1	COL4A1 - (ITGA9+ITGB1)	COLLAGEN	ECM-Receptor	KEGG: hsa04512	DNFU skin
Lymphatic endothelial cells	Lymphatic endothelial cells	COL4A1	ITGA9_ITGB1	0.00986382858887926	0	COL4A1_ITGA9_ITGB1	COL4A1 - (ITGA9+ITGB1)	COLLAGEN	ECM-Receptor	KEGG: hsa04512	DNFU skin
Smooth muscle / pericytes	Lymphatic endothelial cells	COL4A1	ITGA9_ITGB1	0.00481359157467466	0	COL4A1_ITGA9_ITGB1	COL4A1 - (ITGA9+ITGB1)	COLLAGEN	ECM-Receptor	KEGG: hsa04512	DNFU skin
Unresolved	Lymphatic endothelial cells	COL4A1	ITGA9_ITGB1	0.0054886256432296	0	COL4A1_ITGA9_ITGB1	COL4A1 - (ITGA9+ITGB1)	COLLAGEN	ECM-Receptor	KEGG: hsa04512	DNFU skin
Endothelial cells	Endothelial cells	COL4A2	ITGA9_ITGB1	0.00879787949961055	0	COL4A2_ITGA9_ITGB1	COL4A2 - (ITGA9+ITGB1)	COLLAGEN	ECM-Receptor	KEGG: hsa04512	DNFU skin
Lymphatic endothelial cells	Endothelial cells	COL4A2	ITGA9_ITGB1	0.00469492645521148	0	COL4A2_ITGA9_ITGB1	COL4A2 - (ITGA9+ITGB1)	COLLAGEN	ECM-Receptor	KEGG: hsa04512	DNFU skin
Melanocyte / Schwann cells	Endothelial cells	COL4A2	ITGA9_ITGB1	0.00145863513091806	0	COL4A2_ITGA9_ITGB1	COL4A2 - (ITGA9+ITGB1)	COLLAGEN	ECM-Receptor	KEGG: hsa04512	DNFU skin
Smooth muscle / pericytes	Endothelial cells	COL4A2	ITGA9_ITGB1	0.00639100452840783	0	COL4A2_ITGA9_ITGB1	COL4A2 - (ITGA9+ITGB1)	COLLAGEN	ECM-Receptor	KEGG: hsa04512	DNFU skin
Unresolved	Endothelial cells	COL4A2	ITGA9_ITGB1	0.00307743085478273	0	COL4A2_ITGA9_ITGB1	COL4A2 - (ITGA9+ITGB1)	COLLAGEN	ECM-Receptor	KEGG: hsa04512	DNFU skin
Endothelial cells	Lymphatic endothelial cells	COL4A2	ITGA9_ITGB1	0.0174554656859438	0	COL4A2_ITGA9_ITGB1	COL4A2 - (ITGA9+ITGB1)	COLLAGEN	ECM-Receptor	KEGG: hsa04512	DNFU skin
Lymphatic endothelial cells	Lymphatic endothelial cells	COL4A2	ITGA9_ITGB1	0.00935308488354154	0	COL4A2_ITGA9_ITGB1	COL4A2 - (ITGA9+ITGB1)	COLLAGEN	ECM-Receptor	KEGG: hsa04512	DNFU skin
Melanocyte / Schwann cells	Lymphatic endothelial cells	COL4A2	ITGA9_ITGB1	0.00291525192397296	0	COL4A2_ITGA9_ITGB1	COL4A2 - (ITGA9+ITGB1)	COLLAGEN	ECM-Receptor	KEGG: hsa04512	DNFU skin
Smooth muscle / pericytes	Lymphatic endothelial cells	COL4A2	ITGA9_ITGB1	0.0127104682882874	0	COL4A2_ITGA9_ITGB1	COL4A2 - (ITGA9+ITGB1)	COLLAGEN	ECM-Receptor	KEGG: hsa04512	DNFU skin
Unresolved	Lymphatic endothelial cells	COL4A2	ITGA9_ITGB1	0.00614066219343115	0	COL4A2_ITGA9_ITGB1	COL4A2 - (ITGA9+ITGB1)	COLLAGEN	ECM-Receptor	KEGG: hsa04512	DNFU skin
Endothelial cells	Endothelial cells	COL6A1	ITGA9_ITGB1	0.000361523862582578	0	COL6A1_ITGA9_ITGB1	COL6A1 - (ITGA9+ITGB1)	COLLAGEN	ECM-Receptor	KEGG: hsa04512	DNFU skin
Lymphatic endothelial cells	Endothelial cells	COL6A1	ITGA9_ITGB1	0.00396234112556252	0	COL6A1_ITGA9_ITGB1	COL6A1 - (ITGA9+ITGB1)	COLLAGEN	ECM-Receptor	KEGG: hsa04512	DNFU skin
Melanocyte / Schwann cells	Endothelial cells	COL6A1	ITGA9_ITGB1	0.00151516468832159	0	COL6A1_ITGA9_ITGB1	COL6A1 - (ITGA9+ITGB1)	COLLAGEN	ECM-Receptor	KEGG: hsa04512	DNFU skin
Smooth muscle / pericytes	Endothelial cells	COL6A1	ITGA9_ITGB1	0.00871350295092648	0	COL6A1_ITGA9_ITGB1	COL6A1 - (ITGA9+ITGB1)	COLLAGEN	ECM-Receptor	KEGG: hsa04512	DNFU skin
Unresolved	Endothelial cells	COL6A1	ITGA9_ITGB1	0.0185640331103855	0	COL6A1_ITGA9_ITGB1	COL6A1 - (ITGA9+ITGB1)	COLLAGEN	ECM-Receptor	KEGG: hsa04512	DNFU skin
Endothelial cells	Lymphatic endothelial cells	COL6A1	ITGA9_ITGB1	0.000723341123779635	0	COL6A1_ITGA9_ITGB1	COL6A1 - (ITGA9+ITGB1)	COLLAGEN	ECM-Receptor	KEGG: hsa04512	DNFU skin
Lymphatic endothelial cells	Lymphatic endothelial cells	COL6A1	ITGA9_ITGB1	0.0078994201837839	0	COL6A1_ITGA9_ITGB1	COL6A1 - (ITGA9+ITGB1)	COLLAGEN	ECM-Receptor	KEGG: hsa04512	DNFU skin
Melanocyte / Schwann cells	Lymphatic endothelial cells	COL6A1	ITGA9_ITGB1	0.00302806163005792	0	COL6A1_ITGA9_ITGB1	COL6A1 - (ITGA9+ITGB1)	COLLAGEN	ECM-Receptor	KEGG: hsa04512	DNFU skin
Smooth muscle / pericytes	Lymphatic endothelial cells	COL6A1	ITGA9_ITGB1	0.017289506387382	0	COL6A1_ITGA9_ITGB1	COL6A1 - (ITGA9+ITGB1)	COLLAGEN	ECM-Receptor	KEGG: hsa04512	DNFU skin
Unresolved	Lymphatic endothelial cells	COL6A1	ITGA9_ITGB1	0.0364783552572746	0	COL6A1_ITGA9_ITGB1	COL6A1 - (ITGA9+ITGB1)	COLLAGEN	ECM-Receptor	KEGG: hsa04512	DNFU skin
Lymphatic endothelial cells	Endothelial cells	COL6A2	ITGA9_ITGB1	0.00876046561387845	0	COL6A2_ITGA9_ITGB1	COL6A2 - (ITGA9+ITGB1)	COLLAGEN	ECM-Receptor	KEGG: hsa04512	DNFU skin
Melanocyte / Schwann cells	Endothelial cells	COL6A2	ITGA9_ITGB1	0.00231150671912381	0	COL6A2_ITGA9_ITGB1	COL6A2 - (ITGA9+ITGB1)	COLLAGEN	ECM-Receptor	KEGG: hsa04512	DNFU skin
Smooth muscle / pericytes	Endothelial cells	COL6A2	ITGA9_ITGB1	0.0148194294926992	0	COL6A2_ITGA9_ITGB1	COL6A2 - (ITGA9+ITGB1)	COLLAGEN	ECM-Receptor	KEGG: hsa04512	DNFU skin
Unresolved	Endothelial cells	COL6A2	ITGA9_ITGB1	0.0226858541460473	0	COL6A2_ITGA9_ITGB1	COL6A2 - (ITGA9+ITGB1)	COLLAGEN	ECM-Receptor	KEGG: hsa04512	DNFU skin
Lymphatic endothelial cells	Lymphatic endothelial cells	COL6A2	ITGA9_ITGB1	0.0173818801598481	0	COL6A2_ITGA9_ITGB1	COL6A2 - (ITGA9+ITGB1)	COLLAGEN	ECM-Receptor	KEGG: hsa04512	DNFU skin
Melanocyte / Schwann cells	Lymphatic endothelial cells	COL6A2	ITGA9_ITGB1	0.00461587792118257	0	COL6A2_ITGA9_ITGB1	COL6A2 - (ITGA9+ITGB1)	COLLAGEN	ECM-Receptor	KEGG: hsa04512	DNFU skin
Smooth muscle / pericytes	Lymphatic endothelial cells	COL6A2	ITGA9_ITGB1	0.0292278169418982	0	COL6A2_ITGA9_ITGB1	COL6A2 - (ITGA9+ITGB1)	COLLAGEN	ECM-Receptor	KEGG: hsa04512	DNFU skin
Unresolved	Lymphatic endothelial cells	COL6A2	ITGA9_ITGB1	0.0443978048588273	0	COL6A2_ITGA9_ITGB1	COL6A2 - (ITGA9+ITGB1)	COLLAGEN	ECM-Receptor	KEGG: hsa04512	DNFU skin
Unresolved	Endothelial cells	COL6A3	ITGA9_ITGB1	0.0124227349760479	0	COL6A3_ITGA9_ITGB1	COL6A3 - (ITGA9+ITGB1)	COLLAGEN	ECM-Receptor	KEGG: hsa04512	DNFU skin
Unresolved	Lymphatic endothelial cells	COL6A3	ITGA9_ITGB1	0.0245589929522665	0	COL6A3_ITGA9_ITGB1	COL6A3 - (ITGA9+ITGB1)	COLLAGEN	ECM-Receptor	KEGG: hsa04512	DNFU skin
Basal keratinocytes	Endothelial cells	LAMA3	ITGA9_ITGB1	0.00126001208072879	0	LAMA3_ITGA9_ITGB1	LAMA3 - (ITGA9+ITGB1)	LAMININ	ECM-Receptor	KEGG: hsa04512	DNFU skin
Basal keratinocytes	Lymphatic endothelial cells	LAMA3	ITGA9_ITGB1	0.00251878098713388	0	LAMA3_ITGA9_ITGB1	LAMA3 - (ITGA9+ITGB1)	LAMININ	ECM-Receptor	KEGG: hsa04512	DNFU skin
Endothelial cells	Endothelial cells	LAMA4	ITGA9_ITGB1	0.00315454247426087	0	LAMA4_ITGA9_ITGB1	LAMA4 - (ITGA9+ITGB1)	LAMININ	ECM-Receptor	KEGG: hsa04512	DNFU skin
Lymphatic endothelial cells	Endothelial cells	LAMA4	ITGA9_ITGB1	0.00802293564612385	0	LAMA4_ITGA9_ITGB1	LAMA4 - (ITGA9+ITGB1)	LAMININ	ECM-Receptor	KEGG: hsa04512	DNFU skin
Smooth muscle / pericytes	Endothelial cells	LAMA4	ITGA9_ITGB1	0.00207393990411705	0	LAMA4_ITGA9_ITGB1	LAMA4 - (ITGA9+ITGB1)	LAMININ	ECM-Receptor	KEGG: hsa04512	DNFU skin
Unresolved	Endothelial cells	LAMA4	ITGA9_ITGB1	0.00241761314512381	0	LAMA4_ITGA9_ITGB1	LAMA4 - (ITGA9+ITGB1)	LAMININ	ECM-Receptor	KEGG: hsa04512	DNFU skin
Endothelial cells	Lymphatic endothelial cells	LAMA4	ITGA9_ITGB1	0.00629404503720704	0	LAMA4_ITGA9_ITGB1	LAMA4 - (ITGA9+ITGB1)	LAMININ	ECM-Receptor	KEGG: hsa04512	DNFU skin
Lymphatic endothelial cells	Lymphatic endothelial cells	LAMA4	ITGA9_ITGB1	0.0159301914124108	0	LAMA4_ITGA9_ITGB1	LAMA4 - (ITGA9+ITGB1)	LAMININ	ECM-Receptor	KEGG: hsa04512	DNFU skin
Smooth muscle / pericytes	Lymphatic endothelial cells	LAMA4	ITGA9_ITGB1	0.00414246099558977	0	LAMA4_ITGA9_ITGB1	LAMA4 - (ITGA9+ITGB1)	LAMININ	ECM-Receptor	KEGG: hsa04512	DNFU skin
Unresolved	Lymphatic endothelial cells	LAMA4	ITGA9_ITGB1	0.00482725142313836	0	LAMA4_ITGA9_ITGB1	LAMA4 - (ITGA9+ITGB1)	LAMININ	ECM-Receptor	KEGG: hsa04512	DNFU skin
Basal keratinocytes	Endothelial cells	LAMA5	ITGA9_ITGB1	0.0013400664086933	0	LAMA5_ITGA9_ITGB1	LAMA5 - (ITGA9+ITGB1)	LAMININ	ECM-Receptor	KEGG: hsa04512	DNFU skin
Endothelial cells	Endothelial cells	LAMA5	ITGA9_ITGB1	0.00180534691099485	0	LAMA5_ITGA9_ITGB1	LAMA5 - (ITGA9+ITGB1)	LAMININ	ECM-Receptor	KEGG: hsa04512	DNFU skin
Smooth muscle / pericytes	Endothelial cells	LAMA5	ITGA9_ITGB1	0.0017563381277841	0	LAMA5_ITGA9_ITGB1	LAMA5 - (ITGA9+ITGB1)	LAMININ	ECM-Receptor	KEGG: hsa04512	DNFU skin
Basal keratinocytes	Lymphatic endothelial cells	LAMA5	ITGA9_ITGB1	0.00267859616660392	0	LAMA5_ITGA9_ITGB1	LAMA5 - (ITGA9+ITGB1)	LAMININ	ECM-Receptor	KEGG: hsa04512	DNFU skin
Endothelial cells	Lymphatic endothelial cells	LAMA5	ITGA9_ITGB1	0.00360694506905584	0	LAMA5_ITGA9_ITGB1	LAMA5 - (ITGA9+ITGB1)	LAMININ	ECM-Receptor	KEGG: hsa04512	DNFU skin
Smooth muscle / pericytes	Lymphatic endothelial cells	LAMA5	ITGA9_ITGB1	0.0035092012029854	0	LAMA5_ITGA9_ITGB1	LAMA5 - (ITGA9+ITGB1)	LAMININ	ECM-Receptor	KEGG: hsa04512	DNFU skin
Endothelial cells	Endothelial cells	LAMB1	ITGA9_ITGB1	0.00223161660728041	0	LAMB1_ITGA9_ITGB1	LAMB1 - (ITGA9+ITGB1)	LAMININ	ECM-Receptor	KEGG: hsa04512	DNFU skin
Lymphatic endothelial cells	Endothelial cells	LAMB1	ITGA9_ITGB1	0.00164045553173629	0	LAMB1_ITGA9_ITGB1	LAMB1 - (ITGA9+ITGB1)	LAMININ	ECM-Receptor	KEGG: hsa04512	DNFU skin
Unresolved	Endothelial cells	LAMB1	ITGA9_ITGB1	0.0011086732313233	0	LAMB1_ITGA9_ITGB1	LAMB1 - (ITGA9+ITGB1)	LAMININ	ECM-Receptor	KEGG: hsa04512	DNFU skin
Endothelial cells	Lymphatic endothelial cells	LAMB1	ITGA9_ITGB1	0.00445670008420356	0	LAMB1_ITGA9_ITGB1	LAMB1 - (ITGA9+ITGB1)	LAMININ	ECM-Receptor	KEGG: hsa04512	DNFU skin
Lymphatic endothelial cells	Lymphatic endothelial cells	LAMB1	ITGA9_ITGB1	0.00327804507748764	0	LAMB1_ITGA9_ITGB1	LAMB1 - (ITGA9+ITGB1)	LAMININ	ECM-Receptor	KEGG: hsa04512	DNFU skin
Unresolved	Lymphatic endothelial cells	LAMB1	ITGA9_ITGB1	0.00221658815252702	0	LAMB1_ITGA9_ITGB1	LAMB1 - (ITGA9+ITGB1)	LAMININ	ECM-Receptor	KEGG: hsa04512	DNFU skin
Endothelial cells	Endothelial cells	LAMB2	ITGA9_ITGB1	0.00211406149002641	0	LAMB2_ITGA9_ITGB1	LAMB2 - (ITGA9+ITGB1)	LAMININ	ECM-Receptor	KEGG: hsa04512	DNFU skin
Lymphatic endothelial cells	Endothelial cells	LAMB2	ITGA9_ITGB1	0.00614171404264191	0	LAMB2_ITGA9_ITGB1	LAMB2 - (ITGA9+ITGB1)	LAMININ	ECM-Receptor	KEGG: hsa04512	DNFU skin
Melanocyte / Schwann cells	Endothelial cells	LAMB2	ITGA9_ITGB1	0.00141085121428055	0	LAMB2_ITGA9_ITGB1	LAMB2 - (ITGA9+ITGB1)	LAMININ	ECM-Receptor	KEGG: hsa04512	DNFU skin
Smooth muscle / pericytes	Endothelial cells	LAMB2	ITGA9_ITGB1	0.00468402627635894	0	LAMB2_ITGA9_ITGB1	LAMB2 - (ITGA9+ITGB1)	LAMININ	ECM-Receptor	KEGG: hsa04512	DNFU skin
Unresolved	Endothelial cells	LAMB2	ITGA9_ITGB1	0.00490488947969085	0	LAMB2_ITGA9_ITGB1	LAMB2 - (ITGA9+ITGB1)	LAMININ	ECM-Receptor	KEGG: hsa04512	DNFU skin
Endothelial cells	Lymphatic endothelial cells	LAMB2	ITGA9_ITGB1	0.0042224300181857	0	LAMB2_ITGA9_ITGB1	LAMB2 - (ITGA9+ITGB1)	LAMININ	ECM-Receptor	KEGG: hsa04512	DNFU skin
Lymphatic endothelial cells	Lymphatic endothelial cells	LAMB2	ITGA9_ITGB1	0.0122177089049366	0	LAMB2_ITGA9_ITGB1	LAMB2 - (ITGA9+ITGB1)	LAMININ	ECM-Receptor	KEGG: hsa04512	DNFU skin
Melanocyte / Schwann cells	Lymphatic endothelial cells	LAMB2	ITGA9_ITGB1	0.00281988496536152	0	LAMB2_ITGA9_ITGB1	LAMB2 - (ITGA9+ITGB1)	LAMININ	ECM-Receptor	KEGG: hsa04512	DNFU skin
Smooth muscle / pericytes	Lymphatic endothelial cells	LAMB2	ITGA9_ITGB1	0.00933147128408635	0	LAMB2_ITGA9_ITGB1	LAMB2 - (ITGA9+ITGB1)	LAMININ	ECM-Receptor	KEGG: hsa04512	DNFU skin
Unresolved	Lymphatic endothelial cells	LAMB2	ITGA9_ITGB1	0.00976932188760656	0	LAMB2_ITGA9_ITGB1	LAMB2 - (ITGA9+ITGB1)	LAMININ	ECM-Receptor	KEGG: hsa04512	DNFU skin
Basal keratinocytes	Endothelial cells	LAMB3	ITGA9_ITGB1	0.00712402495347501	0	LAMB3_ITGA9_ITGB1	LAMB3 - (ITGA9+ITGB1)	LAMININ	ECM-Receptor	KEGG: hsa04512	DNFU skin
Basal keratinocytes	Lymphatic endothelial cells	LAMB3	ITGA9_ITGB1	0.014157975804248	0	LAMB3_ITGA9_ITGB1	LAMB3 - (ITGA9+ITGB1)	LAMININ	ECM-Receptor	KEGG: hsa04512	DNFU skin
Endothelial cells	Endothelial cells	LAMC1	ITGA9_ITGB1	0.00403064390186317	0	LAMC1_ITGA9_ITGB1	LAMC1 - (ITGA9+ITGB1)	LAMININ	ECM-Receptor	KEGG: hsa04512	DNFU skin
Lymphatic endothelial cells	Endothelial cells	LAMC1	ITGA9_ITGB1	0.00436260173254733	0	LAMC1_ITGA9_ITGB1	LAMC1 - (ITGA9+ITGB1)	LAMININ	ECM-Receptor	KEGG: hsa04512	DNFU skin
Smooth muscle / pericytes	Endothelial cells	LAMC1	ITGA9_ITGB1	0.00210374337985987	0	LAMC1_ITGA9_ITGB1	LAMC1 - (ITGA9+ITGB1)	LAMININ	ECM-Receptor	KEGG: hsa04512	DNFU skin
Unresolved	Endothelial cells	LAMC1	ITGA9_ITGB1	0.00213034859048388	0	LAMC1_ITGA9_ITGB1	LAMC1 - (ITGA9+ITGB1)	LAMININ	ECM-Receptor	KEGG: hsa04512	DNFU skin
Endothelial cells	Lymphatic endothelial cells	LAMC1	ITGA9_ITGB1	0.00803504278319176	0	LAMC1_ITGA9_ITGB1	LAMC1 - (ITGA9+ITGB1)	LAMININ	ECM-Receptor	KEGG: hsa04512	DNFU skin
Lymphatic endothelial cells	Lymphatic endothelial cells	LAMC1	ITGA9_ITGB1	0.00869391811793493	0	LAMC1_ITGA9_ITGB1	LAMC1 - (ITGA9+ITGB1)	LAMININ	ECM-Receptor	KEGG: hsa04512	DNFU skin
Smooth muscle / pericytes	Lymphatic endothelial cells	LAMC1	ITGA9_ITGB1	0.0042018649136753	0	LAMC1_ITGA9_ITGB1	LAMC1 - (ITGA9+ITGB1)	LAMININ	ECM-Receptor	KEGG: hsa04512	DNFU skin
Unresolved	Lymphatic endothelial cells	LAMC1	ITGA9_ITGB1	0.00425489109988386	0	LAMC1_ITGA9_ITGB1	LAMC1 - (ITGA9+ITGB1)	LAMININ	ECM-Receptor	KEGG: hsa04512	DNFU skin
Lymphatic endothelial cells	Basal keratinocytes	FN1	ITGAV_ITGB1	0.0143725260198354	0	FN1_ITGAV_ITGB1	FN1 - (ITGAV+ITGB1)	FN1	ECM-Receptor	KEGG: hsa04512	DNFU skin
Smooth muscle / pericytes	Basal keratinocytes	FN1	ITGAV_ITGB1	0.00545141576451893	0	FN1_ITGAV_ITGB1	FN1 - (ITGAV+ITGB1)	FN1	ECM-Receptor	KEGG: hsa04512	DNFU skin
Unresolved	Basal keratinocytes	FN1	ITGAV_ITGB1	0.00723155158368023	0	FN1_ITGAV_ITGB1	FN1 - (ITGAV+ITGB1)	FN1	ECM-Receptor	KEGG: hsa04512	DNFU skin
Lymphatic endothelial cells	Endothelial cells	FN1	ITGAV_ITGB1	0.016580863145932	0	FN1_ITGAV_ITGB1	FN1 - (ITGAV+ITGB1)	FN1	ECM-Receptor	KEGG: hsa04512	DNFU skin
Smooth muscle / pericytes	Endothelial cells	FN1	ITGAV_ITGB1	0.00629778365597422	0	FN1_ITGAV_ITGB1	FN1 - (ITGAV+ITGB1)	FN1	ECM-Receptor	KEGG: hsa04512	DNFU skin
Unresolved	Endothelial cells	FN1	ITGAV_ITGB1	0.00835197623159511	0	FN1_ITGAV_ITGB1	FN1 - (ITGAV+ITGB1)	FN1	ECM-Receptor	KEGG: hsa04512	DNFU skin
Lymphatic endothelial cells	Lymphatic endothelial cells	FN1	ITGAV_ITGB1	0.0250643855192221	0	FN1_ITGAV_ITGB1	FN1 - (ITGAV+ITGB1)	FN1	ECM-Receptor	KEGG: hsa04512	DNFU skin
Smooth muscle / pericytes	Lymphatic endothelial cells	FN1	ITGAV_ITGB1	0.00957122171627181	0	FN1_ITGAV_ITGB1	FN1 - (ITGAV+ITGB1)	FN1	ECM-Receptor	KEGG: hsa04512	DNFU skin
Unresolved	Lymphatic endothelial cells	FN1	ITGAV_ITGB1	0.012679510730694	0	FN1_ITGAV_ITGB1	FN1 - (ITGAV+ITGB1)	FN1	ECM-Receptor	KEGG: hsa04512	DNFU skin
Endothelial cells	Unresolved	FN1	ITGAV_ITGB1	0.00393355118916393	0	FN1_ITGAV_ITGB1	FN1 - (ITGAV+ITGB1)	FN1	ECM-Receptor	KEGG: hsa04512	DNFU skin
Lymphatic endothelial cells	Unresolved	FN1	ITGAV_ITGB1	0.0236007630097186	0	FN1_ITGAV_ITGB1	FN1 - (ITGAV+ITGB1)	FN1	ECM-Receptor	KEGG: hsa04512	DNFU skin
Smooth muscle / pericytes	Unresolved	FN1	ITGAV_ITGB1	0.0090039594668365	0	FN1_ITGAV_ITGB1	FN1 - (ITGAV+ITGB1)	FN1	ECM-Receptor	KEGG: hsa04512	DNFU skin
Unresolved	Unresolved	FN1	ITGAV_ITGB1	0.0119302470401529	0	FN1_ITGAV_ITGB1	FN1 - (ITGAV+ITGB1)	FN1	ECM-Receptor	KEGG: hsa04512	DNFU skin
Basal keratinocytes	Basal keratinocytes	LAMA3	ITGA6_ITGB4	0.00404913355658561	0	LAMA3_ITGA6_ITGB4	LAMA3 - (ITGA6+ITGB4)	LAMININ	ECM-Receptor	KEGG: hsa04512	DNFU skin
Basal keratinocytes	Endothelial cells	LAMA3	ITGA6_ITGB4	0.00320308865319378	0	LAMA3_ITGA6_ITGB4	LAMA3 - (ITGA6+ITGB4)	LAMININ	ECM-Receptor	KEGG: hsa04512	DNFU skin
Basal keratinocytes	Lymphatic endothelial cells	LAMA3	ITGA6_ITGB4	0.00311454707024975	0	LAMA3_ITGA6_ITGB4	LAMA3 - (ITGA6+ITGB4)	LAMININ	ECM-Receptor	KEGG: hsa04512	DNFU skin
Endothelial cells	Basal keratinocytes	LAMA4	ITGA6_ITGB4	0.0100949460956842	0	LAMA4_ITGA6_ITGB4	LAMA4 - (ITGA6+ITGB4)	LAMININ	ECM-Receptor	KEGG: hsa04512	DNFU skin
Lymphatic endothelial cells	Basal keratinocytes	LAMA4	ITGA6_ITGB4	0.0254014983362388	0	LAMA4_ITGA6_ITGB4	LAMA4 - (ITGA6+ITGB4)	LAMININ	ECM-Receptor	KEGG: hsa04512	DNFU skin
Smooth muscle / pericytes	Basal keratinocytes	LAMA4	ITGA6_ITGB4	0.0066527440891292	0	LAMA4_ITGA6_ITGB4	LAMA4 - (ITGA6+ITGB4)	LAMININ	ECM-Receptor	KEGG: hsa04512	DNFU skin
Unresolved	Basal keratinocytes	LAMA4	ITGA6_ITGB4	0.00774928040194138	0	LAMA4_ITGA6_ITGB4	LAMA4 - (ITGA6+ITGB4)	LAMININ	ECM-Receptor	KEGG: hsa04512	DNFU skin
Endothelial cells	Endothelial cells	LAMA4	ITGA6_ITGB4	0.00799580252910096	0	LAMA4_ITGA6_ITGB4	LAMA4 - (ITGA6+ITGB4)	LAMININ	ECM-Receptor	KEGG: hsa04512	DNFU skin
Lymphatic endothelial cells	Endothelial cells	LAMA4	ITGA6_ITGB4	0.0201844085755828	0	LAMA4_ITGA6_ITGB4	LAMA4 - (ITGA6+ITGB4)	LAMININ	ECM-Receptor	KEGG: hsa04512	DNFU skin
Smooth muscle / pericytes	Endothelial cells	LAMA4	ITGA6_ITGB4	0.00526556479265403	0	LAMA4_ITGA6_ITGB4	LAMA4 - (ITGA6+ITGB4)	LAMININ	ECM-Receptor	KEGG: hsa04512	DNFU skin
Unresolved	Endothelial cells	LAMA4	ITGA6_ITGB4	0.00613487182291237	0	LAMA4_ITGA6_ITGB4	LAMA4 - (ITGA6+ITGB4)	LAMININ	ECM-Receptor	KEGG: hsa04512	DNFU skin
Endothelial cells	Lymphatic endothelial cells	LAMA4	ITGA6_ITGB4	0.00777581151869434	0	LAMA4_ITGA6_ITGB4	LAMA4 - (ITGA6+ITGB4)	LAMININ	ECM-Receptor	KEGG: hsa04512	DNFU skin
Lymphatic endothelial cells	Lymphatic endothelial cells	LAMA4	ITGA6_ITGB4	0.0196357065313209	0	LAMA4_ITGA6_ITGB4	LAMA4 - (ITGA6+ITGB4)	LAMININ	ECM-Receptor	KEGG: hsa04512	DNFU skin
Smooth muscle / pericytes	Lymphatic endothelial cells	LAMA4	ITGA6_ITGB4	0.00512030393859781	0	LAMA4_ITGA6_ITGB4	LAMA4 - (ITGA6+ITGB4)	LAMININ	ECM-Receptor	KEGG: hsa04512	DNFU skin
Unresolved	Lymphatic endothelial cells	LAMA4	ITGA6_ITGB4	0.00596577326802174	0	LAMA4_ITGA6_ITGB4	LAMA4 - (ITGA6+ITGB4)	LAMININ	ECM-Receptor	KEGG: hsa04512	DNFU skin
Basal keratinocytes	Basal keratinocytes	LAMA5	ITGA6_ITGB4	0.00430562957869379	0	LAMA5_ITGA6_ITGB4	LAMA5 - (ITGA6+ITGB4)	LAMININ	ECM-Receptor	KEGG: hsa04512	DNFU skin
Endothelial cells	Basal keratinocytes	LAMA5	ITGA6_ITGB4	0.0057946000160505	0	LAMA5_ITGA6_ITGB4	LAMA5 - (ITGA6+ITGB4)	LAMININ	ECM-Receptor	KEGG: hsa04512	DNFU skin
Smooth muscle / pericytes	Basal keratinocytes	LAMA5	ITGA6_ITGB4	0.00563790877740544	0	LAMA5_ITGA6_ITGB4	LAMA5 - (ITGA6+ITGB4)	LAMININ	ECM-Receptor	KEGG: hsa04512	DNFU skin
Basal keratinocytes	Endothelial cells	LAMA5	ITGA6_ITGB4	0.00340617448770154	0	LAMA5_ITGA6_ITGB4	LAMA5 - (ITGA6+ITGB4)	LAMININ	ECM-Receptor	KEGG: hsa04512	DNFU skin
Endothelial cells	Endothelial cells	LAMA5	ITGA6_ITGB4	0.00458552835549167	0	LAMA5_ITGA6_ITGB4	LAMA5 - (ITGA6+ITGB4)	LAMININ	ECM-Receptor	KEGG: hsa04512	DNFU skin
Smooth muscle / pericytes	Endothelial cells	LAMA5	ITGA6_ITGB4	0.00446138479845276	0	LAMA5_ITGA6_ITGB4	LAMA5 - (ITGA6+ITGB4)	LAMININ	ECM-Receptor	KEGG: hsa04512	DNFU skin
Basal keratinocytes	Lymphatic endothelial cells	LAMA5	ITGA6_ITGB4	0.00331203774449715	0	LAMA5_ITGA6_ITGB4	LAMA5 - (ITGA6+ITGB4)	LAMININ	ECM-Receptor	KEGG: hsa04512	DNFU skin
Endothelial cells	Lymphatic endothelial cells	LAMA5	ITGA6_ITGB4	0.00445894353707045	0	LAMA5_ITGA6_ITGB4	LAMA5 - (ITGA6+ITGB4)	LAMININ	ECM-Receptor	KEGG: hsa04512	DNFU skin
Smooth muscle / pericytes	Lymphatic endothelial cells	LAMA5	ITGA6_ITGB4	0.00433821206271963	0	LAMA5_ITGA6_ITGB4	LAMA5 - (ITGA6+ITGB4)	LAMININ	ECM-Receptor	KEGG: hsa04512	DNFU skin
Endothelial cells	Basal keratinocytes	LAMB1	ITGA6_ITGB4	0.00715604004487349	0	LAMB1_ITGA6_ITGB4	LAMB1 - (ITGA6+ITGB4)	LAMININ	ECM-Receptor	KEGG: hsa04512	DNFU skin
Lymphatic endothelial cells	Basal keratinocytes	LAMB1	ITGA6_ITGB4	0.00526727280867208	0	LAMB1_ITGA6_ITGB4	LAMB1 - (ITGA6+ITGB4)	LAMININ	ECM-Receptor	KEGG: hsa04512	DNFU skin
Unresolved	Basal keratinocytes	LAMB1	ITGA6_ITGB4	0.00356399142539656	0	LAMB1_ITGA6_ITGB4	LAMB1 - (ITGA6+ITGB4)	LAMININ	ECM-Receptor	KEGG: hsa04512	DNFU skin
Endothelial cells	Endothelial cells	LAMB1	ITGA6_ITGB4	0.00566451576138952	0	LAMB1_ITGA6_ITGB4	LAMB1 - (ITGA6+ITGB4)	LAMININ	ECM-Receptor	KEGG: hsa04512	DNFU skin
Lymphatic endothelial cells	Endothelial cells	LAMB1	ITGA6_ITGB4	0.00416776930151165	0	LAMB1_ITGA6_ITGB4	LAMB1 - (ITGA6+ITGB4)	LAMININ	ECM-Receptor	KEGG: hsa04512	DNFU skin
Unresolved	Endothelial cells	LAMB1	ITGA6_ITGB4	0.00281902746736069	0	LAMB1_ITGA6_ITGB4	LAMB1 - (ITGA6+ITGB4)	LAMININ	ECM-Receptor	KEGG: hsa04512	DNFU skin
Endothelial cells	Lymphatic endothelial cells	LAMB1	ITGA6_ITGB4	0.005508310012796	0	LAMB1_ITGA6_ITGB4	LAMB1 - (ITGA6+ITGB4)	LAMININ	ECM-Receptor	KEGG: hsa04512	DNFU skin
Lymphatic endothelial cells	Lymphatic endothelial cells	LAMB1	ITGA6_ITGB4	0.00405266988881479	0	LAMB1_ITGA6_ITGB4	LAMB1 - (ITGA6+ITGB4)	LAMININ	ECM-Receptor	KEGG: hsa04512	DNFU skin
Unresolved	Lymphatic endothelial cells	LAMB1	ITGA6_ITGB4	0.00274107312637015	0	LAMB1_ITGA6_ITGB4	LAMB1 - (ITGA6+ITGB4)	LAMININ	ECM-Receptor	KEGG: hsa04512	DNFU skin
Endothelial cells	Basal keratinocytes	LAMB2	ITGA6_ITGB4	0.00678084343902273	0	LAMB2_ITGA6_ITGB4	LAMB2 - (ITGA6+ITGB4)	LAMININ	ECM-Receptor	KEGG: hsa04512	DNFU skin
Lymphatic endothelial cells	Basal keratinocytes	LAMB2	ITGA6_ITGB4	0.019525552273317	0	LAMB2_ITGA6_ITGB4	LAMB2 - (ITGA6+ITGB4)	LAMININ	ECM-Receptor	KEGG: hsa04512	DNFU skin
Melanocyte / Schwann cells	Basal keratinocytes	LAMB2	ITGA6_ITGB4	0.00453235002892265	0	LAMB2_ITGA6_ITGB4	LAMB2 - (ITGA6+ITGB4)	LAMININ	ECM-Receptor	KEGG: hsa04512	DNFU skin
Smooth muscle / pericytes	Basal keratinocytes	LAMB2	ITGA6_ITGB4	0.0149390631619441	0	LAMB2_ITGA6_ITGB4	LAMB2 - (ITGA6+ITGB4)	LAMININ	ECM-Receptor	KEGG: hsa04512	DNFU skin
Unresolved	Basal keratinocytes	LAMB2	ITGA6_ITGB4	0.015635879926223	0	LAMB2_ITGA6_ITGB4	LAMB2 - (ITGA6+ITGB4)	LAMININ	ECM-Receptor	KEGG: hsa04512	DNFU skin
Endothelial cells	Endothelial cells	LAMB2	ITGA6_ITGB4	0.00536709816309786	0	LAMB2_ITGA6_ITGB4	LAMB2 - (ITGA6+ITGB4)	LAMININ	ECM-Receptor	KEGG: hsa04512	DNFU skin
Lymphatic endothelial cells	Endothelial cells	LAMB2	ITGA6_ITGB4	0.0154961057804668	0	LAMB2_ITGA6_ITGB4	LAMB2 - (ITGA6+ITGB4)	LAMININ	ECM-Receptor	KEGG: hsa04512	DNFU skin
Melanocyte / Schwann cells	Endothelial cells	LAMB2	ITGA6_ITGB4	0.00358570311998424	0	LAMB2_ITGA6_ITGB4	LAMB2 - (ITGA6+ITGB4)	LAMININ	ECM-Receptor	KEGG: hsa04512	DNFU skin
Smooth muscle / pericytes	Endothelial cells	LAMB2	ITGA6_ITGB4	0.0118446863212652	0	LAMB2_ITGA6_ITGB4	LAMB2 - (ITGA6+ITGB4)	LAMININ	ECM-Receptor	KEGG: hsa04512	DNFU skin
Unresolved	Endothelial cells	LAMB2	ITGA6_ITGB4	0.0123989858928045	0	LAMB2_ITGA6_ITGB4	LAMB2 - (ITGA6+ITGB4)	LAMININ	ECM-Receptor	KEGG: hsa04512	DNFU skin
Endothelial cells	Lymphatic endothelial cells	LAMB2	ITGA6_ITGB4	0.00521905100930807	0	LAMB2_ITGA6_ITGB4	LAMB2 - (ITGA6+ITGB4)	LAMININ	ECM-Receptor	KEGG: hsa04512	DNFU skin
Lymphatic endothelial cells	Lymphatic endothelial cells	LAMB2	ITGA6_ITGB4	0.0150728920712824	0	LAMB2_ITGA6_ITGB4	LAMB2 - (ITGA6+ITGB4)	LAMININ	ECM-Receptor	KEGG: hsa04512	DNFU skin
Melanocyte / Schwann cells	Lymphatic endothelial cells	LAMB2	ITGA6_ITGB4	0.00348662208673564	0	LAMB2_ITGA6_ITGB4	LAMB2 - (ITGA6+ITGB4)	LAMININ	ECM-Receptor	KEGG: hsa04512	DNFU skin
Smooth muscle / pericytes	Lymphatic endothelial cells	LAMB2	ITGA6_ITGB4	0.0115200295224976	0	LAMB2_ITGA6_ITGB4	LAMB2 - (ITGA6+ITGB4)	LAMININ	ECM-Receptor	KEGG: hsa04512	DNFU skin
Unresolved	Lymphatic endothelial cells	LAMB2	ITGA6_ITGB4	0.0120593214403233	0	LAMB2_ITGA6_ITGB4	LAMB2 - (ITGA6+ITGB4)	LAMININ	ECM-Receptor	KEGG: hsa04512	DNFU skin
Basal keratinocytes	Basal keratinocytes	LAMB3	ITGA6_ITGB4	0.0225998089163887	0	LAMB3_ITGA6_ITGB4	LAMB3 - (ITGA6+ITGB4)	LAMININ	ECM-Receptor	KEGG: hsa04512	DNFU skin
Basal keratinocytes	Endothelial cells	LAMB3	ITGA6_ITGB4	0.0179475478268612	0	LAMB3_ITGA6_ITGB4	LAMB3 - (ITGA6+ITGB4)	LAMININ	ECM-Receptor	KEGG: hsa04512	DNFU skin
Basal keratinocytes	Lymphatic endothelial cells	LAMB3	ITGA6_ITGB4	0.0174585701243228	0	LAMB3_ITGA6_ITGB4	LAMB3 - (ITGA6+ITGB4)	LAMININ	ECM-Receptor	KEGG: hsa04512	DNFU skin
Endothelial cells	Basal keratinocytes	LAMC1	ITGA6_ITGB4	0.0128736915378271	0	LAMC1_ITGA6_ITGB4	LAMC1 - (ITGA6+ITGB4)	LAMININ	ECM-Receptor	KEGG: hsa04512	DNFU skin
Lymphatic endothelial cells	Basal keratinocytes	LAMC1	ITGA6_ITGB4	0.0139237678833805	0	LAMC1_ITGA6_ITGB4	LAMC1 - (ITGA6+ITGB4)	LAMININ	ECM-Receptor	KEGG: hsa04512	DNFU skin
Smooth muscle / pericytes	Basal keratinocytes	LAMC1	ITGA6_ITGB4	0.00674790216739995	0	LAMC1_ITGA6_ITGB4	LAMC1 - (ITGA6+ITGB4)	LAMININ	ECM-Receptor	KEGG: hsa04512	DNFU skin
Unresolved	Basal keratinocytes	LAMC1	ITGA6_ITGB4	0.00683283805971113	0	LAMC1_ITGA6_ITGB4	LAMC1 - (ITGA6+ITGB4)	LAMININ	ECM-Receptor	KEGG: hsa04512	DNFU skin
Endothelial cells	Endothelial cells	LAMC1	ITGA6_ITGB4	0.0102026908740737	0	LAMC1_ITGA6_ITGB4	LAMC1 - (ITGA6+ITGB4)	LAMININ	ECM-Receptor	KEGG: hsa04512	DNFU skin
Lymphatic endothelial cells	Endothelial cells	LAMC1	ITGA6_ITGB4	0.0110373360932975	0	LAMC1_ITGA6_ITGB4	LAMC1 - (ITGA6+ITGB4)	LAMININ	ECM-Receptor	KEGG: hsa04512	DNFU skin
Smooth muscle / pericytes	Endothelial cells	LAMC1	ITGA6_ITGB4	0.00534098792017918	0	LAMC1_ITGA6_ITGB4	LAMC1 - (ITGA6+ITGB4)	LAMININ	ECM-Receptor	KEGG: hsa04512	DNFU skin
Unresolved	Endothelial cells	LAMC1	ITGA6_ITGB4	0.00540831139849842	0	LAMC1_ITGA6_ITGB4	LAMC1 - (ITGA6+ITGB4)	LAMININ	ECM-Receptor	KEGG: hsa04512	DNFU skin
Endothelial cells	Lymphatic endothelial cells	LAMC1	ITGA6_ITGB4	0.00992258839982036	0	LAMC1_ITGA6_ITGB4	LAMC1 - (ITGA6+ITGB4)	LAMININ	ECM-Receptor	KEGG: hsa04512	DNFU skin
Lymphatic endothelial cells	Lymphatic endothelial cells	LAMC1	ITGA6_ITGB4	0.0107345679584269	0	LAMC1_ITGA6_ITGB4	LAMC1 - (ITGA6+ITGB4)	LAMININ	ECM-Receptor	KEGG: hsa04512	DNFU skin
Smooth muscle / pericytes	Lymphatic endothelial cells	LAMC1	ITGA6_ITGB4	0.00519365723595488	0	LAMC1_ITGA6_ITGB4	LAMC1 - (ITGA6+ITGB4)	LAMININ	ECM-Receptor	KEGG: hsa04512	DNFU skin
Unresolved	Lymphatic endothelial cells	LAMC1	ITGA6_ITGB4	0.00525913342126384	0	LAMC1_ITGA6_ITGB4	LAMC1 - (ITGA6+ITGB4)	LAMININ	ECM-Receptor	KEGG: hsa04512	DNFU skin
Lymphatic endothelial cells	Basal keratinocytes	FN1	CD44	0.0721071639250786	0	FN1_CD44	FN1 - CD44	FN1	ECM-Receptor	KEGG: hsa04512	DNFU skin
Smooth muscle / pericytes	Basal keratinocytes	FN1	CD44	0.0283817554347636	0	FN1_CD44	FN1 - CD44	FN1	ECM-Receptor	KEGG: hsa04512	DNFU skin
Unresolved	Basal keratinocytes	FN1	CD44	0.0373683522202354	0	FN1_CD44	FN1 - CD44	FN1	ECM-Receptor	KEGG: hsa04512	DNFU skin
Lymphatic endothelial cells	Differentiated keratinocytes	FN1	CD44	0.0640525467900139	0	FN1_CD44	FN1 - CD44	FN1	ECM-Receptor	KEGG: hsa04512	DNFU skin
Smooth muscle / pericytes	Differentiated keratinocytes	FN1	CD44	0.0250794022434471	0	FN1_CD44	FN1 - CD44	FN1	ECM-Receptor	KEGG: hsa04512	DNFU skin
Unresolved	Differentiated keratinocytes	FN1	CD44	0.0330559395023181	0	FN1_CD44	FN1 - CD44	FN1	ECM-Receptor	KEGG: hsa04512	DNFU skin
Lymphatic endothelial cells	Macrophages	FN1	CD44	0.0681367156379709	0	FN1_CD44	FN1 - CD44	FN1	ECM-Receptor	KEGG: hsa04512	DNFU skin
Smooth muscle / pericytes	Macrophages	FN1	CD44	0.0267495576206225	0	FN1_CD44	FN1 - CD44	FN1	ECM-Receptor	KEGG: hsa04512	DNFU skin
Unresolved	Macrophages	FN1	CD44	0.0352380901974903	0	FN1_CD44	FN1 - CD44	FN1	ECM-Receptor	KEGG: hsa04512	DNFU skin
Endothelial cells	Melanocyte / Schwann cells	FN1	CD44	0.017699282790708	0.04	FN1_CD44	FN1 - CD44	FN1	ECM-Receptor	KEGG: hsa04512	DNFU skin
Lymphatic endothelial cells	Melanocyte / Schwann cells	FN1	CD44	0.0993297089107621	0	FN1_CD44	FN1 - CD44	FN1	ECM-Receptor	KEGG: hsa04512	DNFU skin
Smooth muscle / pericytes	Melanocyte / Schwann cells	FN1	CD44	0.0398048359990369	0	FN1_CD44	FN1 - CD44	FN1	ECM-Receptor	KEGG: hsa04512	DNFU skin
Unresolved	Melanocyte / Schwann cells	FN1	CD44	0.0522139850793256	0	FN1_CD44	FN1 - CD44	FN1	ECM-Receptor	KEGG: hsa04512	DNFU skin
Endothelial cells	Monocytes	FN1	CD44	0.0172141799665747	0.01	FN1_CD44	FN1 - CD44	FN1	ECM-Receptor	KEGG: hsa04512	DNFU skin
Lymphatic endothelial cells	Monocytes	FN1	CD44	0.0968278145389711	0	FN1_CD44	FN1 - CD44	FN1	ECM-Receptor	KEGG: hsa04512	DNFU skin
Smooth muscle / pericytes	Monocytes	FN1	CD44	0.0387377560077975	0	FN1_CD44	FN1 - CD44	FN1	ECM-Receptor	KEGG: hsa04512	DNFU skin
Unresolved	Monocytes	FN1	CD44	0.0508318539496946	0	FN1_CD44	FN1 - CD44	FN1	ECM-Receptor	KEGG: hsa04512	DNFU skin
Lymphatic endothelial cells	Smooth muscle / pericytes	FN1	CD44	0.0499727986961327	0	FN1_CD44	FN1 - CD44	FN1	ECM-Receptor	KEGG: hsa04512	DNFU skin
Smooth muscle / pericytes	Smooth muscle / pericytes	FN1	CD44	0.0193890867586626	0	FN1_CD44	FN1 - CD44	FN1	ECM-Receptor	KEGG: hsa04512	DNFU skin
Unresolved	Smooth muscle / pericytes	FN1	CD44	0.0256033408542404	0	FN1_CD44	FN1 - CD44	FN1	ECM-Receptor	KEGG: hsa04512	DNFU skin
Lymphatic endothelial cells	T / NK cells	FN1	CD44	0.0798141402030019	0	FN1_CD44	FN1 - CD44	FN1	ECM-Receptor	KEGG: hsa04512	DNFU skin
Smooth muscle / pericytes	T / NK cells	FN1	CD44	0.0315742900622758	0	FN1_CD44	FN1 - CD44	FN1	ECM-Receptor	KEGG: hsa04512	DNFU skin
Unresolved	T / NK cells	FN1	CD44	0.0415285424022041	0	FN1_CD44	FN1 - CD44	FN1	ECM-Receptor	KEGG: hsa04512	DNFU skin
Endothelial cells	Unresolved	FN1	CD44	0.0161512258713534	0	FN1_CD44	FN1 - CD44	FN1	ECM-Receptor	KEGG: hsa04512	DNFU skin
Lymphatic endothelial cells	Unresolved	FN1	CD44	0.0913055420736723	0	FN1_CD44	FN1 - CD44	FN1	ECM-Receptor	KEGG: hsa04512	DNFU skin
Smooth muscle / pericytes	Unresolved	FN1	CD44	0.0363949661183406	0	FN1_CD44	FN1 - CD44	FN1	ECM-Receptor	KEGG: hsa04512	DNFU skin
Unresolved	Unresolved	FN1	CD44	0.0477940014422923	0	FN1_CD44	FN1 - CD44	FN1	ECM-Receptor	KEGG: hsa04512	DNFU skin
Unresolved	Basal keratinocytes	COL1A1	CD44	0.110851211473671	0	COL1A1_CD44	COL1A1 - CD44	COLLAGEN	ECM-Receptor	KEGG: hsa04512	DNFU skin
Unresolved	Differentiated keratinocytes	COL1A1	CD44	0.0989301779584602	0	COL1A1_CD44	COL1A1 - CD44	COLLAGEN	ECM-Receptor	KEGG: hsa04512	DNFU skin
Unresolved	Macrophages	COL1A1	CD44	0.104988779008434	0	COL1A1_CD44	COL1A1 - CD44	COLLAGEN	ECM-Receptor	KEGG: hsa04512	DNFU skin
Unresolved	Melanocyte / Schwann cells	COL1A1	CD44	0.15033098884025	0	COL1A1_CD44	COL1A1 - CD44	COLLAGEN	ECM-Receptor	KEGG: hsa04512	DNFU skin
Unresolved	Monocytes	COL1A1	CD44	0.146753797826794	0	COL1A1_CD44	COL1A1 - CD44	COLLAGEN	ECM-Receptor	KEGG: hsa04512	DNFU skin
Unresolved	Smooth muscle / pericytes	COL1A1	CD44	0.0778212417851098	0	COL1A1_CD44	COL1A1 - CD44	COLLAGEN	ECM-Receptor	KEGG: hsa04512	DNFU skin
Unresolved	T / NK cells	COL1A1	CD44	0.122154082961341	0	COL1A1_CD44	COL1A1 - CD44	COLLAGEN	ECM-Receptor	KEGG: hsa04512	DNFU skin
Unresolved	Unresolved	COL1A1	CD44	0.138821807157755	0	COL1A1_CD44	COL1A1 - CD44	COLLAGEN	ECM-Receptor	KEGG: hsa04512	DNFU skin
Unresolved	Basal keratinocytes	COL1A2	CD44	0.114365552129287	0	COL1A2_CD44	COL1A2 - CD44	COLLAGEN	ECM-Receptor	KEGG: hsa04512	DNFU skin
Unresolved	Differentiated keratinocytes	COL1A2	CD44	0.102109985567679	0	COL1A2_CD44	COL1A2 - CD44	COLLAGEN	ECM-Receptor	KEGG: hsa04512	DNFU skin
Unresolved	Macrophages	COL1A2	CD44	0.108339907858706	0	COL1A2_CD44	COL1A2 - CD44	COLLAGEN	ECM-Receptor	KEGG: hsa04512	DNFU skin
Unresolved	Melanocyte / Schwann cells	COL1A2	CD44	0.154878945816926	0	COL1A2_CD44	COL1A2 - CD44	COLLAGEN	ECM-Receptor	KEGG: hsa04512	DNFU skin
Unresolved	Monocytes	COL1A2	CD44	0.151212793861462	0	COL1A2_CD44	COL1A2 - CD44	COLLAGEN	ECM-Receptor	KEGG: hsa04512	DNFU skin
Unresolved	Smooth muscle / pericytes	COL1A2	CD44	0.0803830936606485	0	COL1A2_CD44	COL1A2 - CD44	COLLAGEN	ECM-Receptor	KEGG: hsa04512	DNFU skin
Unresolved	T / NK cells	COL1A2	CD44	0.125975991259167	0	COL1A2_CD44	COL1A2 - CD44	COLLAGEN	ECM-Receptor	KEGG: hsa04512	DNFU skin
Unresolved	Unresolved	COL1A2	CD44	0.143080210347013	0	COL1A2_CD44	COL1A2 - CD44	COLLAGEN	ECM-Receptor	KEGG: hsa04512	DNFU skin
Endothelial cells	Basal keratinocytes	COL4A1	CD44	0.0367599234965791	0	COL4A1_CD44	COL4A1 - CD44	COLLAGEN	ECM-Receptor	KEGG: hsa04512	DNFU skin
Lymphatic endothelial cells	Basal keratinocytes	COL4A1	CD44	0.0241616306365935	0	COL4A1_CD44	COL4A1 - CD44	COLLAGEN	ECM-Receptor	KEGG: hsa04512	DNFU skin
Unresolved	Basal keratinocytes	COL4A1	CD44	0.013531158717111	0.02	COL4A1_CD44	COL4A1 - CD44	COLLAGEN	ECM-Receptor	KEGG: hsa04512	DNFU skin
Endothelial cells	Differentiated keratinocytes	COL4A1	CD44	0.0325153534899936	0	COL4A1_CD44	COL4A1 - CD44	COLLAGEN	ECM-Receptor	KEGG: hsa04512	DNFU skin
Lymphatic endothelial cells	Differentiated keratinocytes	COL4A1	CD44	0.0213395247137215	0	COL4A1_CD44	COL4A1 - CD44	COLLAGEN	ECM-Receptor	KEGG: hsa04512	DNFU skin
Endothelial cells	Macrophages	COL4A1	CD44	0.0346630972884258	0	COL4A1_CD44	COL4A1 - CD44	COLLAGEN	ECM-Receptor	KEGG: hsa04512	DNFU skin
Lymphatic endothelial cells	Macrophages	COL4A1	CD44	0.0227664400332547	0	COL4A1_CD44	COL4A1 - CD44	COLLAGEN	ECM-Receptor	KEGG: hsa04512	DNFU skin
Unresolved	Macrophages	COL4A1	CD44	0.0127417995322106	0.02	COL4A1_CD44	COL4A1 - CD44	COLLAGEN	ECM-Receptor	KEGG: hsa04512	DNFU skin
Endothelial cells	Melanocyte / Schwann cells	COL4A1	CD44	0.0513767414980979	0	COL4A1_CD44	COL4A1 - CD44	COLLAGEN	ECM-Receptor	KEGG: hsa04512	DNFU skin
Lymphatic endothelial cells	Melanocyte / Schwann cells	COL4A1	CD44	0.0339455378140856	0	COL4A1_CD44	COL4A1 - CD44	COLLAGEN	ECM-Receptor	KEGG: hsa04512	DNFU skin
Smooth muscle / pericytes	Melanocyte / Schwann cells	COL4A1	CD44	0.0167744561156605	0.01	COL4A1_CD44	COL4A1 - CD44	COLLAGEN	ECM-Receptor	KEGG: hsa04512	DNFU skin
Unresolved	Melanocyte / Schwann cells	COL4A1	CD44	0.0190946391930168	0	COL4A1_CD44	COL4A1 - CD44	COLLAGEN	ECM-Receptor	KEGG: hsa04512	DNFU skin
Endothelial cells	Monocytes	COL4A1	CD44	0.0500156031132793	0	COL4A1_CD44	COL4A1 - CD44	COLLAGEN	ECM-Receptor	KEGG: hsa04512	DNFU skin
Lymphatic endothelial cells	Monocytes	COL4A1	CD44	0.0330301294229786	0	COL4A1_CD44	COL4A1 - CD44	COLLAGEN	ECM-Receptor	KEGG: hsa04512	DNFU skin
Smooth muscle / pericytes	Monocytes	COL4A1	CD44	0.0163142800066372	0	COL4A1_CD44	COL4A1 - CD44	COLLAGEN	ECM-Receptor	KEGG: hsa04512	DNFU skin
Unresolved	Monocytes	COL4A1	CD44	0.0185720154369857	0	COL4A1_CD44	COL4A1 - CD44	COLLAGEN	ECM-Receptor	KEGG: hsa04512	DNFU skin
Endothelial cells	Smooth muscle / pericytes	COL4A1	CD44	0.0251814582321683	0	COL4A1_CD44	COL4A1 - CD44	COLLAGEN	ECM-Receptor	KEGG: hsa04512	DNFU skin
Lymphatic endothelial cells	Smooth muscle / pericytes	COL4A1	CD44	0.0164834107062614	0	COL4A1_CD44	COL4A1 - CD44	COLLAGEN	ECM-Receptor	KEGG: hsa04512	DNFU skin
Endothelial cells	T / NK cells	COL4A1	CD44	0.0408552525661684	0	COL4A1_CD44	COL4A1 - CD44	COLLAGEN	ECM-Receptor	KEGG: hsa04512	DNFU skin
Lymphatic endothelial cells	T / NK cells	COL4A1	CD44	0.0268926015070185	0	COL4A1_CD44	COL4A1 - CD44	COLLAGEN	ECM-Receptor	KEGG: hsa04512	DNFU skin
Smooth muscle / pericytes	T / NK cells	COL4A1	CD44	0.0132402949707788	0	COL4A1_CD44	COL4A1 - CD44	COLLAGEN	ECM-Receptor	KEGG: hsa04512	DNFU skin
Unresolved	T / NK cells	COL4A1	CD44	0.0150791423882798	0	COL4A1_CD44	COL4A1 - CD44	COLLAGEN	ECM-Receptor	KEGG: hsa04512	DNFU skin
Endothelial cells	Unresolved	COL4A1	CD44	0.0470241152679645	0	COL4A1_CD44	COL4A1 - CD44	COLLAGEN	ECM-Receptor	KEGG: hsa04512	DNFU skin
Lymphatic endothelial cells	Unresolved	COL4A1	CD44	0.0310213868286413	0	COL4A1_CD44	COL4A1 - CD44	COLLAGEN	ECM-Receptor	KEGG: hsa04512	DNFU skin
Smooth muscle / pericytes	Unresolved	COL4A1	CD44	0.015306028190856	0	COL4A1_CD44	COL4A1 - CD44	COLLAGEN	ECM-Receptor	KEGG: hsa04512	DNFU skin
Unresolved	Unresolved	COL4A1	CD44	0.0174267034273003	0	COL4A1_CD44	COL4A1 - CD44	COLLAGEN	ECM-Receptor	KEGG: hsa04512	DNFU skin
Endothelial cells	Basal keratinocytes	COL4A2	CD44	0.0422875094111627	0	COL4A2_CD44	COL4A2 - CD44	COLLAGEN	ECM-Receptor	KEGG: hsa04512	DNFU skin
Lymphatic endothelial cells	Basal keratinocytes	COL4A2	CD44	0.0229276976965771	0.01	COL4A2_CD44	COL4A2 - CD44	COLLAGEN	ECM-Receptor	KEGG: hsa04512	DNFU skin
Smooth muscle / pericytes	Basal keratinocytes	COL4A2	CD44	0.0310053168386413	0	COL4A2_CD44	COL4A2 - CD44	COLLAGEN	ECM-Receptor	KEGG: hsa04512	DNFU skin
Unresolved	Basal keratinocytes	COL4A2	CD44	0.0151241005094017	0.02	COL4A2_CD44	COL4A2 - CD44	COLLAGEN	ECM-Receptor	KEGG: hsa04512	DNFU skin
Endothelial cells	Differentiated keratinocytes	COL4A2	CD44	0.0374294851189172	0	COL4A2_CD44	COL4A2 - CD44	COLLAGEN	ECM-Receptor	KEGG: hsa04512	DNFU skin
Lymphatic endothelial cells	Differentiated keratinocytes	COL4A2	CD44	0.0202467262382927	0.03	COL4A2_CD44	COL4A2 - CD44	COLLAGEN	ECM-Receptor	KEGG: hsa04512	DNFU skin
Smooth muscle / pericytes	Differentiated keratinocytes	COL4A2	CD44	0.0274063102517114	0	COL4A2_CD44	COL4A2 - CD44	COLLAGEN	ECM-Receptor	KEGG: hsa04512	DNFU skin
Endothelial cells	Macrophages	COL4A2	CD44	0.0398884404347391	0	COL4A2_CD44	COL4A2 - CD44	COLLAGEN	ECM-Receptor	KEGG: hsa04512	DNFU skin
Lymphatic endothelial cells	Macrophages	COL4A2	CD44	0.0216021820730473	0.01	COL4A2_CD44	COL4A2 - CD44	COLLAGEN	ECM-Receptor	KEGG: hsa04512	DNFU skin
Smooth muscle / pericytes	Macrophages	COL4A2	CD44	0.0292267798992983	0	COL4A2_CD44	COL4A2 - CD44	COLLAGEN	ECM-Receptor	KEGG: hsa04512	DNFU skin
Unresolved	Macrophages	COL4A2	CD44	0.0142431565452012	0.04	COL4A2_CD44	COL4A2 - CD44	COLLAGEN	ECM-Receptor	KEGG: hsa04512	DNFU skin
Endothelial cells	Melanocyte / Schwann cells	COL4A2	CD44	0.0589677038225517	0	COL4A2_CD44	COL4A2 - CD44	COLLAGEN	ECM-Receptor	KEGG: hsa04512	DNFU skin
Lymphatic endothelial cells	Melanocyte / Schwann cells	COL4A2	CD44	0.0322284434516724	0	COL4A2_CD44	COL4A2 - CD44	COLLAGEN	ECM-Receptor	KEGG: hsa04512	DNFU skin
Smooth muscle / pericytes	Melanocyte / Schwann cells	COL4A2	CD44	0.0434371212550297	0	COL4A2_CD44	COL4A2 - CD44	COLLAGEN	ECM-Receptor	KEGG: hsa04512	DNFU skin
Unresolved	Melanocyte / Schwann cells	COL4A2	CD44	0.0213283752844669	0	COL4A2_CD44	COL4A2 - CD44	COLLAGEN	ECM-Receptor	KEGG: hsa04512	DNFU skin
Endothelial cells	Monocytes	COL4A2	CD44	0.0574176285687764	0	COL4A2_CD44	COL4A2 - CD44	COLLAGEN	ECM-Receptor	KEGG: hsa04512	DNFU skin
Lymphatic endothelial cells	Monocytes	COL4A2	CD44	0.0313578368562849	0	COL4A2_CD44	COL4A2 - CD44	COLLAGEN	ECM-Receptor	KEGG: hsa04512	DNFU skin
Smooth muscle / pericytes	Monocytes	COL4A2	CD44	0.0422769550092228	0	COL4A2_CD44	COL4A2 - CD44	COLLAGEN	ECM-Receptor	KEGG: hsa04512	DNFU skin
Unresolved	Monocytes	COL4A2	CD44	0.0207459068130138	0	COL4A2_CD44	COL4A2 - CD44	COLLAGEN	ECM-Receptor	KEGG: hsa04512	DNFU skin
Endothelial cells	Smooth muscle / pericytes	COL4A2	CD44	0.0290204458572242	0	COL4A2_CD44	COL4A2 - CD44	COLLAGEN	ECM-Receptor	KEGG: hsa04512	DNFU skin
Lymphatic endothelial cells	Smooth muscle / pericytes	COL4A2	CD44	0.0156353211474237	0.03	COL4A2_CD44	COL4A2 - CD44	COLLAGEN	ECM-Receptor	KEGG: hsa04512	DNFU skin
Smooth muscle / pericytes	Smooth muscle / pericytes	COL4A2	CD44	0.0211995183281543	0	COL4A2_CD44	COL4A2 - CD44	COLLAGEN	ECM-Receptor	KEGG: hsa04512	DNFU skin
Endothelial cells	T / NK cells	COL4A2	CD44	0.0469686249266064	0	COL4A2_CD44	COL4A2 - CD44	COLLAGEN	ECM-Receptor	KEGG: hsa04512	DNFU skin
Lymphatic endothelial cells	T / NK cells	COL4A2	CD44	0.0255228458799458	0	COL4A2_CD44	COL4A2 - CD44	COLLAGEN	ECM-Receptor	KEGG: hsa04512	DNFU skin
Smooth muscle / pericytes	T / NK cells	COL4A2	CD44	0.0344824904909041	0	COL4A2_CD44	COL4A2 - CD44	COLLAGEN	ECM-Receptor	KEGG: hsa04512	DNFU skin
Unresolved	T / NK cells	COL4A2	CD44	0.0168512059732979	0	COL4A2_CD44	COL4A2 - CD44	COLLAGEN	ECM-Receptor	KEGG: hsa04512	DNFU skin
Endothelial cells	Unresolved	COL4A2	CD44	0.0540085872325521	0	COL4A2_CD44	COL4A2 - CD44	COLLAGEN	ECM-Receptor	KEGG: hsa04512	DNFU skin
Lymphatic endothelial cells	Unresolved	COL4A2	CD44	0.0294476983402301	0	COL4A2_CD44	COL4A2 - CD44	COLLAGEN	ECM-Receptor	KEGG: hsa04512	DNFU skin
Smooth muscle / pericytes	Unresolved	COL4A2	CD44	0.039728967177105	0	COL4A2_CD44	COL4A2 - CD44	COLLAGEN	ECM-Receptor	KEGG: hsa04512	DNFU skin
Unresolved	Unresolved	COL4A2	CD44	0.0194691932046328	0	COL4A2_CD44	COL4A2 - CD44	COLLAGEN	ECM-Receptor	KEGG: hsa04512	DNFU skin
Unresolved	Basal keratinocytes	COL6A1	CD44	0.0860034892725436	0	COL6A1_CD44	COL6A1 - CD44	COLLAGEN	ECM-Receptor	KEGG: hsa04512	DNFU skin
Unresolved	Differentiated keratinocytes	COL6A1	CD44	0.0765246226550146	0	COL6A1_CD44	COL6A1 - CD44	COLLAGEN	ECM-Receptor	KEGG: hsa04512	DNFU skin
Unresolved	Macrophages	COL6A1	CD44	0.0813349372731132	0	COL6A1_CD44	COL6A1 - CD44	COLLAGEN	ECM-Receptor	KEGG: hsa04512	DNFU skin
Smooth muscle / pericytes	Melanocyte / Schwann cells	COL6A1	CD44	0.0584305345767014	0.01	COL6A1_CD44	COL6A1 - CD44	COLLAGEN	ECM-Receptor	KEGG: hsa04512	DNFU skin
Unresolved	Melanocyte / Schwann cells	COL6A1	CD44	0.117806228682974	0	COL6A1_CD44	COL6A1 - CD44	COLLAGEN	ECM-Receptor	KEGG: hsa04512	DNFU skin
Smooth muscle / pericytes	Monocytes	COL6A1	CD44	0.056893726102539	0	COL6A1_CD44	COL6A1 - CD44	COLLAGEN	ECM-Receptor	KEGG: hsa04512	DNFU skin
Unresolved	Monocytes	COL6A1	CD44	0.114898320624604	0	COL6A1_CD44	COL6A1 - CD44	COLLAGEN	ECM-Receptor	KEGG: hsa04512	DNFU skin
Unresolved	Smooth muscle / pericytes	COL6A1	CD44	0.0598787133068416	0	COL6A1_CD44	COL6A1 - CD44	COLLAGEN	ECM-Receptor	KEGG: hsa04512	DNFU skin
Unresolved	T / NK cells	COL6A1	CD44	0.0950436006131088	0	COL6A1_CD44	COL6A1 - CD44	COLLAGEN	ECM-Receptor	KEGG: hsa04512	DNFU skin
Smooth muscle / pericytes	Unresolved	COL6A1	CD44	0.0535140243058846	0	COL6A1_CD44	COL6A1 - CD44	COLLAGEN	ECM-Receptor	KEGG: hsa04512	DNFU skin
Unresolved	Unresolved	COL6A1	CD44	0.10846922564784	0	COL6A1_CD44	COL6A1 - CD44	COLLAGEN	ECM-Receptor	KEGG: hsa04512	DNFU skin
Smooth muscle / pericytes	Basal keratinocytes	COL6A2	CD44	0.069620471693015	0.03	COL6A2_CD44	COL6A2 - CD44	COLLAGEN	ECM-Receptor	KEGG: hsa04512	DNFU skin
Unresolved	Basal keratinocytes	COL6A2	CD44	0.103519671229938	0	COL6A2_CD44	COL6A2 - CD44	COLLAGEN	ECM-Receptor	KEGG: hsa04512	DNFU skin
Unresolved	Differentiated keratinocytes	COL6A2	CD44	0.092305227434477	0	COL6A2_CD44	COL6A2 - CD44	COLLAGEN	ECM-Receptor	KEGG: hsa04512	DNFU skin
Smooth muscle / pericytes	Macrophages	COL6A2	CD44	0.0657772420745044	0.02	COL6A2_CD44	COL6A2 - CD44	COLLAGEN	ECM-Receptor	KEGG: hsa04512	DNFU skin
Unresolved	Macrophages	COL6A2	CD44	0.0980022356155234	0	COL6A2_CD44	COL6A2 - CD44	COLLAGEN	ECM-Receptor	KEGG: hsa04512	DNFU skin
Smooth muscle / pericytes	Melanocyte / Schwann cells	COL6A2	CD44	0.0960013479217161	0	COL6A2_CD44	COL6A2 - CD44	COLLAGEN	ECM-Receptor	KEGG: hsa04512	DNFU skin
Unresolved	Melanocyte / Schwann cells	COL6A2	CD44	0.140801801024562	0	COL6A2_CD44	COL6A2 - CD44	COLLAGEN	ECM-Receptor	KEGG: hsa04512	DNFU skin
Smooth muscle / pericytes	Monocytes	COL6A2	CD44	0.093574577676124	0	COL6A2_CD44	COL6A2 - CD44	COLLAGEN	ECM-Receptor	KEGG: hsa04512	DNFU skin
Unresolved	Monocytes	COL6A2	CD44	0.137414689308385	0	COL6A2_CD44	COL6A2 - CD44	COLLAGEN	ECM-Receptor	KEGG: hsa04512	DNFU skin
Unresolved	Smooth muscle / pericytes	COL6A2	CD44	0.0724961402042736	0	COL6A2_CD44	COL6A2 - CD44	COLLAGEN	ECM-Receptor	KEGG: hsa04512	DNFU skin
Smooth muscle / pericytes	T / NK cells	COL6A2	CD44	0.0770837443702668	0	COL6A2_CD44	COL6A2 - CD44	COLLAGEN	ECM-Receptor	KEGG: hsa04512	DNFU skin
Unresolved	T / NK cells	COL6A2	CD44	0.114170976744202	0	COL6A2_CD44	COL6A2 - CD44	COLLAGEN	ECM-Receptor	KEGG: hsa04512	DNFU skin
Smooth muscle / pericytes	Unresolved	COL6A2	CD44	0.0882197204967739	0	COL6A2_CD44	COL6A2 - CD44	COLLAGEN	ECM-Receptor	KEGG: hsa04512	DNFU skin
Unresolved	Unresolved	COL6A2	CD44	0.12991061977055	0	COL6A2_CD44	COL6A2 - CD44	COLLAGEN	ECM-Receptor	KEGG: hsa04512	DNFU skin
Unresolved	Basal keratinocytes	COL6A3	CD44	0.0588907834884664	0	COL6A3_CD44	COL6A3 - CD44	COLLAGEN	ECM-Receptor	KEGG: hsa04512	DNFU skin
Unresolved	Differentiated keratinocytes	COL6A3	CD44	0.0522293822512979	0	COL6A3_CD44	COL6A3 - CD44	COLLAGEN	ECM-Receptor	KEGG: hsa04512	DNFU skin
Unresolved	Macrophages	COL6A3	CD44	0.0556044609303302	0	COL6A3_CD44	COL6A3 - CD44	COLLAGEN	ECM-Receptor	KEGG: hsa04512	DNFU skin
Unresolved	Melanocyte / Schwann cells	COL6A3	CD44	0.0815623476489956	0	COL6A3_CD44	COL6A3 - CD44	COLLAGEN	ECM-Receptor	KEGG: hsa04512	DNFU skin
Unresolved	Monocytes	COL6A3	CD44	0.0794684876946253	0	COL6A3_CD44	COL6A3 - CD44	COLLAGEN	ECM-Receptor	KEGG: hsa04512	DNFU skin
Unresolved	Smooth muscle / pericytes	COL6A3	CD44	0.0406357137471493	0	COL6A3_CD44	COL6A3 - CD44	COLLAGEN	ECM-Receptor	KEGG: hsa04512	DNFU skin
Unresolved	T / NK cells	COL6A3	CD44	0.0652845504872184	0	COL6A3_CD44	COL6A3 - CD44	COLLAGEN	ECM-Receptor	KEGG: hsa04512	DNFU skin
Unresolved	Unresolved	COL6A3	CD44	0.0748541969798913	0	COL6A3_CD44	COL6A3 - CD44	COLLAGEN	ECM-Receptor	KEGG: hsa04512	DNFU skin
Basal keratinocytes	Basal keratinocytes	LAMA3	CD44	0.00623686468183416	0	LAMA3_CD44	LAMA3 - CD44	LAMININ	ECM-Receptor	KEGG: hsa04512	DNFU skin
Basal keratinocytes	Differentiated keratinocytes	LAMA3	CD44	0.00549659900313812	0	LAMA3_CD44	LAMA3 - CD44	LAMININ	ECM-Receptor	KEGG: hsa04512	DNFU skin
Basal keratinocytes	Macrophages	LAMA3	CD44	0.00587049610859909	0	LAMA3_CD44	LAMA3 - CD44	LAMININ	ECM-Receptor	KEGG: hsa04512	DNFU skin
Basal keratinocytes	Melanocyte / Schwann cells	LAMA3	CD44	0.00882805786902417	0	LAMA3_CD44	LAMA3 - CD44	LAMININ	ECM-Receptor	KEGG: hsa04512	DNFU skin
Basal keratinocytes	Monocytes	LAMA3	CD44	0.00858397328016706	0	LAMA3_CD44	LAMA3 - CD44	LAMININ	ECM-Receptor	KEGG: hsa04512	DNFU skin
Basal keratinocytes	Smooth muscle / pericytes	LAMA3	CD44	0.00423018572952564	0	LAMA3_CD44	LAMA3 - CD44	LAMININ	ECM-Receptor	KEGG: hsa04512	DNFU skin
Basal keratinocytes	T / NK cells	LAMA3	CD44	0.00695625527393979	0	LAMA3_CD44	LAMA3 - CD44	LAMININ	ECM-Receptor	KEGG: hsa04512	DNFU skin
Basal keratinocytes	Unresolved	LAMA3	CD44	0.00804955887798483	0	LAMA3_CD44	LAMA3 - CD44	LAMININ	ECM-Receptor	KEGG: hsa04512	DNFU skin
Endothelial cells	Basal keratinocytes	LAMA4	CD44	0.0154983745265628	0	LAMA4_CD44	LAMA4 - CD44	LAMININ	ECM-Receptor	KEGG: hsa04512	DNFU skin
Lymphatic endothelial cells	Basal keratinocytes	LAMA4	CD44	0.0386778047126924	0	LAMA4_CD44	LAMA4 - CD44	LAMININ	ECM-Receptor	KEGG: hsa04512	DNFU skin
Unresolved	Basal keratinocytes	LAMA4	CD44	0.0119122749457265	0.01	LAMA4_CD44	LAMA4 - CD44	LAMININ	ECM-Receptor	KEGG: hsa04512	DNFU skin
Endothelial cells	Differentiated keratinocytes	LAMA4	CD44	0.0136739677882865	0	LAMA4_CD44	LAMA4 - CD44	LAMININ	ECM-Receptor	KEGG: hsa04512	DNFU skin
Lymphatic endothelial cells	Differentiated keratinocytes	LAMA4	CD44	0.0342196493232998	0	LAMA4_CD44	LAMA4 - CD44	LAMININ	ECM-Receptor	KEGG: hsa04512	DNFU skin
Unresolved	Differentiated keratinocytes	LAMA4	CD44	0.010505504902801	0	LAMA4_CD44	LAMA4 - CD44	LAMININ	ECM-Receptor	KEGG: hsa04512	DNFU skin
Endothelial cells	Macrophages	LAMA4	CD44	0.0145959530511971	0	LAMA4_CD44	LAMA4 - CD44	LAMININ	ECM-Receptor	KEGG: hsa04512	DNFU skin
Lymphatic endothelial cells	Macrophages	LAMA4	CD44	0.0364757231204416	0	LAMA4_CD44	LAMA4 - CD44	LAMININ	ECM-Receptor	KEGG: hsa04512	DNFU skin
Unresolved	Macrophages	LAMA4	CD44	0.0112162818299413	0	LAMA4_CD44	LAMA4 - CD44	LAMININ	ECM-Receptor	KEGG: hsa04512	DNFU skin
Endothelial cells	Melanocyte / Schwann cells	LAMA4	CD44	0.0218527789098044	0	LAMA4_CD44	LAMA4 - CD44	LAMININ	ECM-Receptor	KEGG: hsa04512	DNFU skin
Lymphatic endothelial cells	Melanocyte / Schwann cells	LAMA4	CD44	0.0540144645171947	0	LAMA4_CD44	LAMA4 - CD44	LAMININ	ECM-Receptor	KEGG: hsa04512	DNFU skin
Smooth muscle / pericytes	Melanocyte / Schwann cells	LAMA4	CD44	0.0144599234707719	0	LAMA4_CD44	LAMA4 - CD44	LAMININ	ECM-Receptor	KEGG: hsa04512	DNFU skin
Unresolved	Melanocyte / Schwann cells	LAMA4	CD44	0.0168214843848884	0	LAMA4_CD44	LAMA4 - CD44	LAMININ	ECM-Receptor	KEGG: hsa04512	DNFU skin
Endothelial cells	Monocytes	LAMA4	CD44	0.0212563002584563	0	LAMA4_CD44	LAMA4 - CD44	LAMININ	ECM-Receptor	KEGG: hsa04512	DNFU skin
Lymphatic endothelial cells	Monocytes	LAMA4	CD44	0.052587318132115	0	LAMA4_CD44	LAMA4 - CD44	LAMININ	ECM-Receptor	KEGG: hsa04512	DNFU skin
Smooth muscle / pericytes	Monocytes	LAMA4	CD44	0.0140623341545563	0	LAMA4_CD44	LAMA4 - CD44	LAMININ	ECM-Receptor	KEGG: hsa04512	DNFU skin
Unresolved	Monocytes	LAMA4	CD44	0.0163600396092003	0	LAMA4_CD44	LAMA4 - CD44	LAMININ	ECM-Receptor	KEGG: hsa04512	DNFU skin
Endothelial cells	Smooth muscle / pericytes	LAMA4	CD44	0.0105434677414253	0.03	LAMA4_CD44	LAMA4 - CD44	LAMININ	ECM-Receptor	KEGG: hsa04512	DNFU skin
Lymphatic endothelial cells	Smooth muscle / pericytes	LAMA4	CD44	0.0265118810010266	0	LAMA4_CD44	LAMA4 - CD44	LAMININ	ECM-Receptor	KEGG: hsa04512	DNFU skin
Endothelial cells	T / NK cells	LAMA4	CD44	0.0172674710771916	0	LAMA4_CD44	LAMA4 - CD44	LAMININ	ECM-Receptor	KEGG: hsa04512	DNFU skin
Lymphatic endothelial cells	T / NK cells	LAMA4	CD44	0.0429772667919701	0	LAMA4_CD44	LAMA4 - CD44	LAMININ	ECM-Receptor	KEGG: hsa04512	DNFU skin
Smooth muscle / pericytes	T / NK cells	LAMA4	CD44	0.011407746641545	0	LAMA4_CD44	LAMA4 - CD44	LAMININ	ECM-Receptor	KEGG: hsa04512	DNFU skin
Unresolved	T / NK cells	LAMA4	CD44	0.0132775487930828	0	LAMA4_CD44	LAMA4 - CD44	LAMININ	ECM-Receptor	KEGG: hsa04512	DNFU skin
Endothelial cells	Unresolved	LAMA4	CD44	0.0199488166433675	0	LAMA4_CD44	LAMA4 - CD44	LAMININ	ECM-Receptor	KEGG: hsa04512	DNFU skin
Lymphatic endothelial cells	Unresolved	LAMA4	CD44	0.0494500199216281	0	LAMA4_CD44	LAMA4 - CD44	LAMININ	ECM-Receptor	KEGG: hsa04512	DNFU skin
Smooth muscle / pericytes	Unresolved	LAMA4	CD44	0.0131913902877641	0	LAMA4_CD44	LAMA4 - CD44	LAMININ	ECM-Receptor	KEGG: hsa04512	DNFU skin
Unresolved	Unresolved	LAMA4	CD44	0.0153490038950475	0	LAMA4_CD44	LAMA4 - CD44	LAMININ	ECM-Receptor	KEGG: hsa04512	DNFU skin
Basal keratinocytes	Basal keratinocytes	LAMA5	CD44	0.00663102181959966	0	LAMA5_CD44	LAMA5 - CD44	LAMININ	ECM-Receptor	KEGG: hsa04512	DNFU skin
Endothelial cells	Basal keratinocytes	LAMA5	CD44	0.00891695639457327	0	LAMA5_CD44	LAMA5 - CD44	LAMININ	ECM-Receptor	KEGG: hsa04512	DNFU skin
Smooth muscle / pericytes	Basal keratinocytes	LAMA5	CD44	0.0086765706525502	0	LAMA5_CD44	LAMA5 - CD44	LAMININ	ECM-Receptor	KEGG: hsa04512	DNFU skin
Basal keratinocytes	Differentiated keratinocytes	LAMA5	CD44	0.00584424798764591	0	LAMA5_CD44	LAMA5 - CD44	LAMININ	ECM-Receptor	KEGG: hsa04512	DNFU skin
Endothelial cells	Differentiated keratinocytes	LAMA5	CD44	0.00786110173633445	0	LAMA5_CD44	LAMA5 - CD44	LAMININ	ECM-Receptor	KEGG: hsa04512	DNFU skin
Smooth muscle / pericytes	Differentiated keratinocytes	LAMA5	CD44	0.00764896033309484	0	LAMA5_CD44	LAMA5 - CD44	LAMININ	ECM-Receptor	KEGG: hsa04512	DNFU skin
Basal keratinocytes	Macrophages	LAMA5	CD44	0.00624164492362121	0	LAMA5_CD44	LAMA5 - CD44	LAMININ	ECM-Receptor	KEGG: hsa04512	DNFU skin
Endothelial cells	Macrophages	LAMA5	CD44	0.00839448260786281	0	LAMA5_CD44	LAMA5 - CD44	LAMININ	ECM-Receptor	KEGG: hsa04512	DNFU skin
Smooth muscle / pericytes	Macrophages	LAMA5	CD44	0.0081680657744221	0	LAMA5_CD44	LAMA5 - CD44	LAMININ	ECM-Receptor	KEGG: hsa04512	DNFU skin
Basal keratinocytes	Melanocyte / Schwann cells	LAMA5	CD44	0.00938442671464192	0	LAMA5_CD44	LAMA5 - CD44	LAMININ	ECM-Receptor	KEGG: hsa04512	DNFU skin
Endothelial cells	Melanocyte / Schwann cells	LAMA5	CD44	0.0126075050621579	0	LAMA5_CD44	LAMA5 - CD44	LAMININ	ECM-Receptor	KEGG: hsa04512	DNFU skin
Smooth muscle / pericytes	Melanocyte / Schwann cells	LAMA5	CD44	0.0122688601240239	0	LAMA5_CD44	LAMA5 - CD44	LAMININ	ECM-Receptor	KEGG: hsa04512	DNFU skin
Basal keratinocytes	Monocytes	LAMA5	CD44	0.00912510085444258	0	LAMA5_CD44	LAMA5 - CD44	LAMININ	ECM-Receptor	KEGG: hsa04512	DNFU skin
Endothelial cells	Monocytes	LAMA5	CD44	0.0122602161237404	0	LAMA5_CD44	LAMA5 - CD44	LAMININ	ECM-Receptor	KEGG: hsa04512	DNFU skin
Smooth muscle / pericytes	Monocytes	LAMA5	CD44	0.0119307868529946	0	LAMA5_CD44	LAMA5 - CD44	LAMININ	ECM-Receptor	KEGG: hsa04512	DNFU skin
Basal keratinocytes	Smooth muscle / pericytes	LAMA5	CD44	0.00449809886700197	0	LAMA5_CD44	LAMA5 - CD44	LAMININ	ECM-Receptor	KEGG: hsa04512	DNFU skin
Endothelial cells	Smooth muscle / pericytes	LAMA5	CD44	0.00605322428452692	0	LAMA5_CD44	LAMA5 - CD44	LAMININ	ECM-Receptor	KEGG: hsa04512	DNFU skin
Smooth muscle / pericytes	Smooth muscle / pericytes	LAMA5	CD44	0.00588958103961852	0	LAMA5_CD44	LAMA5 - CD44	LAMININ	ECM-Receptor	KEGG: hsa04512	DNFU skin
Basal keratinocytes	T / NK cells	LAMA5	CD44	0.00739553809000349	0	LAMA5_CD44	LAMA5 - CD44	LAMININ	ECM-Receptor	KEGG: hsa04512	DNFU skin
Endothelial cells	T / NK cells	LAMA5	CD44	0.00994238909328319	0	LAMA5_CD44	LAMA5 - CD44	LAMININ	ECM-Receptor	KEGG: hsa04512	DNFU skin
Smooth muscle / pericytes	T / NK cells	LAMA5	CD44	0.00967462930762295	0	LAMA5_CD44	LAMA5 - CD44	LAMININ	ECM-Receptor	KEGG: hsa04512	DNFU skin
Basal keratinocytes	Unresolved	LAMA5	CD44	0.00855728813164491	0	LAMA5_CD44	LAMA5 - CD44	LAMININ	ECM-Receptor	KEGG: hsa04512	DNFU skin
Endothelial cells	Unresolved	LAMA5	CD44	0.0114995837527464	0	LAMA5_CD44	LAMA5 - CD44	LAMININ	ECM-Receptor	KEGG: hsa04512	DNFU skin
Smooth muscle / pericytes	Unresolved	LAMA5	CD44	0.0111903609563666	0	LAMA5_CD44	LAMA5 - CD44	LAMININ	ECM-Receptor	KEGG: hsa04512	DNFU skin
Endothelial cells	Basal keratinocytes	LAMB1	CD44	0.0110038739262313	0	LAMB1_CD44	LAMB1 - CD44	LAMININ	ECM-Receptor	KEGG: hsa04512	DNFU skin
Lymphatic endothelial cells	Basal keratinocytes	LAMB1	CD44	0.00810780194545895	0	LAMB1_CD44	LAMB1 - CD44	LAMININ	ECM-Receptor	KEGG: hsa04512	DNFU skin
Unresolved	Basal keratinocytes	LAMB1	CD44	0.00549104730971614	0	LAMB1_CD44	LAMB1 - CD44	LAMININ	ECM-Receptor	KEGG: hsa04512	DNFU skin
Endothelial cells	Differentiated keratinocytes	LAMB1	CD44	0.00970332724216133	0	LAMB1_CD44	LAMB1 - CD44	LAMININ	ECM-Receptor	KEGG: hsa04512	DNFU skin
Lymphatic endothelial cells	Differentiated keratinocytes	LAMB1	CD44	0.00714706813620725	0.01	LAMB1_CD44	LAMB1 - CD44	LAMININ	ECM-Receptor	KEGG: hsa04512	DNFU skin
Unresolved	Differentiated keratinocytes	LAMB1	CD44	0.00483887311738299	0	LAMB1_CD44	LAMB1 - CD44	LAMININ	ECM-Receptor	KEGG: hsa04512	DNFU skin
Endothelial cells	Macrophages	LAMB1	CD44	0.010360399042433	0	LAMB1_CD44	LAMB1 - CD44	LAMININ	ECM-Receptor	KEGG: hsa04512	DNFU skin
Lymphatic endothelial cells	Macrophages	LAMB1	CD44	0.00763237406341001	0	LAMB1_CD44	LAMB1 - CD44	LAMININ	ECM-Receptor	KEGG: hsa04512	DNFU skin
Unresolved	Macrophages	LAMB1	CD44	0.00516826201118728	0	LAMB1_CD44	LAMB1 - CD44	LAMININ	ECM-Receptor	KEGG: hsa04512	DNFU skin
Endothelial cells	Melanocyte / Schwann cells	LAMB1	CD44	0.0155446085372188	0	LAMB1_CD44	LAMB1 - CD44	LAMININ	ECM-Receptor	KEGG: hsa04512	DNFU skin
Lymphatic endothelial cells	Melanocyte / Schwann cells	LAMB1	CD44	0.0114673327611214	0	LAMB1_CD44	LAMB1 - CD44	LAMININ	ECM-Receptor	KEGG: hsa04512	DNFU skin
Unresolved	Melanocyte / Schwann cells	LAMB1	CD44	0.00777480439865657	0	LAMB1_CD44	LAMB1 - CD44	LAMININ	ECM-Receptor	KEGG: hsa04512	DNFU skin
Endothelial cells	Monocytes	LAMB1	CD44	0.0151176522667645	0	LAMB1_CD44	LAMB1 - CD44	LAMININ	ECM-Receptor	KEGG: hsa04512	DNFU skin
Lymphatic endothelial cells	Monocytes	LAMB1	CD44	0.0111510965453396	0	LAMB1_CD44	LAMB1 - CD44	LAMININ	ECM-Receptor	KEGG: hsa04512	DNFU skin
Unresolved	Monocytes	LAMB1	CD44	0.00755961882534009	0	LAMB1_CD44	LAMB1 - CD44	LAMININ	ECM-Receptor	KEGG: hsa04512	DNFU skin
Endothelial cells	Smooth muscle / pericytes	LAMB1	CD44	0.007474971175348	0	LAMB1_CD44	LAMB1 - CD44	LAMININ	ECM-Receptor	KEGG: hsa04512	DNFU skin
Unresolved	Smooth muscle / pericytes	LAMB1	CD44	0.00372343214624925	0	LAMB1_CD44	LAMB1 - CD44	LAMININ	ECM-Receptor	KEGG: hsa04512	DNFU skin
Endothelial cells	T / NK cells	LAMB1	CD44	0.012266327795244	0	LAMB1_CD44	LAMB1 - CD44	LAMININ	ECM-Receptor	KEGG: hsa04512	DNFU skin
Lymphatic endothelial cells	T / NK cells	LAMB1	CD44	0.00904103229915244	0	LAMB1_CD44	LAMB1 - CD44	LAMININ	ECM-Receptor	KEGG: hsa04512	DNFU skin
Unresolved	T / NK cells	LAMB1	CD44	0.00612494187712054	0	LAMB1_CD44	LAMB1 - CD44	LAMININ	ECM-Receptor	KEGG: hsa04512	DNFU skin
Endothelial cells	Unresolved	LAMB1	CD44	0.0141822879672119	0	LAMB1_CD44	LAMB1 - CD44	LAMININ	ECM-Receptor	KEGG: hsa04512	DNFU skin
Lymphatic endothelial cells	Unresolved	LAMB1	CD44	0.010458546136582	0	LAMB1_CD44	LAMB1 - CD44	LAMININ	ECM-Receptor	KEGG: hsa04512	DNFU skin
Unresolved	Unresolved	LAMB1	CD44	0.00708852192073966	0	LAMB1_CD44	LAMB1 - CD44	LAMININ	ECM-Receptor	KEGG: hsa04512	DNFU skin
Lymphatic endothelial cells	Basal keratinocytes	LAMB2	CD44	0.029824728496906	0	LAMB2_CD44	LAMB2 - CD44	LAMININ	ECM-Receptor	KEGG: hsa04512	DNFU skin
Smooth muscle / pericytes	Basal keratinocytes	LAMB2	CD44	0.0228754395223005	0	LAMB2_CD44	LAMB2 - CD44	LAMININ	ECM-Receptor	KEGG: hsa04512	DNFU skin
Unresolved	Basal keratinocytes	LAMB2	CD44	0.023933446009059	0	LAMB2_CD44	LAMB2 - CD44	LAMININ	ECM-Receptor	KEGG: hsa04512	DNFU skin
Lymphatic endothelial cells	Differentiated keratinocytes	LAMB2	CD44	0.0263590333514547	0	LAMB2_CD44	LAMB2 - CD44	LAMININ	ECM-Receptor	KEGG: hsa04512	DNFU skin
Smooth muscle / pericytes	Differentiated keratinocytes	LAMB2	CD44	0.0202004523598202	0	LAMB2_CD44	LAMB2 - CD44	LAMININ	ECM-Receptor	KEGG: hsa04512	DNFU skin
Unresolved	Differentiated keratinocytes	LAMB2	CD44	0.0211374150022455	0	LAMB2_CD44	LAMB2 - CD44	LAMININ	ECM-Receptor	KEGG: hsa04512	DNFU skin
Lymphatic endothelial cells	Macrophages	LAMB2	CD44	0.0281119481518117	0	LAMB2_CD44	LAMB2 - CD44	LAMININ	ECM-Receptor	KEGG: hsa04512	DNFU skin
Smooth muscle / pericytes	Macrophages	LAMB2	CD44	0.0215528784495236	0	LAMB2_CD44	LAMB2 - CD44	LAMININ	ECM-Receptor	KEGG: hsa04512	DNFU skin
Unresolved	Macrophages	LAMB2	CD44	0.0225511272143876	0	LAMB2_CD44	LAMB2 - CD44	LAMININ	ECM-Receptor	KEGG: hsa04512	DNFU skin
Endothelial cells	Melanocyte / Schwann cells	LAMB2	CD44	0.0147361208646588	0	LAMB2_CD44	LAMB2 - CD44	LAMININ	ECM-Receptor	KEGG: hsa04512	DNFU skin
Lymphatic endothelial cells	Melanocyte / Schwann cells	LAMB2	CD44	0.0418035890887014	0	LAMB2_CD44	LAMB2 - CD44	LAMININ	ECM-Receptor	KEGG: hsa04512	DNFU skin
Smooth muscle / pericytes	Melanocyte / Schwann cells	LAMB2	CD44	0.0321556841217234	0	LAMB2_CD44	LAMB2 - CD44	LAMININ	ECM-Receptor	KEGG: hsa04512	DNFU skin
Unresolved	Melanocyte / Schwann cells	LAMB2	CD44	0.033628137259613	0	LAMB2_CD44	LAMB2 - CD44	LAMININ	ECM-Receptor	KEGG: hsa04512	DNFU skin
Endothelial cells	Monocytes	LAMB2	CD44	0.0143310476702643	0	LAMB2_CD44	LAMB2 - CD44	LAMININ	ECM-Receptor	KEGG: hsa04512	DNFU skin
Lymphatic endothelial cells	Monocytes	LAMB2	CD44	0.0406851973018859	0	LAMB2_CD44	LAMB2 - CD44	LAMININ	ECM-Receptor	KEGG: hsa04512	DNFU skin
Smooth muscle / pericytes	Monocytes	LAMB2	CD44	0.0312869794763054	0	LAMB2_CD44	LAMB2 - CD44	LAMININ	ECM-Receptor	KEGG: hsa04512	DNFU skin
Unresolved	Monocytes	LAMB2	CD44	0.0327209982895116	0	LAMB2_CD44	LAMB2 - CD44	LAMININ	ECM-Receptor	KEGG: hsa04512	DNFU skin
Lymphatic endothelial cells	Smooth muscle / pericytes	LAMB2	CD44	0.0203844504473391	0.01	LAMB2_CD44	LAMB2 - CD44	LAMININ	ECM-Receptor	KEGG: hsa04512	DNFU skin
Smooth muscle / pericytes	Smooth muscle / pericytes	LAMB2	CD44	0.0155994188265695	0	LAMB2_CD44	LAMB2 - CD44	LAMININ	ECM-Receptor	KEGG: hsa04512	DNFU skin
Unresolved	Smooth muscle / pericytes	LAMB2	CD44	0.016326526671268	0	LAMB2_CD44	LAMB2 - CD44	LAMININ	ECM-Receptor	KEGG: hsa04512	DNFU skin
Endothelial cells	T / NK cells	LAMB2	CD44	0.0116263324962351	0.01	LAMB2_CD44	LAMB2 - CD44	LAMININ	ECM-Receptor	KEGG: hsa04512	DNFU skin
Lymphatic endothelial cells	T / NK cells	LAMB2	CD44	0.0331740347222024	0	LAMB2_CD44	LAMB2 - CD44	LAMININ	ECM-Receptor	KEGG: hsa04512	DNFU skin
Smooth muscle / pericytes	T / NK cells	LAMB2	CD44	0.0254648268487361	0	LAMB2_CD44	LAMB2 - CD44	LAMININ	ECM-Receptor	KEGG: hsa04512	DNFU skin
Unresolved	T / NK cells	LAMB2	CD44	0.0266393294242713	0	LAMB2_CD44	LAMB2 - CD44	LAMININ	ECM-Receptor	KEGG: hsa04512	DNFU skin
Endothelial cells	Unresolved	LAMB2	CD44	0.0134436880914425	0	LAMB2_CD44	LAMB2 - CD44	LAMININ	ECM-Receptor	KEGG: hsa04512	DNFU skin
Lymphatic endothelial cells	Unresolved	LAMB2	CD44	0.0382293136722577	0	LAMB2_CD44	LAMB2 - CD44	LAMININ	ECM-Receptor	KEGG: hsa04512	DNFU skin
Smooth muscle / pericytes	Unresolved	LAMB2	CD44	0.029381026262621	0	LAMB2_CD44	LAMB2 - CD44	LAMININ	ECM-Receptor	KEGG: hsa04512	DNFU skin
Unresolved	Unresolved	LAMB2	CD44	0.0307304581824737	0	LAMB2_CD44	LAMB2 - CD44	LAMININ	ECM-Receptor	KEGG: hsa04512	DNFU skin
Basal keratinocytes	Basal keratinocytes	LAMB3	CD44	0.034463570034475	0	LAMB3_CD44	LAMB3 - CD44	LAMININ	ECM-Receptor	KEGG: hsa04512	DNFU skin
Basal keratinocytes	Differentiated keratinocytes	LAMB3	CD44	0.0304757646687659	0	LAMB3_CD44	LAMB3 - CD44	LAMININ	ECM-Receptor	KEGG: hsa04512	DNFU skin
Basal keratinocytes	Macrophages	LAMB3	CD44	0.0324933117238724	0	LAMB3_CD44	LAMB3 - CD44	LAMININ	ECM-Receptor	KEGG: hsa04512	DNFU skin
Basal keratinocytes	Melanocyte / Schwann cells	LAMB3	CD44	0.0482129940989332	0	LAMB3_CD44	LAMB3 - CD44	LAMININ	ECM-Receptor	KEGG: hsa04512	DNFU skin
Basal keratinocytes	Monocytes	LAMB3	CD44	0.0469315270033696	0	LAMB3_CD44	LAMB3 - CD44	LAMININ	ECM-Receptor	KEGG: hsa04512	DNFU skin
Basal keratinocytes	Smooth muscle / pericytes	LAMB3	CD44	0.023590685040404	0	LAMB3_CD44	LAMB3 - CD44	LAMININ	ECM-Receptor	KEGG: hsa04512	DNFU skin
Basal keratinocytes	T / NK cells	LAMB3	CD44	0.0383132440083622	0	LAMB3_CD44	LAMB3 - CD44	LAMININ	ECM-Receptor	KEGG: hsa04512	DNFU skin
Basal keratinocytes	Unresolved	LAMB3	CD44	0.0441159349652123	0	LAMB3_CD44	LAMB3 - CD44	LAMININ	ECM-Receptor	KEGG: hsa04512	DNFU skin
Endothelial cells	Basal keratinocytes	LAMC1	CD44	0.0197348213532388	0	LAMC1_CD44	LAMC1 - CD44	LAMININ	ECM-Receptor	KEGG: hsa04512	DNFU skin
Lymphatic endothelial cells	Basal keratinocytes	LAMC1	CD44	0.0213324493915844	0	LAMC1_CD44	LAMC1 - CD44	LAMININ	ECM-Receptor	KEGG: hsa04512	DNFU skin
Smooth muscle / pericytes	Basal keratinocytes	LAMC1	CD44	0.0103785726076824	0.03	LAMC1_CD44	LAMC1 - CD44	LAMININ	ECM-Receptor	KEGG: hsa04512	DNFU skin
Unresolved	Basal keratinocytes	LAMC1	CD44	0.0105087242707953	0.01	LAMC1_CD44	LAMC1 - CD44	LAMININ	ECM-Receptor	KEGG: hsa04512	DNFU skin
Endothelial cells	Differentiated keratinocytes	LAMC1	CD44	0.0174205413628856	0	LAMC1_CD44	LAMC1 - CD44	LAMININ	ECM-Receptor	KEGG: hsa04512	DNFU skin
Lymphatic endothelial cells	Differentiated keratinocytes	LAMC1	CD44	0.0188344170890377	0	LAMC1_CD44	LAMC1 - CD44	LAMININ	ECM-Receptor	KEGG: hsa04512	DNFU skin
Unresolved	Differentiated keratinocytes	LAMC1	CD44	0.00926615096737896	0	LAMC1_CD44	LAMC1 - CD44	LAMININ	ECM-Receptor	KEGG: hsa04512	DNFU skin
Endothelial cells	Macrophages	LAMC1	CD44	0.0185903829111497	0	LAMC1_CD44	LAMC1 - CD44	LAMININ	ECM-Receptor	KEGG: hsa04512	DNFU skin
Lymphatic endothelial cells	Macrophages	LAMC1	CD44	0.0200972626436402	0	LAMC1_CD44	LAMC1 - CD44	LAMININ	ECM-Receptor	KEGG: hsa04512	DNFU skin
Smooth muscle / pericytes	Macrophages	LAMC1	CD44	0.00977130227462251	0.01	LAMC1_CD44	LAMC1 - CD44	LAMININ	ECM-Receptor	KEGG: hsa04512	DNFU skin
Unresolved	Macrophages	LAMC1	CD44	0.00989391464905013	0	LAMC1_CD44	LAMC1 - CD44	LAMININ	ECM-Receptor	KEGG: hsa04512	DNFU skin
Endothelial cells	Melanocyte / Schwann cells	LAMC1	CD44	0.0277771808368435	0	LAMC1_CD44	LAMC1 - CD44	LAMININ	ECM-Receptor	KEGG: hsa04512	DNFU skin
Lymphatic endothelial cells	Melanocyte / Schwann cells	LAMC1	CD44	0.0300059470908892	0	LAMC1_CD44	LAMC1 - CD44	LAMININ	ECM-Receptor	KEGG: hsa04512	DNFU skin
Smooth muscle / pericytes	Melanocyte / Schwann cells	LAMC1	CD44	0.0146651035591121	0	LAMC1_CD44	LAMC1 - CD44	LAMININ	ECM-Receptor	KEGG: hsa04512	DNFU skin
Unresolved	Melanocyte / Schwann cells	LAMC1	CD44	0.0148482035878168	0	LAMC1_CD44	LAMC1 - CD44	LAMININ	ECM-Receptor	KEGG: hsa04512	DNFU skin
Endothelial cells	Monocytes	LAMC1	CD44	0.0270234612740967	0	LAMC1_CD44	LAMC1 - CD44	LAMININ	ECM-Receptor	KEGG: hsa04512	DNFU skin
Lymphatic endothelial cells	Monocytes	LAMC1	CD44	0.0291935670634586	0	LAMC1_CD44	LAMC1 - CD44	LAMININ	ECM-Receptor	KEGG: hsa04512	DNFU skin
Smooth muscle / pericytes	Monocytes	LAMC1	CD44	0.0142619542627486	0	LAMC1_CD44	LAMC1 - CD44	LAMININ	ECM-Receptor	KEGG: hsa04512	DNFU skin
Unresolved	Monocytes	LAMC1	CD44	0.0144400945676029	0	LAMC1_CD44	LAMC1 - CD44	LAMININ	ECM-Receptor	KEGG: hsa04512	DNFU skin
Endothelial cells	Smooth muscle / pericytes	LAMC1	CD44	0.0134439969922406	0	LAMC1_CD44	LAMC1 - CD44	LAMININ	ECM-Receptor	KEGG: hsa04512	DNFU skin
Lymphatic endothelial cells	Smooth muscle / pericytes	LAMC1	CD44	0.0145399065998756	0	LAMC1_CD44	LAMC1 - CD44	LAMININ	ECM-Receptor	KEGG: hsa04512	DNFU skin
Endothelial cells	T / NK cells	LAMC1	CD44	0.0219767018163418	0	LAMC1_CD44	LAMC1 - CD44	LAMININ	ECM-Receptor	KEGG: hsa04512	DNFU skin
Lymphatic endothelial cells	T / NK cells	LAMC1	CD44	0.0237514233341527	0	LAMC1_CD44	LAMC1 - CD44	LAMININ	ECM-Receptor	KEGG: hsa04512	DNFU skin
Smooth muscle / pericytes	T / NK cells	LAMC1	CD44	0.0115701260983054	0	LAMC1_CD44	LAMC1 - CD44	LAMININ	ECM-Receptor	KEGG: hsa04512	DNFU skin
Unresolved	T / NK cells	LAMC1	CD44	0.011715043454211	0	LAMC1_CD44	LAMC1 - CD44	LAMININ	ECM-Receptor	KEGG: hsa04512	DNFU skin
Endothelial cells	Unresolved	LAMC1	CD44	0.0253704326325819	0	LAMC1_CD44	LAMC1 - CD44	LAMININ	ECM-Receptor	KEGG: hsa04512	DNFU skin
Lymphatic endothelial cells	Unresolved	LAMC1	CD44	0.0274115325933246	0	LAMC1_CD44	LAMC1 - CD44	LAMININ	ECM-Receptor	KEGG: hsa04512	DNFU skin
Smooth muscle / pericytes	Unresolved	LAMC1	CD44	0.013378814787562	0	LAMC1_CD44	LAMC1 - CD44	LAMININ	ECM-Receptor	KEGG: hsa04512	DNFU skin
Unresolved	Unresolved	LAMC1	CD44	0.0135460757421313	0	LAMC1_CD44	LAMC1 - CD44	LAMININ	ECM-Receptor	KEGG: hsa04512	DNFU skin
Basal keratinocytes	Basal keratinocytes	COL1A1	SDC1	0.00291040304811903	0	COL1A1_SDC1	COL1A1 - SDC1	COLLAGEN	ECM-Receptor	KEGG: hsa04512	DNFU skin
Differentiated keratinocytes	Basal keratinocytes	COL1A1	SDC1	0.00322209854320143	0	COL1A1_SDC1	COL1A1 - SDC1	COLLAGEN	ECM-Receptor	KEGG: hsa04512	DNFU skin
Endothelial cells	Basal keratinocytes	COL1A1	SDC1	0.000803305878709662	0	COL1A1_SDC1	COL1A1 - SDC1	COLLAGEN	ECM-Receptor	KEGG: hsa04512	DNFU skin
Lymphatic endothelial cells	Basal keratinocytes	COL1A1	SDC1	0.0025101840331051	0	COL1A1_SDC1	COL1A1 - SDC1	COLLAGEN	ECM-Receptor	KEGG: hsa04512	DNFU skin
Smooth muscle / pericytes	Basal keratinocytes	COL1A1	SDC1	0.026082031079686	0	COL1A1_SDC1	COL1A1 - SDC1	COLLAGEN	ECM-Receptor	KEGG: hsa04512	DNFU skin
Unresolved	Basal keratinocytes	COL1A1	SDC1	0.0672155805471616	0	COL1A1_SDC1	COL1A1 - SDC1	COLLAGEN	ECM-Receptor	KEGG: hsa04512	DNFU skin
Basal keratinocytes	Differentiated keratinocytes	COL1A1	SDC1	0.00390299214827129	0	COL1A1_SDC1	COL1A1 - SDC1	COLLAGEN	ECM-Receptor	KEGG: hsa04512	DNFU skin
Differentiated keratinocytes	Differentiated keratinocytes	COL1A1	SDC1	0.00432053035122253	0	COL1A1_SDC1	COL1A1 - SDC1	COLLAGEN	ECM-Receptor	KEGG: hsa04512	DNFU skin
Endothelial cells	Differentiated keratinocytes	COL1A1	SDC1	0.00107804925536415	0	COL1A1_SDC1	COL1A1 - SDC1	COLLAGEN	ECM-Receptor	KEGG: hsa04512	DNFU skin
Lymphatic endothelial cells	Differentiated keratinocytes	COL1A1	SDC1	0.00336673985060073	0	COL1A1_SDC1	COL1A1 - SDC1	COLLAGEN	ECM-Receptor	KEGG: hsa04512	DNFU skin
Smooth muscle / pericytes	Differentiated keratinocytes	COL1A1	SDC1	0.0347022330086896	0	COL1A1_SDC1	COL1A1 - SDC1	COLLAGEN	ECM-Receptor	KEGG: hsa04512	DNFU skin
Unresolved	Differentiated keratinocytes	COL1A1	SDC1	0.0881994007791295	0	COL1A1_SDC1	COL1A1 - SDC1	COLLAGEN	ECM-Receptor	KEGG: hsa04512	DNFU skin
Differentiated keratinocytes	Basal keratinocytes	COL1A2	SDC1	0.00159973636414353	0	COL1A2_SDC1	COL1A2 - SDC1	COLLAGEN	ECM-Receptor	KEGG: hsa04512	DNFU skin
Melanocyte / Schwann cells	Basal keratinocytes	COL1A2	SDC1	0.00426937102564338	0	COL1A2_SDC1	COL1A2 - SDC1	COLLAGEN	ECM-Receptor	KEGG: hsa04512	DNFU skin
Smooth muscle / pericytes	Basal keratinocytes	COL1A2	SDC1	0.023287262973083	0	COL1A2_SDC1	COL1A2 - SDC1	COLLAGEN	ECM-Receptor	KEGG: hsa04512	DNFU skin
Unresolved	Basal keratinocytes	COL1A2	SDC1	0.0694545926250742	0	COL1A2_SDC1	COL1A2 - SDC1	COLLAGEN	ECM-Receptor	KEGG: hsa04512	DNFU skin
Differentiated keratinocytes	Differentiated keratinocytes	COL1A2	SDC1	0.00214628652264621	0	COL1A2_SDC1	COL1A2 - SDC1	COLLAGEN	ECM-Receptor	KEGG: hsa04512	DNFU skin
Melanocyte / Schwann cells	Differentiated keratinocytes	COL1A2	SDC1	0.00572277425210386	0	COL1A2_SDC1	COL1A2 - SDC1	COLLAGEN	ECM-Receptor	KEGG: hsa04512	DNFU skin
Smooth muscle / pericytes	Differentiated keratinocytes	COL1A2	SDC1	0.0310131977795138	0	COL1A2_SDC1	COL1A2 - SDC1	COLLAGEN	ECM-Receptor	KEGG: hsa04512	DNFU skin
Unresolved	Differentiated keratinocytes	COL1A2	SDC1	0.0910691595131091	0	COL1A2_SDC1	COL1A2 - SDC1	COLLAGEN	ECM-Receptor	KEGG: hsa04512	DNFU skin
Endothelial cells	Basal keratinocytes	COL4A1	SDC1	0.0215817796938387	0	COL4A1_SDC1	COL4A1 - SDC1	COLLAGEN	ECM-Receptor	KEGG: hsa04512	DNFU skin
Lymphatic endothelial cells	Basal keratinocytes	COL4A1	SDC1	0.0141091180955619	0	COL4A1_SDC1	COL4A1 - SDC1	COLLAGEN	ECM-Receptor	KEGG: hsa04512	DNFU skin
Smooth muscle / pericytes	Basal keratinocytes	COL4A1	SDC1	0.0069004595037074	0	COL4A1_SDC1	COL4A1 - SDC1	COLLAGEN	ECM-Receptor	KEGG: hsa04512	DNFU skin
Unresolved	Basal keratinocytes	COL4A1	SDC1	0.00786583243430716	0	COL4A1_SDC1	COL4A1 - SDC1	COLLAGEN	ECM-Receptor	KEGG: hsa04512	DNFU skin
Endothelial cells	Differentiated keratinocytes	COL4A1	SDC1	0.0287585524038134	0	COL4A1_SDC1	COL4A1 - SDC1	COLLAGEN	ECM-Receptor	KEGG: hsa04512	DNFU skin
Lymphatic endothelial cells	Differentiated keratinocytes	COL4A1	SDC1	0.0188488145746945	0	COL4A1_SDC1	COL4A1 - SDC1	COLLAGEN	ECM-Receptor	KEGG: hsa04512	DNFU skin
Smooth muscle / pericytes	Differentiated keratinocytes	COL4A1	SDC1	0.00924123984910252	0	COL4A1_SDC1	COL4A1 - SDC1	COLLAGEN	ECM-Receptor	KEGG: hsa04512	DNFU skin
Unresolved	Differentiated keratinocytes	COL4A1	SDC1	0.0105306150189674	0	COL4A1_SDC1	COL4A1 - SDC1	COLLAGEN	ECM-Receptor	KEGG: hsa04512	DNFU skin
Endothelial cells	Basal keratinocytes	COL4A2	SDC1	0.024885995465155	0	COL4A2_SDC1	COL4A2 - SDC1	COLLAGEN	ECM-Receptor	KEGG: hsa04512	DNFU skin
Lymphatic endothelial cells	Basal keratinocytes	COL4A2	SDC1	0.0133815264120037	0	COL4A2_SDC1	COL4A2 - SDC1	COLLAGEN	ECM-Receptor	KEGG: hsa04512	DNFU skin
Melanocyte / Schwann cells	Basal keratinocytes	COL4A2	SDC1	0.00418257912340715	0	COL4A2_SDC1	COL4A2 - SDC1	COLLAGEN	ECM-Receptor	KEGG: hsa04512	DNFU skin
Smooth muscle / pericytes	Basal keratinocytes	COL4A2	SDC1	0.018158453278863	0	COL4A2_SDC1	COL4A2 - SDC1	COLLAGEN	ECM-Receptor	KEGG: hsa04512	DNFU skin
Unresolved	Basal keratinocytes	COL4A2	SDC1	0.00879777761250286	0	COL4A2_SDC1	COL4A2 - SDC1	COLLAGEN	ECM-Receptor	KEGG: hsa04512	DNFU skin
Endothelial cells	Differentiated keratinocytes	COL4A2	SDC1	0.0331243479801667	0	COL4A2_SDC1	COL4A2 - SDC1	COLLAGEN	ECM-Receptor	KEGG: hsa04512	DNFU skin
Lymphatic endothelial cells	Differentiated keratinocytes	COL4A2	SDC1	0.0178812350580827	0	COL4A2_SDC1	COL4A2 - SDC1	COLLAGEN	ECM-Receptor	KEGG: hsa04512	DNFU skin
Melanocyte / Schwann cells	Differentiated keratinocytes	COL4A2	SDC1	0.00560660252778519	0	COL4A2_SDC1	COL4A2 - SDC1	COLLAGEN	ECM-Receptor	KEGG: hsa04512	DNFU skin
Smooth muscle / pericytes	Differentiated keratinocytes	COL4A2	SDC1	0.0242250239195549	0	COL4A2_SDC1	COL4A2 - SDC1	COLLAGEN	ECM-Receptor	KEGG: hsa04512	DNFU skin
Unresolved	Differentiated keratinocytes	COL4A2	SDC1	0.0117745371197671	0	COL4A2_SDC1	COL4A2 - SDC1	COLLAGEN	ECM-Receptor	KEGG: hsa04512	DNFU skin
Endothelial cells	Basal keratinocytes	COL6A1	SDC1	0.00103878690843111	0	COL6A1_SDC1	COL6A1 - SDC1	COLLAGEN	ECM-Receptor	KEGG: hsa04512	DNFU skin
Lymphatic endothelial cells	Basal keratinocytes	COL6A1	SDC1	0.0113089051780497	0	COL6A1_SDC1	COL6A1 - SDC1	COLLAGEN	ECM-Receptor	KEGG: hsa04512	DNFU skin
Melanocyte / Schwann cells	Basal keratinocytes	COL6A1	SDC1	0.00434421614115517	0	COL6A1_SDC1	COL6A1 - SDC1	COLLAGEN	ECM-Receptor	KEGG: hsa04512	DNFU skin
Smooth muscle / pericytes	Basal keratinocytes	COL6A1	SDC1	0.0246511622382945	0	COL6A1_SDC1	COL6A1 - SDC1	COLLAGEN	ECM-Receptor	KEGG: hsa04512	DNFU skin
Unresolved	Basal keratinocytes	COL6A1	SDC1	0.0515815282896178	0	COL6A1_SDC1	COL6A1 - SDC1	COLLAGEN	ECM-Receptor	KEGG: hsa04512	DNFU skin
Endothelial cells	Differentiated keratinocytes	COL6A1	SDC1	0.00139395618245973	0	COL6A1_SDC1	COL6A1 - SDC1	COLLAGEN	ECM-Receptor	KEGG: hsa04512	DNFU skin
Lymphatic endothelial cells	Differentiated keratinocytes	COL6A1	SDC1	0.0151223509409675	0	COL6A1_SDC1	COL6A1 - SDC1	COLLAGEN	ECM-Receptor	KEGG: hsa04512	DNFU skin
Melanocyte / Schwann cells	Differentiated keratinocytes	COL6A1	SDC1	0.00582294956135862	0	COL6A1_SDC1	COL6A1 - SDC1	COLLAGEN	ECM-Receptor	KEGG: hsa04512	DNFU skin
Smooth muscle / pericytes	Differentiated keratinocytes	COL6A1	SDC1	0.0328143907853556	0	COL6A1_SDC1	COL6A1 - SDC1	COLLAGEN	ECM-Receptor	KEGG: hsa04512	DNFU skin
Unresolved	Differentiated keratinocytes	COL6A1	SDC1	0.0680406220068193	0	COL6A1_SDC1	COL6A1 - SDC1	COLLAGEN	ECM-Receptor	KEGG: hsa04512	DNFU skin
Lymphatic endothelial cells	Basal keratinocytes	COL6A2	SDC1	0.0247818757496582	0	COL6A2_SDC1	COL6A2 - SDC1	COLLAGEN	ECM-Receptor	KEGG: hsa04512	DNFU skin
Melanocyte / Schwann cells	Basal keratinocytes	COL6A2	SDC1	0.00661759973162335	0	COL6A2_SDC1	COL6A2 - SDC1	COLLAGEN	ECM-Receptor	KEGG: hsa04512	DNFU skin
Smooth muscle / pericytes	Basal keratinocytes	COL6A2	SDC1	0.0414582089284548	0	COL6A2_SDC1	COL6A2 - SDC1	COLLAGEN	ECM-Receptor	KEGG: hsa04512	DNFU skin
Unresolved	Basal keratinocytes	COL6A2	SDC1	0.0625669586295789	0	COL6A2_SDC1	COL6A2 - SDC1	COLLAGEN	ECM-Receptor	KEGG: hsa04512	DNFU skin
Lymphatic endothelial cells	Differentiated keratinocytes	COL6A2	SDC1	0.0329869261034508	0	COL6A2_SDC1	COL6A2 - SDC1	COLLAGEN	ECM-Receptor	KEGG: hsa04512	DNFU skin
Melanocyte / Schwann cells	Differentiated keratinocytes	COL6A2	SDC1	0.00886328447857502	0	COL6A2_SDC1	COL6A2 - SDC1	COLLAGEN	ECM-Receptor	KEGG: hsa04512	DNFU skin
Smooth muscle / pericytes	Differentiated keratinocytes	COL6A2	SDC1	0.0548739600954081	0	COL6A2_SDC1	COL6A2 - SDC1	COLLAGEN	ECM-Receptor	KEGG: hsa04512	DNFU skin
Unresolved	Differentiated keratinocytes	COL6A2	SDC1	0.0822274708492774	0	COL6A2_SDC1	COL6A2 - SDC1	COLLAGEN	ECM-Receptor	KEGG: hsa04512	DNFU skin
Unresolved	Basal keratinocytes	COL6A3	SDC1	0.0349059615961949	0	COL6A3_SDC1	COL6A3 - SDC1	COLLAGEN	ECM-Receptor	KEGG: hsa04512	DNFU skin
Unresolved	Differentiated keratinocytes	COL6A3	SDC1	0.0463038490964046	0	COL6A3_SDC1	COL6A3 - SDC1	COLLAGEN	ECM-Receptor	KEGG: hsa04512	DNFU skin
Endothelial cells	Basal keratinocytes	FN1	SDC1	0.00728493623600827	0	FN1_SDC1	FN1 - SDC1	FN1	ECM-Receptor	KEGG: hsa04512	DNFU skin
Lymphatic endothelial cells	Basal keratinocytes	FN1	SDC1	0.0429854806731506	0	FN1_SDC1	FN1 - SDC1	FN1	ECM-Receptor	KEGG: hsa04512	DNFU skin
Melanocyte / Schwann cells	Basal keratinocytes	FN1	SDC1	0.0131259588207036	0	FN1_SDC1	FN1 - SDC1	FN1	ECM-Receptor	KEGG: hsa04512	DNFU skin
Smooth muscle / pericytes	Basal keratinocytes	FN1	SDC1	0.0166033222453412	0	FN1_SDC1	FN1 - SDC1	FN1	ECM-Receptor	KEGG: hsa04512	DNFU skin
Unresolved	Basal keratinocytes	FN1	SDC1	0.0219447120053349	0	FN1_SDC1	FN1 - SDC1	FN1	ECM-Receptor	KEGG: hsa04512	DNFU skin
Endothelial cells	Differentiated keratinocytes	FN1	SDC1	0.00975485804549708	0	FN1_SDC1	FN1 - SDC1	FN1	ECM-Receptor	KEGG: hsa04512	DNFU skin
Lymphatic endothelial cells	Differentiated keratinocytes	FN1	SDC1	0.056866132400079	0	FN1_SDC1	FN1 - SDC1	FN1	ECM-Receptor	KEGG: hsa04512	DNFU skin
Melanocyte / Schwann cells	Differentiated keratinocytes	FN1	SDC1	0.0175412575137676	0	FN1_SDC1	FN1 - SDC1	FN1	ECM-Receptor	KEGG: hsa04512	DNFU skin
Smooth muscle / pericytes	Differentiated keratinocytes	FN1	SDC1	0.0221620654060255	0	FN1_SDC1	FN1 - SDC1	FN1	ECM-Receptor	KEGG: hsa04512	DNFU skin
Unresolved	Differentiated keratinocytes	FN1	SDC1	0.0292385670733155	0	FN1_SDC1	FN1 - SDC1	FN1	ECM-Receptor	KEGG: hsa04512	DNFU skin
Smooth muscle / pericytes	Basal keratinocytes	TNC	SDC1	0.00619224468043383	0	TNC_SDC1	TNC - SDC1	TENASCIN	ECM-Receptor	KEGG: hsa04512	DNFU skin
Unresolved	Basal keratinocytes	TNC	SDC1	0.00754991424305896	0	TNC_SDC1	TNC - SDC1	TENASCIN	ECM-Receptor	KEGG: hsa04512	DNFU skin
Smooth muscle / pericytes	Differentiated keratinocytes	TNC	SDC1	0.00829479032681036	0	TNC_SDC1	TNC - SDC1	TENASCIN	ECM-Receptor	KEGG: hsa04512	DNFU skin
Unresolved	Differentiated keratinocytes	TNC	SDC1	0.0101087607125027	0	TNC_SDC1	TNC - SDC1	TENASCIN	ECM-Receptor	KEGG: hsa04512	DNFU skin
Endothelial cells	Basal keratinocytes	TNXB	SDC1	0.00490669132531977	0	TNXB_SDC1	TNXB - SDC1	TENASCIN	ECM-Receptor	KEGG: hsa04512	DNFU skin
Lymphatic endothelial cells	Basal keratinocytes	TNXB	SDC1	0.0228565583025531	0	TNXB_SDC1	TNXB - SDC1	TENASCIN	ECM-Receptor	KEGG: hsa04512	DNFU skin
Unresolved	Basal keratinocytes	TNXB	SDC1	0.00880376344410664	0	TNXB_SDC1	TNXB - SDC1	TENASCIN	ECM-Receptor	KEGG: hsa04512	DNFU skin
Endothelial cells	Differentiated keratinocytes	TNXB	SDC1	0.00657562193725102	0	TNXB_SDC1	TNXB - SDC1	TENASCIN	ECM-Receptor	KEGG: hsa04512	DNFU skin
Lymphatic endothelial cells	Differentiated keratinocytes	TNXB	SDC1	0.0304440536832841	0	TNXB_SDC1	TNXB - SDC1	TENASCIN	ECM-Receptor	KEGG: hsa04512	DNFU skin
Unresolved	Differentiated keratinocytes	TNXB	SDC1	0.0117825242036139	0	TNXB_SDC1	TNXB - SDC1	TENASCIN	ECM-Receptor	KEGG: hsa04512	DNFU skin
Smooth muscle / pericytes	Basal keratinocytes	THBS1	SDC1	0.00627429533126301	0	THBS1_SDC1	THBS1 - SDC1	THBS	ECM-Receptor	KEGG: hsa04512	DNFU skin
Unresolved	Basal keratinocytes	THBS1	SDC1	0.00566858489177722	0	THBS1_SDC1	THBS1 - SDC1	THBS	ECM-Receptor	KEGG: hsa04512	DNFU skin
Smooth muscle / pericytes	Differentiated keratinocytes	THBS1	SDC1	0.00840446525851258	0	THBS1_SDC1	THBS1 - SDC1	THBS	ECM-Receptor	KEGG: hsa04512	DNFU skin
Unresolved	Differentiated keratinocytes	THBS1	SDC1	0.00759468327611638	0	THBS1_SDC1	THBS1 - SDC1	THBS	ECM-Receptor	KEGG: hsa04512	DNFU skin
Unresolved	Basal keratinocytes	THBS2	SDC1	0.00927283296102428	0	THBS2_SDC1	THBS2 - SDC1	THBS	ECM-Receptor	KEGG: hsa04512	DNFU skin
Unresolved	Differentiated keratinocytes	THBS2	SDC1	0.0124083169695046	0	THBS2_SDC1	THBS2 - SDC1	THBS	ECM-Receptor	KEGG: hsa04512	DNFU skin
Lymphatic endothelial cells	Basal keratinocytes	THBS3	SDC1	0.00106627459837815	0	THBS3_SDC1	THBS3 - SDC1	THBS	ECM-Receptor	KEGG: hsa04512	DNFU skin
Lymphatic endothelial cells	Differentiated keratinocytes	THBS3	SDC1	0.00143082866481099	0	THBS3_SDC1	THBS3 - SDC1	THBS	ECM-Receptor	KEGG: hsa04512	DNFU skin
Unresolved	Basal keratinocytes	COMP	SDC1	0.0123466278416741	0	COMP_SDC1	COMP - SDC1	THBS	ECM-Receptor	KEGG: hsa04512	DNFU skin
Unresolved	Differentiated keratinocytes	COMP	SDC1	0.0165041599756125	0	COMP_SDC1	COMP - SDC1	THBS	ECM-Receptor	KEGG: hsa04512	DNFU skin
Basal keratinocytes	Basal keratinocytes	COL1A1	SDC4	0.00165960559357478	0	COL1A1_SDC4	COL1A1 - SDC4	COLLAGEN	ECM-Receptor	KEGG: hsa04512	DNFU skin
Differentiated keratinocytes	Basal keratinocytes	COL1A1	SDC4	0.00183759128408939	0	COL1A1_SDC4	COL1A1 - SDC4	COLLAGEN	ECM-Receptor	KEGG: hsa04512	DNFU skin
Endothelial cells	Basal keratinocytes	COL1A1	SDC4	0.000457655250090631	0	COL1A1_SDC4	COL1A1 - SDC4	COLLAGEN	ECM-Receptor	KEGG: hsa04512	DNFU skin
Lymphatic endothelial cells	Basal keratinocytes	COL1A1	SDC4	0.00143114093931141	0	COL1A1_SDC4	COL1A1 - SDC4	COLLAGEN	ECM-Receptor	KEGG: hsa04512	DNFU skin
Smooth muscle / pericytes	Basal keratinocytes	COL1A1	SDC4	0.0150228550714392	0	COL1A1_SDC4	COL1A1 - SDC4	COLLAGEN	ECM-Receptor	KEGG: hsa04512	DNFU skin
Unresolved	Basal keratinocytes	COL1A1	SDC4	0.0394211235052183	0	COL1A1_SDC4	COL1A1 - SDC4	COLLAGEN	ECM-Receptor	KEGG: hsa04512	DNFU skin
Basal keratinocytes	Differentiated keratinocytes	COL1A1	SDC4	0.00148602323653653	0	COL1A1_SDC4	COL1A1 - SDC4	COLLAGEN	ECM-Receptor	KEGG: hsa04512	DNFU skin
Differentiated keratinocytes	Differentiated keratinocytes	COL1A1	SDC4	0.00164542363447417	0	COL1A1_SDC4	COL1A1 - SDC4	COLLAGEN	ECM-Receptor	KEGG: hsa04512	DNFU skin
Endothelial cells	Differentiated keratinocytes	COL1A1	SDC4	0.000409736331432461	0	COL1A1_SDC4	COL1A1 - SDC4	COLLAGEN	ECM-Receptor	KEGG: hsa04512	DNFU skin
Lymphatic endothelial cells	Differentiated keratinocytes	COL1A1	SDC4	0.00128142360833187	0	COL1A1_SDC4	COL1A1 - SDC4	COLLAGEN	ECM-Receptor	KEGG: hsa04512	DNFU skin
Smooth muscle / pericytes	Differentiated keratinocytes	COL1A1	SDC4	0.0134704354423737	0	COL1A1_SDC4	COL1A1 - SDC4	COLLAGEN	ECM-Receptor	KEGG: hsa04512	DNFU skin
Unresolved	Differentiated keratinocytes	COL1A1	SDC4	0.035438166539963	0	COL1A1_SDC4	COL1A1 - SDC4	COLLAGEN	ECM-Receptor	KEGG: hsa04512	DNFU skin
Basal keratinocytes	Lymphatic endothelial cells	COL1A1	SDC4	0.000246640106025511	0	COL1A1_SDC4	COL1A1 - SDC4	COLLAGEN	ECM-Receptor	KEGG: hsa04512	DNFU skin
Differentiated keratinocytes	Lymphatic endothelial cells	COL1A1	SDC4	0.0002731326735534	0	COL1A1_SDC4	COL1A1 - SDC4	COLLAGEN	ECM-Receptor	KEGG: hsa04512	DNFU skin
Endothelial cells	Lymphatic endothelial cells	COL1A1	SDC4	6.79441895282448e-05	0	COL1A1_SDC4	COL1A1 - SDC4	COLLAGEN	ECM-Receptor	KEGG: hsa04512	DNFU skin
Lymphatic endothelial cells	Lymphatic endothelial cells	COL1A1	SDC4	0.000212645700602747	0	COL1A1_SDC4	COL1A1 - SDC4	COLLAGEN	ECM-Receptor	KEGG: hsa04512	DNFU skin
Smooth muscle / pericytes	Lymphatic endothelial cells	COL1A1	SDC4	0.0022583383572357	0	COL1A1_SDC4	COL1A1 - SDC4	COLLAGEN	ECM-Receptor	KEGG: hsa04512	DNFU skin
Unresolved	Lymphatic endothelial cells	COL1A1	SDC4	0.00605345853839144	0	COL1A1_SDC4	COL1A1 - SDC4	COLLAGEN	ECM-Receptor	KEGG: hsa04512	DNFU skin
Differentiated keratinocytes	Basal keratinocytes	COL1A2	SDC4	0.000911706172679362	0	COL1A2_SDC4	COL1A2 - SDC4	COLLAGEN	ECM-Receptor	KEGG: hsa04512	DNFU skin
Melanocyte / Schwann cells	Basal keratinocytes	COL1A2	SDC4	0.00243595977364917	0	COL1A2_SDC4	COL1A2 - SDC4	COLLAGEN	ECM-Receptor	KEGG: hsa04512	DNFU skin
Smooth muscle / pericytes	Basal keratinocytes	COL1A2	SDC4	0.0133968102525638	0	COL1A2_SDC4	COL1A2 - SDC4	COLLAGEN	ECM-Receptor	KEGG: hsa04512	DNFU skin
Unresolved	Basal keratinocytes	COL1A2	SDC4	0.0407747489598016	0	COL1A2_SDC4	COL1A2 - SDC4	COLLAGEN	ECM-Receptor	KEGG: hsa04512	DNFU skin
Differentiated keratinocytes	Differentiated keratinocytes	COL1A2	SDC4	0.000816284552646343	0	COL1A2_SDC4	COL1A2 - SDC4	COLLAGEN	ECM-Receptor	KEGG: hsa04512	DNFU skin
Melanocyte / Schwann cells	Differentiated keratinocytes	COL1A2	SDC4	0.00218135398668881	0	COL1A2_SDC4	COL1A2 - SDC4	COLLAGEN	ECM-Receptor	KEGG: hsa04512	DNFU skin
Smooth muscle / pericytes	Differentiated keratinocytes	COL1A2	SDC4	0.012010372631928	0	COL1A2_SDC4	COL1A2 - SDC4	COLLAGEN	ECM-Receptor	KEGG: hsa04512	DNFU skin
Unresolved	Differentiated keratinocytes	COL1A2	SDC4	0.0366602465474831	0	COL1A2_SDC4	COL1A2 - SDC4	COLLAGEN	ECM-Receptor	KEGG: hsa04512	DNFU skin
Differentiated keratinocytes	Lymphatic endothelial cells	COL1A2	SDC4	0.000135405652613787	0	COL1A2_SDC4	COL1A2 - SDC4	COLLAGEN	ECM-Receptor	KEGG: hsa04512	DNFU skin
Melanocyte / Schwann cells	Lymphatic endothelial cells	COL1A2	SDC4	0.000362256804625383	0	COL1A2_SDC4	COL1A2 - SDC4	COLLAGEN	ECM-Receptor	KEGG: hsa04512	DNFU skin
Smooth muscle / pericytes	Lymphatic endothelial cells	COL1A2	SDC4	0.00201107927661644	0	COL1A2_SDC4	COL1A2 - SDC4	COLLAGEN	ECM-Receptor	KEGG: hsa04512	DNFU skin
Unresolved	Lymphatic endothelial cells	COL1A2	SDC4	0.00626879690338935	0	COL1A2_SDC4	COL1A2 - SDC4	COLLAGEN	ECM-Receptor	KEGG: hsa04512	DNFU skin
Endothelial cells	Basal keratinocytes	COL4A1	SDC4	0.0124064706900738	0	COL4A1_SDC4	COL4A1 - SDC4	COLLAGEN	ECM-Receptor	KEGG: hsa04512	DNFU skin
Lymphatic endothelial cells	Basal keratinocytes	COL4A1	SDC4	0.00808449676313242	0	COL4A1_SDC4	COL4A1 - SDC4	COLLAGEN	ECM-Receptor	KEGG: hsa04512	DNFU skin
Smooth muscle / pericytes	Basal keratinocytes	COL4A1	SDC4	0.00394164319727479	0	COL4A1_SDC4	COL4A1 - SDC4	COLLAGEN	ECM-Receptor	KEGG: hsa04512	DNFU skin
Unresolved	Basal keratinocytes	COL4A1	SDC4	0.00449495186616439	0	COL4A1_SDC4	COL4A1 - SDC4	COLLAGEN	ECM-Receptor	KEGG: hsa04512	DNFU skin
Endothelial cells	Differentiated keratinocytes	COL4A1	SDC4	0.0111213681278698	0	COL4A1_SDC4	COL4A1 - SDC4	COLLAGEN	ECM-Receptor	KEGG: hsa04512	DNFU skin
Lymphatic endothelial cells	Differentiated keratinocytes	COL4A1	SDC4	0.00724379463866343	0	COL4A1_SDC4	COL4A1 - SDC4	COLLAGEN	ECM-Receptor	KEGG: hsa04512	DNFU skin
Smooth muscle / pericytes	Differentiated keratinocytes	COL4A1	SDC4	0.00353022074933466	0	COL4A1_SDC4	COL4A1 - SDC4	COLLAGEN	ECM-Receptor	KEGG: hsa04512	DNFU skin
Unresolved	Differentiated keratinocytes	COL4A1	SDC4	0.00402600937554543	0	COL4A1_SDC4	COL4A1 - SDC4	COLLAGEN	ECM-Receptor	KEGG: hsa04512	DNFU skin
Endothelial cells	Lymphatic endothelial cells	COL4A1	SDC4	0.00186082571394822	0	COL4A1_SDC4	COL4A1 - SDC4	COLLAGEN	ECM-Receptor	KEGG: hsa04512	DNFU skin
Lymphatic endothelial cells	Lymphatic endothelial cells	COL4A1	SDC4	0.00120808616507537	0	COL4A1_SDC4	COL4A1 - SDC4	COLLAGEN	ECM-Receptor	KEGG: hsa04512	DNFU skin
Smooth muscle / pericytes	Lymphatic endothelial cells	COL4A1	SDC4	0.000586924356294323	0	COL4A1_SDC4	COL4A1 - SDC4	COLLAGEN	ECM-Receptor	KEGG: hsa04512	DNFU skin
Unresolved	Lymphatic endothelial cells	COL4A1	SDC4	0.000669630527696537	0	COL4A1_SDC4	COL4A1 - SDC4	COLLAGEN	ECM-Receptor	KEGG: hsa04512	DNFU skin
Endothelial cells	Basal keratinocytes	COL4A2	SDC4	0.0143264965897683	0	COL4A2_SDC4	COL4A2 - SDC4	COLLAGEN	ECM-Receptor	KEGG: hsa04512	DNFU skin
Lymphatic endothelial cells	Basal keratinocytes	COL4A2	SDC4	0.0076651726471461	0	COL4A2_SDC4	COL4A2 - SDC4	COLLAGEN	ECM-Receptor	KEGG: hsa04512	DNFU skin
Melanocyte / Schwann cells	Basal keratinocytes	COL4A2	SDC4	0.0023863499042018	0	COL4A2_SDC4	COL4A2 - SDC4	COLLAGEN	ECM-Receptor	KEGG: hsa04512	DNFU skin
Smooth muscle / pericytes	Basal keratinocytes	COL4A2	SDC4	0.010423037935883	0	COL4A2_SDC4	COL4A2 - SDC4	COLLAGEN	ECM-Receptor	KEGG: hsa04512	DNFU skin
Unresolved	Basal keratinocytes	COL4A2	SDC4	0.00502953917093217	0	COL4A2_SDC4	COL4A2 - SDC4	COLLAGEN	ECM-Receptor	KEGG: hsa04512	DNFU skin
Endothelial cells	Differentiated keratinocytes	COL4A2	SDC4	0.0128450982617918	0	COL4A2_SDC4	COL4A2 - SDC4	COLLAGEN	ECM-Receptor	KEGG: hsa04512	DNFU skin
Lymphatic endothelial cells	Differentiated keratinocytes	COL4A2	SDC4	0.00686777388208536	0	COL4A2_SDC4	COL4A2 - SDC4	COLLAGEN	ECM-Receptor	KEGG: hsa04512	DNFU skin
Melanocyte / Schwann cells	Differentiated keratinocytes	COL4A2	SDC4	0.00213691821853385	0	COL4A2_SDC4	COL4A2 - SDC4	COLLAGEN	ECM-Receptor	KEGG: hsa04512	DNFU skin
Smooth muscle / pericytes	Differentiated keratinocytes	COL4A2	SDC4	0.00934144247279057	0	COL4A2_SDC4	COL4A2 - SDC4	COLLAGEN	ECM-Receptor	KEGG: hsa04512	DNFU skin
Unresolved	Differentiated keratinocytes	COL4A2	SDC4	0.00450507746028268	0	COL4A2_SDC4	COL4A2 - SDC4	COLLAGEN	ECM-Receptor	KEGG: hsa04512	DNFU skin
Endothelial cells	Lymphatic endothelial cells	COL4A2	SDC4	0.00215236405793089	0	COL4A2_SDC4	COL4A2 - SDC4	COLLAGEN	ECM-Receptor	KEGG: hsa04512	DNFU skin
Lymphatic endothelial cells	Lymphatic endothelial cells	COL4A2	SDC4	0.00114501382161562	0	COL4A2_SDC4	COL4A2 - SDC4	COLLAGEN	ECM-Receptor	KEGG: hsa04512	DNFU skin
Melanocyte / Schwann cells	Lymphatic endothelial cells	COL4A2	SDC4	0.000354864191175238	0	COL4A2_SDC4	COL4A2 - SDC4	COLLAGEN	ECM-Receptor	KEGG: hsa04512	DNFU skin
Smooth muscle / pericytes	Lymphatic endothelial cells	COL4A2	SDC4	0.00156066971341736	0	COL4A2_SDC4	COL4A2 - SDC4	COLLAGEN	ECM-Receptor	KEGG: hsa04512	DNFU skin
Unresolved	Lymphatic endothelial cells	COL4A2	SDC4	0.000749612659951353	0	COL4A2_SDC4	COL4A2 - SDC4	COLLAGEN	ECM-Receptor	KEGG: hsa04512	DNFU skin
Endothelial cells	Basal keratinocytes	COL6A1	SDC4	0.000591872297530017	0	COL6A1_SDC4	COL6A1 - SDC4	COLLAGEN	ECM-Receptor	KEGG: hsa04512	DNFU skin
Lymphatic endothelial cells	Basal keratinocytes	COL6A1	SDC4	0.00647213084701961	0	COL6A1_SDC4	COL6A1 - SDC4	COLLAGEN	ECM-Receptor	KEGG: hsa04512	DNFU skin
Melanocyte / Schwann cells	Basal keratinocytes	COL6A1	SDC4	0.00247874389473743	0	COL6A1_SDC4	COL6A1 - SDC4	COLLAGEN	ECM-Receptor	KEGG: hsa04512	DNFU skin
Smooth muscle / pericytes	Basal keratinocytes	COL6A1	SDC4	0.0141898565937807	0	COL6A1_SDC4	COL6A1 - SDC4	COLLAGEN	ECM-Receptor	KEGG: hsa04512	DNFU skin
Unresolved	Basal keratinocytes	COL6A1	SDC4	0.0300437166362071	0	COL6A1_SDC4	COL6A1 - SDC4	COLLAGEN	ECM-Receptor	KEGG: hsa04512	DNFU skin
Endothelial cells	Differentiated keratinocytes	COL6A1	SDC4	0.000529907596380789	0	COL6A1_SDC4	COL6A1 - SDC4	COLLAGEN	ECM-Receptor	KEGG: hsa04512	DNFU skin
Lymphatic endothelial cells	Differentiated keratinocytes	COL6A1	SDC4	0.00579811762993604	0	COL6A1_SDC4	COL6A1 - SDC4	COLLAGEN	ECM-Receptor	KEGG: hsa04512	DNFU skin
Melanocyte / Schwann cells	Differentiated keratinocytes	COL6A1	SDC4	0.0022196762743874	0	COL6A1_SDC4	COL6A1 - SDC4	COLLAGEN	ECM-Receptor	KEGG: hsa04512	DNFU skin
Smooth muscle / pericytes	Differentiated keratinocytes	COL6A1	SDC4	0.012722404842537	0	COL6A1_SDC4	COL6A1 - SDC4	COLLAGEN	ECM-Receptor	KEGG: hsa04512	DNFU skin
Unresolved	Differentiated keratinocytes	COL6A1	SDC4	0.0269816033653969	0	COL6A1_SDC4	COL6A1 - SDC4	COLLAGEN	ECM-Receptor	KEGG: hsa04512	DNFU skin
Endothelial cells	Lymphatic endothelial cells	COL6A1	SDC4	8.78803035956222e-05	0	COL6A1_SDC4	COL6A1 - SDC4	COLLAGEN	ECM-Receptor	KEGG: hsa04512	DNFU skin
Lymphatic endothelial cells	Lymphatic endothelial cells	COL6A1	SDC4	0.000965811040592371	0	COL6A1_SDC4	COL6A1 - SDC4	COLLAGEN	ECM-Receptor	KEGG: hsa04512	DNFU skin
Melanocyte / Schwann cells	Lymphatic endothelial cells	COL6A1	SDC4	0.00036863278205387	0	COL6A1_SDC4	COL6A1 - SDC4	COLLAGEN	ECM-Receptor	KEGG: hsa04512	DNFU skin
Smooth muscle / pericytes	Lymphatic endothelial cells	COL6A1	SDC4	0.00213158463104935	0	COL6A1_SDC4	COL6A1 - SDC4	COLLAGEN	ECM-Receptor	KEGG: hsa04512	DNFU skin
Unresolved	Lymphatic endothelial cells	COL6A1	SDC4	0.00457566614518266	0	COL6A1_SDC4	COL6A1 - SDC4	COLLAGEN	ECM-Receptor	KEGG: hsa04512	DNFU skin
Lymphatic endothelial cells	Basal keratinocytes	COL6A2	SDC4	0.0142659100753437	0	COL6A2_SDC4	COL6A2 - SDC4	COLLAGEN	ECM-Receptor	KEGG: hsa04512	DNFU skin
Melanocyte / Schwann cells	Basal keratinocytes	COL6A2	SDC4	0.00377960796713042	0	COL6A2_SDC4	COL6A2 - SDC4	COLLAGEN	ECM-Receptor	KEGG: hsa04512	DNFU skin
Smooth muscle / pericytes	Basal keratinocytes	COL6A2	SDC4	0.0240402341038897	0	COL6A2_SDC4	COL6A2 - SDC4	COLLAGEN	ECM-Receptor	KEGG: hsa04512	DNFU skin
Unresolved	Basal keratinocytes	COL6A2	SDC4	0.0366192988394906	0	COL6A2_SDC4	COL6A2 - SDC4	COLLAGEN	ECM-Receptor	KEGG: hsa04512	DNFU skin
Lymphatic endothelial cells	Differentiated keratinocytes	COL6A2	SDC4	0.0127906952601697	0	COL6A2_SDC4	COL6A2 - SDC4	COLLAGEN	ECM-Receptor	KEGG: hsa04512	DNFU skin
Melanocyte / Schwann cells	Differentiated keratinocytes	COL6A2	SDC4	0.00338504102111731	0	COL6A2_SDC4	COL6A2 - SDC4	COLLAGEN	ECM-Receptor	KEGG: hsa04512	DNFU skin
Smooth muscle / pericytes	Differentiated keratinocytes	COL6A2	SDC4	0.0215763960600942	0	COL6A2_SDC4	COL6A2 - SDC4	COLLAGEN	ECM-Receptor	KEGG: hsa04512	DNFU skin
Unresolved	Differentiated keratinocytes	COL6A2	SDC4	0.0329097287435866	0	COL6A2_SDC4	COL6A2 - SDC4	COLLAGEN	ECM-Receptor	KEGG: hsa04512	DNFU skin
Lymphatic endothelial cells	Lymphatic endothelial cells	COL6A2	SDC4	0.00214314980423735	0	COL6A2_SDC4	COL6A2 - SDC4	COLLAGEN	ECM-Receptor	KEGG: hsa04512	DNFU skin
Melanocyte / Schwann cells	Lymphatic endothelial cells	COL6A2	SDC4	0.000562718837676086	0	COL6A2_SDC4	COL6A2 - SDC4	COLLAGEN	ECM-Receptor	KEGG: hsa04512	DNFU skin
Smooth muscle / pericytes	Lymphatic endothelial cells	COL6A2	SDC4	0.00364222417529906	0	COL6A2_SDC4	COL6A2 - SDC4	COLLAGEN	ECM-Receptor	KEGG: hsa04512	DNFU skin
Unresolved	Lymphatic endothelial cells	COL6A2	SDC4	0.00560936483822517	0	COL6A2_SDC4	COL6A2 - SDC4	COLLAGEN	ECM-Receptor	KEGG: hsa04512	DNFU skin
Unresolved	Basal keratinocytes	COL6A3	SDC4	0.0201828414683616	0	COL6A3_SDC4	COL6A3 - SDC4	COLLAGEN	ECM-Receptor	KEGG: hsa04512	DNFU skin
Unresolved	Differentiated keratinocytes	COL6A3	SDC4	0.0181070055925473	0	COL6A3_SDC4	COL6A3 - SDC4	COLLAGEN	ECM-Receptor	KEGG: hsa04512	DNFU skin
Unresolved	Lymphatic endothelial cells	COL6A3	SDC4	0.00304758815258585	0	COL6A3_SDC4	COL6A3 - SDC4	COLLAGEN	ECM-Receptor	KEGG: hsa04512	DNFU skin
Endothelial cells	Basal keratinocytes	FN1	SDC4	0.00416195281790532	0	FN1_SDC4	FN1 - SDC4	FN1	ECM-Receptor	KEGG: hsa04512	DNFU skin
Lymphatic endothelial cells	Basal keratinocytes	FN1	SDC4	0.0249425449012289	0	FN1_SDC4	FN1 - SDC4	FN1	ECM-Receptor	KEGG: hsa04512	DNFU skin
Melanocyte / Schwann cells	Basal keratinocytes	FN1	SDC4	0.00751794715930556	0	FN1_SDC4	FN1 - SDC4	FN1	ECM-Receptor	KEGG: hsa04512	DNFU skin
Smooth muscle / pericytes	Basal keratinocytes	FN1	SDC4	0.00952395927231649	0	FN1_SDC4	FN1 - SDC4	FN1	ECM-Receptor	KEGG: hsa04512	DNFU skin
Unresolved	Basal keratinocytes	FN1	SDC4	0.0126170951632223	0	FN1_SDC4	FN1 - SDC4	FN1	ECM-Receptor	KEGG: hsa04512	DNFU skin
Endothelial cells	Differentiated keratinocytes	FN1	SDC4	0.00372762086012355	0	FN1_SDC4	FN1 - SDC4	FN1	ECM-Receptor	KEGG: hsa04512	DNFU skin
Lymphatic endothelial cells	Differentiated keratinocytes	FN1	SDC4	0.0223883521200989	0	FN1_SDC4	FN1 - SDC4	FN1	ECM-Receptor	KEGG: hsa04512	DNFU skin
Melanocyte / Schwann cells	Differentiated keratinocytes	FN1	SDC4	0.0067357601263927	0	FN1_SDC4	FN1 - SDC4	FN1	ECM-Receptor	KEGG: hsa04512	DNFU skin
Smooth muscle / pericytes	Differentiated keratinocytes	FN1	SDC4	0.00853485626299266	0	FN1_SDC4	FN1 - SDC4	FN1	ECM-Receptor	KEGG: hsa04512	DNFU skin
Unresolved	Differentiated keratinocytes	FN1	SDC4	0.011310425294781	0	FN1_SDC4	FN1 - SDC4	FN1	ECM-Receptor	KEGG: hsa04512	DNFU skin
Endothelial cells	Lymphatic endothelial cells	FN1	SDC4	0.000619845907636687	0	FN1_SDC4	FN1 - SDC4	FN1	ECM-Receptor	KEGG: hsa04512	DNFU skin
Lymphatic endothelial cells	Lymphatic endothelial cells	FN1	SDC4	0.00378189585535432	0	FN1_SDC4	FN1 - SDC4	FN1	ECM-Receptor	KEGG: hsa04512	DNFU skin
Melanocyte / Schwann cells	Lymphatic endothelial cells	FN1	SDC4	0.00112287975598126	0	FN1_SDC4	FN1 - SDC4	FN1	ECM-Receptor	KEGG: hsa04512	DNFU skin
Smooth muscle / pericytes	Lymphatic endothelial cells	FN1	SDC4	0.00142494744406517	0	FN1_SDC4	FN1 - SDC4	FN1	ECM-Receptor	KEGG: hsa04512	DNFU skin
Unresolved	Lymphatic endothelial cells	FN1	SDC4	0.00189276004909557	0	FN1_SDC4	FN1 - SDC4	FN1	ECM-Receptor	KEGG: hsa04512	DNFU skin
Smooth muscle / pericytes	Basal keratinocytes	TNC	SDC4	0.00353601930030974	0	TNC_SDC4	TNC - SDC4	TENASCIN	ECM-Receptor	KEGG: hsa04512	DNFU skin
Unresolved	Basal keratinocytes	TNC	SDC4	0.00431383087331022	0	TNC_SDC4	TNC - SDC4	TENASCIN	ECM-Receptor	KEGG: hsa04512	DNFU skin
Smooth muscle / pericytes	Differentiated keratinocytes	TNC	SDC4	0.00316680062183458	0	TNC_SDC4	TNC - SDC4	TENASCIN	ECM-Receptor	KEGG: hsa04512	DNFU skin
Unresolved	Differentiated keratinocytes	TNC	SDC4	0.00386371076048668	0	TNC_SDC4	TNC - SDC4	TENASCIN	ECM-Receptor	KEGG: hsa04512	DNFU skin
Smooth muscle / pericytes	Lymphatic endothelial cells	TNC	SDC4	0.000526343123919512	0	TNC_SDC4	TNC - SDC4	TENASCIN	ECM-Receptor	KEGG: hsa04512	DNFU skin
Unresolved	Lymphatic endothelial cells	TNC	SDC4	0.000642548737479602	0	TNC_SDC4	TNC - SDC4	TENASCIN	ECM-Receptor	KEGG: hsa04512	DNFU skin
Endothelial cells	Basal keratinocytes	TNXB	SDC4	0.00280036304857525	0	TNXB_SDC4	TNXB - SDC4	TENASCIN	ECM-Receptor	KEGG: hsa04512	DNFU skin
Lymphatic endothelial cells	Basal keratinocytes	TNXB	SDC4	0.0131465701707837	0	TNXB_SDC4	TNXB - SDC4	TENASCIN	ECM-Receptor	KEGG: hsa04512	DNFU skin
Unresolved	Basal keratinocytes	TNXB	SDC4	0.00503297418684723	0	TNXB_SDC4	TNXB - SDC4	TENASCIN	ECM-Receptor	KEGG: hsa04512	DNFU skin
Endothelial cells	Differentiated keratinocytes	TNXB	SDC4	0.00250776568762463	0	TNXB_SDC4	TNXB - SDC4	TENASCIN	ECM-Receptor	KEGG: hsa04512	DNFU skin
Lymphatic endothelial cells	Differentiated keratinocytes	TNXB	SDC4	0.0117857205647294	0	TNXB_SDC4	TNXB - SDC4	TENASCIN	ECM-Receptor	KEGG: hsa04512	DNFU skin
Unresolved	Differentiated keratinocytes	TNXB	SDC4	0.00450815590840694	0	TNXB_SDC4	TNXB - SDC4	TENASCIN	ECM-Receptor	KEGG: hsa04512	DNFU skin
Endothelial cells	Lymphatic endothelial cells	TNXB	SDC4	0.000416577540464445	0	TNXB_SDC4	TNXB - SDC4	TENASCIN	ECM-Receptor	KEGG: hsa04512	DNFU skin
Lymphatic endothelial cells	Lymphatic endothelial cells	TNXB	SDC4	0.00197308884261585	0	TNXB_SDC4	TNXB - SDC4	TENASCIN	ECM-Receptor	KEGG: hsa04512	DNFU skin
Unresolved	Lymphatic endothelial cells	TNXB	SDC4	0.000750126825395144	0	TNXB_SDC4	TNXB - SDC4	TENASCIN	ECM-Receptor	KEGG: hsa04512	DNFU skin
Smooth muscle / pericytes	Basal keratinocytes	THBS1	SDC4	0.00358300039725942	0	THBS1_SDC4	THBS1 - SDC4	THBS	ECM-Receptor	KEGG: hsa04512	DNFU skin
Unresolved	Basal keratinocytes	THBS1	SDC4	0.00323625713610908	0	THBS1_SDC4	THBS1 - SDC4	THBS	ECM-Receptor	KEGG: hsa04512	DNFU skin
Smooth muscle / pericytes	Differentiated keratinocytes	THBS1	SDC4	0.00320889191555024	0	THBS1_SDC4	THBS1 - SDC4	THBS	ECM-Receptor	KEGG: hsa04512	DNFU skin
Unresolved	Differentiated keratinocytes	THBS1	SDC4	0.00289824752942884	0	THBS1_SDC4	THBS1 - SDC4	THBS	ECM-Receptor	KEGG: hsa04512	DNFU skin
Smooth muscle / pericytes	Lymphatic endothelial cells	THBS1	SDC4	0.00053335775209443	0	THBS1_SDC4	THBS1 - SDC4	THBS	ECM-Receptor	KEGG: hsa04512	DNFU skin
Unresolved	Lymphatic endothelial cells	THBS1	SDC4	0.00048159964960754	0	THBS1_SDC4	THBS1 - SDC4	THBS	ECM-Receptor	KEGG: hsa04512	DNFU skin
Unresolved	Basal keratinocytes	THBS2	SDC4	0.00530220863758349	0	THBS2_SDC4	THBS2 - SDC4	THBS	ECM-Receptor	KEGG: hsa04512	DNFU skin
Unresolved	Differentiated keratinocytes	THBS2	SDC4	0.00474944968872144	0	THBS2_SDC4	THBS2 - SDC4	THBS	ECM-Receptor	KEGG: hsa04512	DNFU skin
Unresolved	Lymphatic endothelial cells	THBS2	SDC4	0.000790436199313496	0	THBS2_SDC4	THBS2 - SDC4	THBS	ECM-Receptor	KEGG: hsa04512	DNFU skin
Lymphatic endothelial cells	Basal keratinocytes	THBS3	SDC4	0.000607541221794504	0	THBS3_SDC4	THBS3 - SDC4	THBS	ECM-Receptor	KEGG: hsa04512	DNFU skin
Lymphatic endothelial cells	Differentiated keratinocytes	THBS3	SDC4	0.000543936991677209	0	THBS3_SDC4	THBS3 - SDC4	THBS	ECM-Receptor	KEGG: hsa04512	DNFU skin
Lymphatic endothelial cells	Lymphatic endothelial cells	THBS3	SDC4	9.0208006079341e-05	0	THBS3_SDC4	THBS3 - SDC4	THBS	ECM-Receptor	KEGG: hsa04512	DNFU skin
Unresolved	Basal keratinocytes	COMP	SDC4	0.00706919701171199	0	COMP_SDC4	COMP - SDC4	THBS	ECM-Receptor	KEGG: hsa04512	DNFU skin
Unresolved	Differentiated keratinocytes	COMP	SDC4	0.00633340118564215	0	COMP_SDC4	COMP - SDC4	THBS	ECM-Receptor	KEGG: hsa04512	DNFU skin
Unresolved	Lymphatic endothelial cells	COMP	SDC4	0.00105544854076407	0	COMP_SDC4	COMP - SDC4	THBS	ECM-Receptor	KEGG: hsa04512	DNFU skin
Smooth muscle / pericytes	Macrophages	THBS1	CD36	0.0090060688021536	0	THBS1_CD36	THBS1 - CD36	THBS	ECM-Receptor	KEGG: hsa04512	DNFU skin
Unresolved	Macrophages	THBS1	CD36	0.00813879724364437	0	THBS1_CD36	THBS1 - CD36	THBS	ECM-Receptor	KEGG: hsa04512	DNFU skin
Unresolved	Macrophages	THBS2	CD36	0.0132926799071271	0	THBS2_CD36	THBS2 - CD36	THBS	ECM-Receptor	KEGG: hsa04512	DNFU skin
Lymphatic endothelial cells	Macrophages	THBS3	CD36	0.00153402165759933	0	THBS3_CD36	THBS3 - CD36	THBS	ECM-Receptor	KEGG: hsa04512	DNFU skin
Unresolved	Macrophages	COMP	CD36	0.0176752164254451	0	COMP_CD36	COMP - CD36	THBS	ECM-Receptor	KEGG: hsa04512	DNFU skin
Smooth muscle / pericytes	Basal keratinocytes	THBS1	CD47	0.00116831111702362	0.02	THBS1_CD47	THBS1 - CD47	THBS	ECM-Receptor	KEGG: hsa04512	DNFU skin
Unresolved	Basal keratinocytes	THBS1	CD47	0.00105500091151578	0	THBS1_CD47	THBS1 - CD47	THBS	ECM-Receptor	KEGG: hsa04512	DNFU skin
Smooth muscle / pericytes	Differentiated keratinocytes	THBS1	CD47	0.00116574144263892	0.04	THBS1_CD47	THBS1 - CD47	THBS	ECM-Receptor	KEGG: hsa04512	DNFU skin
Unresolved	Differentiated keratinocytes	THBS1	CD47	0.00105268019775521	0	THBS1_CD47	THBS1 - CD47	THBS	ECM-Receptor	KEGG: hsa04512	DNFU skin
Unresolved	Endothelial cells	THBS1	CD47	0.000855642171717611	0	THBS1_CD47	THBS1 - CD47	THBS	ECM-Receptor	KEGG: hsa04512	DNFU skin
Smooth muscle / pericytes	Lymphatic endothelial cells	THBS1	CD47	0.00684955206360319	0	THBS1_CD47	THBS1 - CD47	THBS	ECM-Receptor	KEGG: hsa04512	DNFU skin
Unresolved	Lymphatic endothelial cells	THBS1	CD47	0.00618865311184423	0	THBS1_CD47	THBS1 - CD47	THBS	ECM-Receptor	KEGG: hsa04512	DNFU skin
Smooth muscle / pericytes	Macrophages	THBS1	CD47	0.00217478625416327	0	THBS1_CD47	THBS1 - CD47	THBS	ECM-Receptor	KEGG: hsa04512	DNFU skin
Unresolved	Macrophages	THBS1	CD47	0.00196405366464628	0	THBS1_CD47	THBS1 - CD47	THBS	ECM-Receptor	KEGG: hsa04512	DNFU skin
Unresolved	Melanocyte / Schwann cells	THBS1	CD47	0.00072597605120569	0.04	THBS1_CD47	THBS1 - CD47	THBS	ECM-Receptor	KEGG: hsa04512	DNFU skin
Smooth muscle / pericytes	Monocytes	THBS1	CD47	0.00145858782107943	0	THBS1_CD47	THBS1 - CD47	THBS	ECM-Receptor	KEGG: hsa04512	DNFU skin
Unresolved	Monocytes	THBS1	CD47	0.00131716186912819	0	THBS1_CD47	THBS1 - CD47	THBS	ECM-Receptor	KEGG: hsa04512	DNFU skin
Smooth muscle / pericytes	Unresolved	THBS1	CD47	0.00204503838160461	0	THBS1_CD47	THBS1 - CD47	THBS	ECM-Receptor	KEGG: hsa04512	DNFU skin
Unresolved	Unresolved	THBS1	CD47	0.00184685484060113	0	THBS1_CD47	THBS1 - CD47	THBS	ECM-Receptor	KEGG: hsa04512	DNFU skin
Unresolved	Basal keratinocytes	THBS2	CD47	0.00173090707635304	0	THBS2_CD47	THBS2 - CD47	THBS	ECM-Receptor	KEGG: hsa04512	DNFU skin
Unresolved	Differentiated keratinocytes	THBS2	CD47	0.00172710212428201	0	THBS2_CD47	THBS2 - CD47	THBS	ECM-Receptor	KEGG: hsa04512	DNFU skin
Unresolved	Endothelial cells	THBS2	CD47	0.00140400492555347	0.01	THBS2_CD47	THBS2 - CD47	THBS	ECM-Receptor	KEGG: hsa04512	DNFU skin
Unresolved	Lymphatic endothelial cells	THBS2	CD47	0.0101202098289121	0	THBS2_CD47	THBS2 - CD47	THBS	ECM-Receptor	KEGG: hsa04512	DNFU skin
Unresolved	Macrophages	THBS2	CD47	0.00322048396694885	0	THBS2_CD47	THBS2 - CD47	THBS	ECM-Receptor	KEGG: hsa04512	DNFU skin
Unresolved	Monocytes	THBS2	CD47	0.00216066309464111	0	THBS2_CD47	THBS2 - CD47	THBS	ECM-Receptor	KEGG: hsa04512	DNFU skin
Unresolved	Unresolved	THBS2	CD47	0.00302853906032137	0	THBS2_CD47	THBS2 - CD47	THBS	ECM-Receptor	KEGG: hsa04512	DNFU skin
Lymphatic endothelial cells	Basal keratinocytes	THBS3	CD47	0.000197703465087219	0	THBS3_CD47	THBS3 - CD47	THBS	ECM-Receptor	KEGG: hsa04512	DNFU skin
Lymphatic endothelial cells	Differentiated keratinocytes	THBS3	CD47	0.00019726819907485	0	THBS3_CD47	THBS3 - CD47	THBS	ECM-Receptor	KEGG: hsa04512	DNFU skin
Lymphatic endothelial cells	Endothelial cells	THBS3	CD47	0.000160318338566619	0	THBS3_CD47	THBS3 - CD47	THBS	ECM-Receptor	KEGG: hsa04512	DNFU skin
Lymphatic endothelial cells	Lymphatic endothelial cells	THBS3	CD47	0.00116459523938456	0	THBS3_CD47	THBS3 - CD47	THBS	ECM-Receptor	KEGG: hsa04512	DNFU skin
Lymphatic endothelial cells	Macrophages	THBS3	CD47	0.000368329129823484	0	THBS3_CD47	THBS3 - CD47	THBS	ECM-Receptor	KEGG: hsa04512	DNFU skin
Lymphatic endothelial cells	Melanocyte / Schwann cells	THBS3	CD47	0.00013600895929819	0	THBS3_CD47	THBS3 - CD47	THBS	ECM-Receptor	KEGG: hsa04512	DNFU skin
Lymphatic endothelial cells	Monocytes	THBS3	CD47	0.000246884157691025	0	THBS3_CD47	THBS3 - CD47	THBS	ECM-Receptor	KEGG: hsa04512	DNFU skin
Lymphatic endothelial cells	Unresolved	THBS3	CD47	0.000346317187722969	0	THBS3_CD47	THBS3 - CD47	THBS	ECM-Receptor	KEGG: hsa04512	DNFU skin
Unresolved	Basal keratinocytes	COMP	CD47	0.00231050530324896	0	COMP_CD47	COMP - CD47	THBS	ECM-Receptor	KEGG: hsa04512	DNFU skin
Unresolved	Differentiated keratinocytes	COMP	CD47	0.00230542919663419	0	COMP_CD47	COMP - CD47	THBS	ECM-Receptor	KEGG: hsa04512	DNFU skin
Unresolved	Endothelial cells	COMP	CD47	0.00187434474215677	0	COMP_CD47	COMP - CD47	THBS	ECM-Receptor	KEGG: hsa04512	DNFU skin
Unresolved	Lymphatic endothelial cells	COMP	CD47	0.0134710771717231	0	COMP_CD47	COMP - CD47	THBS	ECM-Receptor	KEGG: hsa04512	DNFU skin
Unresolved	Macrophages	COMP	CD47	0.00429672358010348	0	COMP_CD47	COMP - CD47	THBS	ECM-Receptor	KEGG: hsa04512	DNFU skin
Unresolved	Monocytes	COMP	CD47	0.00288375041044796	0	COMP_CD47	COMP - CD47	THBS	ECM-Receptor	KEGG: hsa04512	DNFU skin
Unresolved	Unresolved	COMP	CD47	0.00404089347653911	0	COMP_CD47	COMP - CD47	THBS	ECM-Receptor	KEGG: hsa04512	DNFU skin
Basal keratinocytes	Lymphatic endothelial cells	AGRN	DAG1	0.00015340658958367	0	AGRN_DAG1	AGRN - DAG1	AGRN	ECM-Receptor	KEGG: hsa04512	DNFU skin
Endothelial cells	Lymphatic endothelial cells	AGRN	DAG1	8.4916405611986e-05	0	AGRN_DAG1	AGRN - DAG1	AGRN	ECM-Receptor	KEGG: hsa04512	DNFU skin
Lymphatic endothelial cells	Lymphatic endothelial cells	AGRN	DAG1	0.000200004977883376	0	AGRN_DAG1	AGRN - DAG1	AGRN	ECM-Receptor	KEGG: hsa04512	DNFU skin
Basal keratinocytes	Melanocyte / Schwann cells	AGRN	DAG1	0.000332601101329095	0	AGRN_DAG1	AGRN - DAG1	AGRN	ECM-Receptor	KEGG: hsa04512	DNFU skin
Endothelial cells	Melanocyte / Schwann cells	AGRN	DAG1	0.000184122143604609	0	AGRN_DAG1	AGRN - DAG1	AGRN	ECM-Receptor	KEGG: hsa04512	DNFU skin
Lymphatic endothelial cells	Melanocyte / Schwann cells	AGRN	DAG1	0.000433607544768714	0	AGRN_DAG1	AGRN - DAG1	AGRN	ECM-Receptor	KEGG: hsa04512	DNFU skin
Basal keratinocytes	Lymphatic endothelial cells	HSPG2	DAG1	0.000108916789273249	0	HSPG2_DAG1	HSPG2 - DAG1	HSPG	ECM-Receptor	KEGG: hsa04512	DNFU skin
Endothelial cells	Lymphatic endothelial cells	HSPG2	DAG1	0.00261775971081333	0	HSPG2_DAG1	HSPG2 - DAG1	HSPG	ECM-Receptor	KEGG: hsa04512	DNFU skin
Lymphatic endothelial cells	Lymphatic endothelial cells	HSPG2	DAG1	0.000964592844299932	0	HSPG2_DAG1	HSPG2 - DAG1	HSPG	ECM-Receptor	KEGG: hsa04512	DNFU skin
Melanocyte / Schwann cells	Lymphatic endothelial cells	HSPG2	DAG1	0.000842658476672739	0	HSPG2_DAG1	HSPG2 - DAG1	HSPG	ECM-Receptor	KEGG: hsa04512	DNFU skin
Smooth muscle / pericytes	Lymphatic endothelial cells	HSPG2	DAG1	0.000335026300107493	0	HSPG2_DAG1	HSPG2 - DAG1	HSPG	ECM-Receptor	KEGG: hsa04512	DNFU skin
Unresolved	Lymphatic endothelial cells	HSPG2	DAG1	0.000387365397826082	0	HSPG2_DAG1	HSPG2 - DAG1	HSPG	ECM-Receptor	KEGG: hsa04512	DNFU skin
Endothelial cells	Melanocyte / Schwann cells	HSPG2	DAG1	0.00565927613400901	0	HSPG2_DAG1	HSPG2 - DAG1	HSPG	ECM-Receptor	KEGG: hsa04512	DNFU skin
Lymphatic endothelial cells	Melanocyte / Schwann cells	HSPG2	DAG1	0.00208935540290583	0	HSPG2_DAG1	HSPG2 - DAG1	HSPG	ECM-Receptor	KEGG: hsa04512	DNFU skin
Melanocyte / Schwann cells	Melanocyte / Schwann cells	HSPG2	DAG1	0.00182549938590857	0	HSPG2_DAG1	HSPG2 - DAG1	HSPG	ECM-Receptor	KEGG: hsa04512	DNFU skin
Smooth muscle / pericytes	Melanocyte / Schwann cells	HSPG2	DAG1	0.00072621702983767	0	HSPG2_DAG1	HSPG2 - DAG1	HSPG	ECM-Receptor	KEGG: hsa04512	DNFU skin
Unresolved	Melanocyte / Schwann cells	HSPG2	DAG1	0.000839618119532007	0	HSPG2_DAG1	HSPG2 - DAG1	HSPG	ECM-Receptor	KEGG: hsa04512	DNFU skin
Basal keratinocytes	Lymphatic endothelial cells	LAMA3	DAG1	0.000228087484678279	0	LAMA3_DAG1	LAMA3 - DAG1	LAMININ	ECM-Receptor	KEGG: hsa04512	DNFU skin
Basal keratinocytes	Melanocyte / Schwann cells	LAMA3	DAG1	0.000494473741612581	0	LAMA3_DAG1	LAMA3 - DAG1	LAMININ	ECM-Receptor	KEGG: hsa04512	DNFU skin
Endothelial cells	Lymphatic endothelial cells	LAMA4	DAG1	0.000571924030365856	0	LAMA4_DAG1	LAMA4 - DAG1	LAMININ	ECM-Receptor	KEGG: hsa04512	DNFU skin
Lymphatic endothelial cells	Lymphatic endothelial cells	LAMA4	DAG1	0.00146041141705789	0	LAMA4_DAG1	LAMA4 - DAG1	LAMININ	ECM-Receptor	KEGG: hsa04512	DNFU skin
Smooth muscle / pericytes	Lymphatic endothelial cells	LAMA4	DAG1	0.000375675500128803	0	LAMA4_DAG1	LAMA4 - DAG1	LAMININ	ECM-Receptor	KEGG: hsa04512	DNFU skin
Unresolved	Lymphatic endothelial cells	LAMA4	DAG1	0.000438052339577215	0	LAMA4_DAG1	LAMA4 - DAG1	LAMININ	ECM-Receptor	KEGG: hsa04512	DNFU skin
Endothelial cells	Melanocyte / Schwann cells	LAMA4	DAG1	0.00123938352185016	0	LAMA4_DAG1	LAMA4 - DAG1	LAMININ	ECM-Receptor	KEGG: hsa04512	DNFU skin
Lymphatic endothelial cells	Melanocyte / Schwann cells	LAMA4	DAG1	0.00316149316749693	0	LAMA4_DAG1	LAMA4 - DAG1	LAMININ	ECM-Receptor	KEGG: hsa04512	DNFU skin
Smooth muscle / pericytes	Melanocyte / Schwann cells	LAMA4	DAG1	0.000814291274843402	0	LAMA4_DAG1	LAMA4 - DAG1	LAMININ	ECM-Receptor	KEGG: hsa04512	DNFU skin
Unresolved	Melanocyte / Schwann cells	LAMA4	DAG1	0.000949426332994272	0	LAMA4_DAG1	LAMA4 - DAG1	LAMININ	ECM-Receptor	KEGG: hsa04512	DNFU skin
Basal keratinocytes	Lymphatic endothelial cells	LAMA5	DAG1	0.00024259485062657	0	LAMA5_DAG1	LAMA5 - DAG1	LAMININ	ECM-Receptor	KEGG: hsa04512	DNFU skin
Endothelial cells	Lymphatic endothelial cells	LAMA5	DAG1	0.000326950244167967	0	LAMA5_DAG1	LAMA5 - DAG1	LAMININ	ECM-Receptor	KEGG: hsa04512	DNFU skin
Smooth muscle / pericytes	Lymphatic endothelial cells	LAMA5	DAG1	0.000318061913503718	0	LAMA5_DAG1	LAMA5 - DAG1	LAMININ	ECM-Receptor	KEGG: hsa04512	DNFU skin
Basal keratinocytes	Melanocyte / Schwann cells	LAMA5	DAG1	0.000525915530863649	0	LAMA5_DAG1	LAMA5 - DAG1	LAMININ	ECM-Receptor	KEGG: hsa04512	DNFU skin
Endothelial cells	Melanocyte / Schwann cells	LAMA5	DAG1	0.000708717718385144	0	LAMA5_DAG1	LAMA5 - DAG1	LAMININ	ECM-Receptor	KEGG: hsa04512	DNFU skin
Smooth muscle / pericytes	Melanocyte / Schwann cells	LAMA5	DAG1	0.000689457977018098	0	LAMA5_DAG1	LAMA5 - DAG1	LAMININ	ECM-Receptor	KEGG: hsa04512	DNFU skin
Endothelial cells	Lymphatic endothelial cells	LAMB1	DAG1	0.0004042895204861	0	LAMB1_DAG1	LAMB1 - DAG1	LAMININ	ECM-Receptor	KEGG: hsa04512	DNFU skin
Lymphatic endothelial cells	Lymphatic endothelial cells	LAMB1	DAG1	0.000297048057392673	0	LAMB1_DAG1	LAMB1 - DAG1	LAMININ	ECM-Receptor	KEGG: hsa04512	DNFU skin
Unresolved	Lymphatic endothelial cells	LAMB1	DAG1	0.000200667211639109	0	LAMB1_DAG1	LAMB1 - DAG1	LAMININ	ECM-Receptor	KEGG: hsa04512	DNFU skin
Endothelial cells	Melanocyte / Schwann cells	LAMB1	DAG1	0.000876283992277822	0	LAMB1_DAG1	LAMB1 - DAG1	LAMININ	ECM-Receptor	KEGG: hsa04512	DNFU skin
Lymphatic endothelial cells	Melanocyte / Schwann cells	LAMB1	DAG1	0.000643922365738373	0	LAMB1_DAG1	LAMB1 - DAG1	LAMININ	ECM-Receptor	KEGG: hsa04512	DNFU skin
Unresolved	Melanocyte / Schwann cells	LAMB1	DAG1	0.00043504292023555	0	LAMB1_DAG1	LAMB1 - DAG1	LAMININ	ECM-Receptor	KEGG: hsa04512	DNFU skin
Endothelial cells	Lymphatic endothelial cells	LAMB2	DAG1	0.000382955771139584	0	LAMB2_DAG1	LAMB2 - DAG1	LAMININ	ECM-Receptor	KEGG: hsa04512	DNFU skin
Lymphatic endothelial cells	Lymphatic endothelial cells	LAMB2	DAG1	0.00111624193604756	0	LAMB2_DAG1	LAMB2 - DAG1	LAMININ	ECM-Receptor	KEGG: hsa04512	DNFU skin
Melanocyte / Schwann cells	Lymphatic endothelial cells	LAMB2	DAG1	0.000255423989756565	0	LAMB2_DAG1	LAMB2 - DAG1	LAMININ	ECM-Receptor	KEGG: hsa04512	DNFU skin
Smooth muscle / pericytes	Lymphatic endothelial cells	LAMB2	DAG1	0.000850290191147897	0	LAMB2_DAG1	LAMB2 - DAG1	LAMININ	ECM-Receptor	KEGG: hsa04512	DNFU skin
Unresolved	Lymphatic endothelial cells	LAMB2	DAG1	0.000890545178053007	0	LAMB2_DAG1	LAMB2 - DAG1	LAMININ	ECM-Receptor	KEGG: hsa04512	DNFU skin
Endothelial cells	Melanocyte / Schwann cells	LAMB2	DAG1	0.000830064487543886	0	LAMB2_DAG1	LAMB2 - DAG1	LAMININ	ECM-Receptor	KEGG: hsa04512	DNFU skin
Lymphatic endothelial cells	Melanocyte / Schwann cells	LAMB2	DAG1	0.00241740688880523	0	LAMB2_DAG1	LAMB2 - DAG1	LAMININ	ECM-Receptor	KEGG: hsa04512	DNFU skin
Melanocyte / Schwann cells	Melanocyte / Schwann cells	LAMB2	DAG1	0.000553719214138844	0.02	LAMB2_DAG1	LAMB2 - DAG1	LAMININ	ECM-Receptor	KEGG: hsa04512	DNFU skin
Smooth muscle / pericytes	Melanocyte / Schwann cells	LAMB2	DAG1	0.00184201599649113	0	LAMB2_DAG1	LAMB2 - DAG1	LAMININ	ECM-Receptor	KEGG: hsa04512	DNFU skin
Unresolved	Melanocyte / Schwann cells	LAMB2	DAG1	0.00192913125484106	0	LAMB2_DAG1	LAMB2 - DAG1	LAMININ	ECM-Receptor	KEGG: hsa04512	DNFU skin
Basal keratinocytes	Lymphatic endothelial cells	LAMB3	DAG1	0.00129582260082493	0	LAMB3_DAG1	LAMB3 - DAG1	LAMININ	ECM-Receptor	KEGG: hsa04512	DNFU skin
Basal keratinocytes	Melanocyte / Schwann cells	LAMB3	DAG1	0.00280573059452215	0	LAMB3_DAG1	LAMB3 - DAG1	LAMININ	ECM-Receptor	KEGG: hsa04512	DNFU skin
Endothelial cells	Lymphatic endothelial cells	LAMC1	DAG1	0.000731288927232709	0	LAMC1_DAG1	LAMC1 - DAG1	LAMININ	ECM-Receptor	KEGG: hsa04512	DNFU skin
Lymphatic endothelial cells	Lymphatic endothelial cells	LAMC1	DAG1	0.000791732802668722	0	LAMC1_DAG1	LAMC1 - DAG1	LAMININ	ECM-Receptor	KEGG: hsa04512	DNFU skin
Smooth muscle / pericytes	Lymphatic endothelial cells	LAMC1	DAG1	0.000381083450448801	0	LAMC1_DAG1	LAMC1 - DAG1	LAMININ	ECM-Receptor	KEGG: hsa04512	DNFU skin
Unresolved	Lymphatic endothelial cells	LAMC1	DAG1	0.000385911287261543	0	LAMC1_DAG1	LAMC1 - DAG1	LAMININ	ECM-Receptor	KEGG: hsa04512	DNFU skin
Endothelial cells	Melanocyte / Schwann cells	LAMC1	DAG1	0.00158443913070374	0	LAMC1_DAG1	LAMC1 - DAG1	LAMININ	ECM-Receptor	KEGG: hsa04512	DNFU skin
Lymphatic endothelial cells	Melanocyte / Schwann cells	LAMC1	DAG1	0.00171527814685764	0	LAMC1_DAG1	LAMC1 - DAG1	LAMININ	ECM-Receptor	KEGG: hsa04512	DNFU skin
Smooth muscle / pericytes	Melanocyte / Schwann cells	LAMC1	DAG1	0.000826008000372112	0	LAMC1_DAG1	LAMC1 - DAG1	LAMININ	ECM-Receptor	KEGG: hsa04512	DNFU skin
Unresolved	Melanocyte / Schwann cells	LAMC1	DAG1	0.000836467741906671	0	LAMC1_DAG1	LAMC1 - DAG1	LAMININ	ECM-Receptor	KEGG: hsa04512	DNFU skin
Macrophages	Basal keratinocytes	ADGRE5	CD55	0.00144397217329144	0	ADGRE5_CD55	ADGRE5 - CD55	ADGRE5	Cell-Cell Contact	PMID: 11297558	DNFU skin
Monocytes	Basal keratinocytes	ADGRE5	CD55	0.000914030599584058	0	ADGRE5_CD55	ADGRE5 - CD55	ADGRE5	Cell-Cell Contact	PMID: 11297558	DNFU skin
T / NK cells	Basal keratinocytes	ADGRE5	CD55	0.00167131463775173	0	ADGRE5_CD55	ADGRE5 - CD55	ADGRE5	Cell-Cell Contact	PMID: 11297558	DNFU skin
Macrophages	Differentiated keratinocytes	ADGRE5	CD55	0.00143112600348727	0	ADGRE5_CD55	ADGRE5 - CD55	ADGRE5	Cell-Cell Contact	PMID: 11297558	DNFU skin
Monocytes	Differentiated keratinocytes	ADGRE5	CD55	0.000905894730693444	0	ADGRE5_CD55	ADGRE5 - CD55	ADGRE5	Cell-Cell Contact	PMID: 11297558	DNFU skin
T / NK cells	Differentiated keratinocytes	ADGRE5	CD55	0.00165644929103147	0	ADGRE5_CD55	ADGRE5 - CD55	ADGRE5	Cell-Cell Contact	PMID: 11297558	DNFU skin
Macrophages	Endothelial cells	ADGRE5	CD55	0.00301205098450077	0	ADGRE5_CD55	ADGRE5 - CD55	ADGRE5	Cell-Cell Contact	PMID: 11297558	DNFU skin
Monocytes	Endothelial cells	ADGRE5	CD55	0.00190771983499747	0	ADGRE5_CD55	ADGRE5 - CD55	ADGRE5	Cell-Cell Contact	PMID: 11297558	DNFU skin
T / NK cells	Endothelial cells	ADGRE5	CD55	0.00348541383142012	0	ADGRE5_CD55	ADGRE5 - CD55	ADGRE5	Cell-Cell Contact	PMID: 11297558	DNFU skin
Macrophages	Lymphatic endothelial cells	ADGRE5	CD55	0.00302805094945782	0	ADGRE5_CD55	ADGRE5 - CD55	ADGRE5	Cell-Cell Contact	PMID: 11297558	DNFU skin
Monocytes	Lymphatic endothelial cells	ADGRE5	CD55	0.0019178648957207	0	ADGRE5_CD55	ADGRE5 - CD55	ADGRE5	Cell-Cell Contact	PMID: 11297558	DNFU skin
T / NK cells	Lymphatic endothelial cells	ADGRE5	CD55	0.00350391945477401	0	ADGRE5_CD55	ADGRE5 - CD55	ADGRE5	Cell-Cell Contact	PMID: 11297558	DNFU skin
Macrophages	Macrophages	ADGRE5	CD55	0.00152201139560876	0	ADGRE5_CD55	ADGRE5 - CD55	ADGRE5	Cell-Cell Contact	PMID: 11297558	DNFU skin
Monocytes	Macrophages	ADGRE5	CD55	0.000963456856575549	0	ADGRE5_CD55	ADGRE5 - CD55	ADGRE5	Cell-Cell Contact	PMID: 11297558	DNFU skin
T / NK cells	Macrophages	ADGRE5	CD55	0.00176161886785105	0	ADGRE5_CD55	ADGRE5 - CD55	ADGRE5	Cell-Cell Contact	PMID: 11297558	DNFU skin
Macrophages	Melanocyte / Schwann cells	ADGRE5	CD55	0.000916155618995576	0	ADGRE5_CD55	ADGRE5 - CD55	ADGRE5	Cell-Cell Contact	PMID: 11297558	DNFU skin
Monocytes	Melanocyte / Schwann cells	ADGRE5	CD55	0.000579811626895618	0	ADGRE5_CD55	ADGRE5 - CD55	ADGRE5	Cell-Cell Contact	PMID: 11297558	DNFU skin
T / NK cells	Melanocyte / Schwann cells	ADGRE5	CD55	0.00106048562563836	0	ADGRE5_CD55	ADGRE5 - CD55	ADGRE5	Cell-Cell Contact	PMID: 11297558	DNFU skin
Macrophages	Monocytes	ADGRE5	CD55	0.00536161030961371	0	ADGRE5_CD55	ADGRE5 - CD55	ADGRE5	Cell-Cell Contact	PMID: 11297558	DNFU skin
Monocytes	Monocytes	ADGRE5	CD55	0.00339877904258367	0	ADGRE5_CD55	ADGRE5 - CD55	ADGRE5	Cell-Cell Contact	PMID: 11297558	DNFU skin
T / NK cells	Monocytes	ADGRE5	CD55	0.00620192428523617	0	ADGRE5_CD55	ADGRE5 - CD55	ADGRE5	Cell-Cell Contact	PMID: 11297558	DNFU skin
Macrophages	Unresolved	ADGRE5	CD55	0.002161103305425	0	ADGRE5_CD55	ADGRE5 - CD55	ADGRE5	Cell-Cell Contact	PMID: 11297558	DNFU skin
Monocytes	Unresolved	ADGRE5	CD55	0.00136833337697086	0	ADGRE5_CD55	ADGRE5 - CD55	ADGRE5	Cell-Cell Contact	PMID: 11297558	DNFU skin
T / NK cells	Unresolved	ADGRE5	CD55	0.00250106983007573	0	ADGRE5_CD55	ADGRE5 - CD55	ADGRE5	Cell-Cell Contact	PMID: 11297558	DNFU skin
Basal keratinocytes	Endothelial cells	APP	CD74	0.0529773933094491	0	APP_CD74	APP - CD74	APP	Cell-Cell Contact	PMID: 19849849	DNFU skin
Differentiated keratinocytes	Endothelial cells	APP	CD74	0.013298632481901	0	APP_CD74	APP - CD74	APP	Cell-Cell Contact	PMID: 19849849	DNFU skin
Endothelial cells	Endothelial cells	APP	CD74	0.095835480606513	0	APP_CD74	APP - CD74	APP	Cell-Cell Contact	PMID: 19849849	DNFU skin
Lymphatic endothelial cells	Endothelial cells	APP	CD74	0.154069587550422	0	APP_CD74	APP - CD74	APP	Cell-Cell Contact	PMID: 19849849	DNFU skin
Macrophages	Endothelial cells	APP	CD74	0.0123542251953504	0	APP_CD74	APP - CD74	APP	Cell-Cell Contact	PMID: 19849849	DNFU skin
Melanocyte / Schwann cells	Endothelial cells	APP	CD74	0.0509900124293432	0	APP_CD74	APP - CD74	APP	Cell-Cell Contact	PMID: 19849849	DNFU skin
Smooth muscle / pericytes	Endothelial cells	APP	CD74	0.0255380856107621	0	APP_CD74	APP - CD74	APP	Cell-Cell Contact	PMID: 19849849	DNFU skin
Unresolved	Endothelial cells	APP	CD74	0.0697650611147307	0	APP_CD74	APP - CD74	APP	Cell-Cell Contact	PMID: 19849849	DNFU skin
Basal keratinocytes	Macrophages	APP	CD74	0.0714939104454156	0	APP_CD74	APP - CD74	APP	Cell-Cell Contact	PMID: 19849849	DNFU skin
Differentiated keratinocytes	Macrophages	APP	CD74	0.0182134570289256	0	APP_CD74	APP - CD74	APP	Cell-Cell Contact	PMID: 19849849	DNFU skin
Endothelial cells	Macrophages	APP	CD74	0.127317777739707	0	APP_CD74	APP - CD74	APP	Cell-Cell Contact	PMID: 19849849	DNFU skin
Lymphatic endothelial cells	Macrophages	APP	CD74	0.200441108097391	0	APP_CD74	APP - CD74	APP	Cell-Cell Contact	PMID: 19849849	DNFU skin
Macrophages	Macrophages	APP	CD74	0.0169260089408545	0	APP_CD74	APP - CD74	APP	Cell-Cell Contact	PMID: 19849849	DNFU skin
Melanocyte / Schwann cells	Macrophages	APP	CD74	0.068862414847217	0	APP_CD74	APP - CD74	APP	Cell-Cell Contact	PMID: 19849849	DNFU skin
Smooth muscle / pericytes	Macrophages	APP	CD74	0.034816678219683	0	APP_CD74	APP - CD74	APP	Cell-Cell Contact	PMID: 19849849	DNFU skin
Unresolved	Macrophages	APP	CD74	0.0935694198944287	0	APP_CD74	APP - CD74	APP	Cell-Cell Contact	PMID: 19849849	DNFU skin
Basal keratinocytes	Monocytes	APP	CD74	0.07409965467372	0	APP_CD74	APP - CD74	APP	Cell-Cell Contact	PMID: 19849849	DNFU skin
Differentiated keratinocytes	Monocytes	APP	CD74	0.018916847838629	0	APP_CD74	APP - CD74	APP	Cell-Cell Contact	PMID: 19849849	DNFU skin
Endothelial cells	Monocytes	APP	CD74	0.131669613884488	0	APP_CD74	APP - CD74	APP	Cell-Cell Contact	PMID: 19849849	DNFU skin
Lymphatic endothelial cells	Monocytes	APP	CD74	0.206700361552994	0	APP_CD74	APP - CD74	APP	Cell-Cell Contact	PMID: 19849849	DNFU skin
Macrophages	Monocytes	APP	CD74	0.0175805697450398	0	APP_CD74	APP - CD74	APP	Cell-Cell Contact	PMID: 19849849	DNFU skin
Melanocyte / Schwann cells	Monocytes	APP	CD74	0.0713796219271239	0	APP_CD74	APP - CD74	APP	Cell-Cell Contact	PMID: 19849849	DNFU skin
Smooth muscle / pericytes	Monocytes	APP	CD74	0.0361376721633598	0	APP_CD74	APP - CD74	APP	Cell-Cell Contact	PMID: 19849849	DNFU skin
Unresolved	Monocytes	APP	CD74	0.0968957878730893	0	APP_CD74	APP - CD74	APP	Cell-Cell Contact	PMID: 19849849	DNFU skin
Basal keratinocytes	T / NK cells	APP	CD74	0.0155297757198875	0	APP_CD74	APP - CD74	APP	Cell-Cell Contact	PMID: 19849849	DNFU skin
Endothelial cells	T / NK cells	APP	CD74	0.0290215636974333	0	APP_CD74	APP - CD74	APP	Cell-Cell Contact	PMID: 19849849	DNFU skin
Lymphatic endothelial cells	T / NK cells	APP	CD74	0.04884990206583	0	APP_CD74	APP - CD74	APP	Cell-Cell Contact	PMID: 19849849	DNFU skin
Melanocyte / Schwann cells	T / NK cells	APP	CD74	0.0149250559109247	0	APP_CD74	APP - CD74	APP	Cell-Cell Contact	PMID: 19849849	DNFU skin
Unresolved	T / NK cells	APP	CD74	0.0207104161788837	0	APP_CD74	APP - CD74	APP	Cell-Cell Contact	PMID: 19849849	DNFU skin
Endothelial cells	Endothelial cells	CD34	SELP	0.00448248774410116	0	CD34_SELP	CD34 - SELP	CD34	Cell-Cell Contact	PMID: 18606703	DNFU skin
Lymphatic endothelial cells	Endothelial cells	CD34	SELP	0.000566280690725992	0	CD34_SELP	CD34 - SELP	CD34	Cell-Cell Contact	PMID: 18606703	DNFU skin
Macrophages	Lymphatic endothelial cells	PTPRC	MRC1	0.0132690592452977	0	PTPRC_MRC1	PTPRC - MRC1	CD45	Cell-Cell Contact	PMID: 27601670; PMID: 10575006	DNFU skin
Monocytes	Lymphatic endothelial cells	PTPRC	MRC1	0.0179556154252907	0	PTPRC_MRC1	PTPRC - MRC1	CD45	Cell-Cell Contact	PMID: 27601670; PMID: 10575006	DNFU skin
T / NK cells	Lymphatic endothelial cells	PTPRC	MRC1	0.0262486274367472	0	PTPRC_MRC1	PTPRC - MRC1	CD45	Cell-Cell Contact	PMID: 27601670; PMID: 10575006	DNFU skin
Macrophages	Macrophages	PTPRC	MRC1	0.0276616169622902	0	PTPRC_MRC1	PTPRC - MRC1	CD45	Cell-Cell Contact	PMID: 27601670; PMID: 10575006	DNFU skin
Monocytes	Macrophages	PTPRC	MRC1	0.0372396938116357	0	PTPRC_MRC1	PTPRC - MRC1	CD45	Cell-Cell Contact	PMID: 27601670; PMID: 10575006	DNFU skin
T / NK cells	Macrophages	PTPRC	MRC1	0.0539499886709055	0	PTPRC_MRC1	PTPRC - MRC1	CD45	Cell-Cell Contact	PMID: 27601670; PMID: 10575006	DNFU skin
Macrophages	Monocytes	PTPRC	MRC1	0.00726918456658917	0	PTPRC_MRC1	PTPRC - MRC1	CD45	Cell-Cell Contact	PMID: 27601670; PMID: 10575006	DNFU skin
Monocytes	Monocytes	PTPRC	MRC1	0.00985778994105958	0	PTPRC_MRC1	PTPRC - MRC1	CD45	Cell-Cell Contact	PMID: 27601670; PMID: 10575006	DNFU skin
T / NK cells	Monocytes	PTPRC	MRC1	0.0144658185594709	0	PTPRC_MRC1	PTPRC - MRC1	CD45	Cell-Cell Contact	PMID: 27601670; PMID: 10575006	DNFU skin
Endothelial cells	Differentiated keratinocytes	CD46	JAG1	0.00103000252409203	0	CD46_JAG1	CD46 - JAG1	CD46	Cell-Cell Contact	PMID: 23086448	DNFU skin
Lymphatic endothelial cells	Differentiated keratinocytes	CD46	JAG1	0.00100212318280302	0.01	CD46_JAG1	CD46 - JAG1	CD46	Cell-Cell Contact	PMID: 23086448	DNFU skin
Smooth muscle / pericytes	Differentiated keratinocytes	CD46	JAG1	0.000995003947667096	0	CD46_JAG1	CD46 - JAG1	CD46	Cell-Cell Contact	PMID: 23086448	DNFU skin
Unresolved	Differentiated keratinocytes	CD46	JAG1	0.000854946983876442	0.03	CD46_JAG1	CD46 - JAG1	CD46	Cell-Cell Contact	PMID: 23086448	DNFU skin
Basal keratinocytes	Smooth muscle / pericytes	CD46	JAG1	0.00372877347661882	0	CD46_JAG1	CD46 - JAG1	CD46	Cell-Cell Contact	PMID: 23086448	DNFU skin
Differentiated keratinocytes	Smooth muscle / pericytes	CD46	JAG1	0.00192293409196241	0	CD46_JAG1	CD46 - JAG1	CD46	Cell-Cell Contact	PMID: 23086448	DNFU skin
Endothelial cells	Smooth muscle / pericytes	CD46	JAG1	0.00680960139709533	0	CD46_JAG1	CD46 - JAG1	CD46	Cell-Cell Contact	PMID: 23086448	DNFU skin
Lymphatic endothelial cells	Smooth muscle / pericytes	CD46	JAG1	0.00662632185406543	0	CD46_JAG1	CD46 - JAG1	CD46	Cell-Cell Contact	PMID: 23086448	DNFU skin
Macrophages	Smooth muscle / pericytes	CD46	JAG1	0.0046281654036515	0	CD46_JAG1	CD46 - JAG1	CD46	Cell-Cell Contact	PMID: 23086448	DNFU skin
Melanocyte / Schwann cells	Smooth muscle / pericytes	CD46	JAG1	0.00526026183322409	0	CD46_JAG1	CD46 - JAG1	CD46	Cell-Cell Contact	PMID: 23086448	DNFU skin
Smooth muscle / pericytes	Smooth muscle / pericytes	CD46	JAG1	0.00657951060735907	0	CD46_JAG1	CD46 - JAG1	CD46	Cell-Cell Contact	PMID: 23086448	DNFU skin
Unresolved	Smooth muscle / pericytes	CD46	JAG1	0.00565782923337076	0	CD46_JAG1	CD46 - JAG1	CD46	Cell-Cell Contact	PMID: 23086448	DNFU skin
T / NK cells	Basal keratinocytes	CD96	NECTIN1	0.00069666194436316	0	CD96_NECTIN1	CD96 - NECTIN1	CD96	Cell-Cell Contact	PMID: 17971293	DNFU skin
T / NK cells	Differentiated keratinocytes	CD96	NECTIN1	0.00319179406359839	0	CD96_NECTIN1	CD96 - NECTIN1	CD96	Cell-Cell Contact	PMID: 17971293	DNFU skin
Basal keratinocytes	Macrophages	CD99	PILRA	0.00490799772975258	0	CD99_PILRA	CD99 - PILRA	CD99	Cell-Cell Contact	PMID: 18234675	DNFU skin
Differentiated keratinocytes	Macrophages	CD99	PILRA	0.00380379256740421	0	CD99_PILRA	CD99 - PILRA	CD99	Cell-Cell Contact	PMID: 18234675	DNFU skin
Endothelial cells	Macrophages	CD99	PILRA	0.0138646083356115	0	CD99_PILRA	CD99 - PILRA	CD99	Cell-Cell Contact	PMID: 18234675	DNFU skin
Lymphatic endothelial cells	Macrophages	CD99	PILRA	0.0164254063516639	0	CD99_PILRA	CD99 - PILRA	CD99	Cell-Cell Contact	PMID: 18234675	DNFU skin
Macrophages	Macrophages	CD99	PILRA	0.0121668593143078	0	CD99_PILRA	CD99 - PILRA	CD99	Cell-Cell Contact	PMID: 18234675	DNFU skin
Melanocyte / Schwann cells	Macrophages	CD99	PILRA	0.0165299488597024	0	CD99_PILRA	CD99 - PILRA	CD99	Cell-Cell Contact	PMID: 18234675	DNFU skin
Monocytes	Macrophages	CD99	PILRA	0.00702214321995998	0	CD99_PILRA	CD99 - PILRA	CD99	Cell-Cell Contact	PMID: 18234675	DNFU skin
Smooth muscle / pericytes	Macrophages	CD99	PILRA	0.0107166239406122	0	CD99_PILRA	CD99 - PILRA	CD99	Cell-Cell Contact	PMID: 18234675	DNFU skin
T / NK cells	Macrophages	CD99	PILRA	0.00998629319650427	0	CD99_PILRA	CD99 - PILRA	CD99	Cell-Cell Contact	PMID: 18234675	DNFU skin
Unresolved	Macrophages	CD99	PILRA	0.0145650815733024	0	CD99_PILRA	CD99 - PILRA	CD99	Cell-Cell Contact	PMID: 18234675	DNFU skin
Basal keratinocytes	Monocytes	CD99	PILRA	0.00437191262721821	0	CD99_PILRA	CD99 - PILRA	CD99	Cell-Cell Contact	PMID: 18234675	DNFU skin
Differentiated keratinocytes	Monocytes	CD99	PILRA	0.00338790568316967	0	CD99_PILRA	CD99 - PILRA	CD99	Cell-Cell Contact	PMID: 18234675	DNFU skin
Endothelial cells	Monocytes	CD99	PILRA	0.0123623747138928	0	CD99_PILRA	CD99 - PILRA	CD99	Cell-Cell Contact	PMID: 18234675	DNFU skin
Lymphatic endothelial cells	Monocytes	CD99	PILRA	0.0146498315901857	0	CD99_PILRA	CD99 - PILRA	CD99	Cell-Cell Contact	PMID: 18234675	DNFU skin
Macrophages	Monocytes	CD99	PILRA	0.0108465539120457	0	CD99_PILRA	CD99 - PILRA	CD99	Cell-Cell Contact	PMID: 18234675	DNFU skin
Melanocyte / Schwann cells	Monocytes	CD99	PILRA	0.0147432425226919	0	CD99_PILRA	CD99 - PILRA	CD99	Cell-Cell Contact	PMID: 18234675	DNFU skin
Monocytes	Monocytes	CD99	PILRA	0.00625658858410381	0	CD99_PILRA	CD99 - PILRA	CD99	Cell-Cell Contact	PMID: 18234675	DNFU skin
Smooth muscle / pericytes	Monocytes	CD99	PILRA	0.00955217127090454	0	CD99_PILRA	CD99 - PILRA	CD99	Cell-Cell Contact	PMID: 18234675	DNFU skin
T / NK cells	Monocytes	CD99	PILRA	0.00890048323235627	0	CD99_PILRA	CD99 - PILRA	CD99	Cell-Cell Contact	PMID: 18234675	DNFU skin
Unresolved	Monocytes	CD99	PILRA	0.0129879511074469	0	CD99_PILRA	CD99 - PILRA	CD99	Cell-Cell Contact	PMID: 18234675	DNFU skin
Endothelial cells	Endothelial cells	CD99	CD99	0.0958394320586912	0	CD99_CD99	CD99 - CD99	CD99	Cell-Cell Contact	KEGG: hsa04514	DNFU skin
Lymphatic endothelial cells	Endothelial cells	CD99	CD99	0.111824100516143	0	CD99_CD99	CD99 - CD99	CD99	Cell-Cell Contact	KEGG: hsa04514	DNFU skin
Melanocyte / Schwann cells	Endothelial cells	CD99	CD99	0.11246639748334	0	CD99_CD99	CD99 - CD99	CD99	Cell-Cell Contact	KEGG: hsa04514	DNFU skin
Unresolved	Endothelial cells	CD99	CD99	0.100260396916716	0	CD99_CD99	CD99 - CD99	CD99	Cell-Cell Contact	KEGG: hsa04514	DNFU skin
Endothelial cells	Lymphatic endothelial cells	CD99	CD99	0.111824100516143	0	CD99_CD99	CD99 - CD99	CD99	Cell-Cell Contact	KEGG: hsa04514	DNFU skin
Lymphatic endothelial cells	Lymphatic endothelial cells	CD99	CD99	0.1300911983799	0	CD99_CD99	CD99 - CD99	CD99	Cell-Cell Contact	KEGG: hsa04514	DNFU skin
Macrophages	Lymphatic endothelial cells	CD99	CD99	0.0993393784206819	0	CD99_CD99	CD99 - CD99	CD99	Cell-Cell Contact	KEGG: hsa04514	DNFU skin
Melanocyte / Schwann cells	Lymphatic endothelial cells	CD99	CD99	0.13082296367939	0	CD99_CD99	CD99 - CD99	CD99	Cell-Cell Contact	KEGG: hsa04514	DNFU skin
Unresolved	Lymphatic endothelial cells	CD99	CD99	0.11688709714331	0	CD99_CD99	CD99 - CD99	CD99	Cell-Cell Contact	KEGG: hsa04514	DNFU skin
Lymphatic endothelial cells	Macrophages	CD99	CD99	0.0993393784206819	0	CD99_CD99	CD99 - CD99	CD99	Cell-Cell Contact	KEGG: hsa04514	DNFU skin
Melanocyte / Schwann cells	Macrophages	CD99	CD99	0.0999180326775288	0.01	CD99_CD99	CD99 - CD99	CD99	Cell-Cell Contact	KEGG: hsa04514	DNFU skin
Endothelial cells	Melanocyte / Schwann cells	CD99	CD99	0.11246639748334	0	CD99_CD99	CD99 - CD99	CD99	Cell-Cell Contact	KEGG: hsa04514	DNFU skin
Lymphatic endothelial cells	Melanocyte / Schwann cells	CD99	CD99	0.13082296367939	0	CD99_CD99	CD99 - CD99	CD99	Cell-Cell Contact	KEGG: hsa04514	DNFU skin
Macrophages	Melanocyte / Schwann cells	CD99	CD99	0.0999180326775288	0.01	CD99_CD99	CD99 - CD99	CD99	Cell-Cell Contact	KEGG: hsa04514	DNFU skin
Melanocyte / Schwann cells	Melanocyte / Schwann cells	CD99	CD99	0.131558222670781	0	CD99_CD99	CD99 - CD99	CD99	Cell-Cell Contact	KEGG: hsa04514	DNFU skin
Unresolved	Melanocyte / Schwann cells	CD99	CD99	0.117554626019249	0	CD99_CD99	CD99 - CD99	CD99	Cell-Cell Contact	KEGG: hsa04514	DNFU skin
Endothelial cells	Unresolved	CD99	CD99	0.100260396916716	0	CD99_CD99	CD99 - CD99	CD99	Cell-Cell Contact	KEGG: hsa04514	DNFU skin
Lymphatic endothelial cells	Unresolved	CD99	CD99	0.11688709714331	0	CD99_CD99	CD99 - CD99	CD99	Cell-Cell Contact	KEGG: hsa04514	DNFU skin
Melanocyte / Schwann cells	Unresolved	CD99	CD99	0.117554626019249	0	CD99_CD99	CD99 - CD99	CD99	Cell-Cell Contact	KEGG: hsa04514	DNFU skin
Unresolved	Unresolved	CD99	CD99	0.104861644269588	0	CD99_CD99	CD99 - CD99	CD99	Cell-Cell Contact	KEGG: hsa04514	DNFU skin
Basal keratinocytes	Basal keratinocytes	CDH1	CDH1	0.00070377650021049	0	CDH1_CDH1	CDH1 - CDH1	CDH	Cell-Cell Contact	KEGG: hsa04514	DNFU skin
Differentiated keratinocytes	Basal keratinocytes	CDH1	CDH1	0.00205213256672902	0	CDH1_CDH1	CDH1 - CDH1	CDH	Cell-Cell Contact	KEGG: hsa04514	DNFU skin
Melanocyte / Schwann cells	Basal keratinocytes	CDH1	CDH1	0.000809144741794171	0	CDH1_CDH1	CDH1 - CDH1	CDH	Cell-Cell Contact	KEGG: hsa04514	DNFU skin
Basal keratinocytes	Differentiated keratinocytes	CDH1	CDH1	0.00205213256672902	0	CDH1_CDH1	CDH1 - CDH1	CDH	Cell-Cell Contact	KEGG: hsa04514	DNFU skin
Differentiated keratinocytes	Differentiated keratinocytes	CDH1	CDH1	0.00596835724449799	0	CDH1_CDH1	CDH1 - CDH1	CDH	Cell-Cell Contact	KEGG: hsa04514	DNFU skin
Melanocyte / Schwann cells	Differentiated keratinocytes	CDH1	CDH1	0.00235889789083216	0	CDH1_CDH1	CDH1 - CDH1	CDH	Cell-Cell Contact	KEGG: hsa04514	DNFU skin
Basal keratinocytes	Melanocyte / Schwann cells	CDH1	CDH1	0.000809144741794171	0	CDH1_CDH1	CDH1 - CDH1	CDH	Cell-Cell Contact	KEGG: hsa04514	DNFU skin
Differentiated keratinocytes	Melanocyte / Schwann cells	CDH1	CDH1	0.00235889789083216	0	CDH1_CDH1	CDH1 - CDH1	CDH	Cell-Cell Contact	KEGG: hsa04514	DNFU skin
Melanocyte / Schwann cells	Melanocyte / Schwann cells	CDH1	CDH1	0.00093027385451096	0	CDH1_CDH1	CDH1 - CDH1	CDH	Cell-Cell Contact	KEGG: hsa04514	DNFU skin
Basal keratinocytes	Basal keratinocytes	CDH1	ITGA2_ITGB1	0.00277580716600257	0	CDH1_ITGA1_ITGB1	CDH1 - (ITGA1+ITGB1)	CDH1	Cell-Cell Contact	PMID: 12392763	DNFU skin
Differentiated keratinocytes	Basal keratinocytes	CDH1	ITGA2_ITGB1	0.00806191278732432	0	CDH1_ITGA1_ITGB1	CDH1 - (ITGA1+ITGB1)	CDH1	Cell-Cell Contact	PMID: 12392763	DNFU skin
Melanocyte / Schwann cells	Basal keratinocytes	CDH1	ITGA2_ITGB1	0.00319040594859015	0	CDH1_ITGA1_ITGB1	CDH1 - (ITGA1+ITGB1)	CDH1	Cell-Cell Contact	PMID: 12392763	DNFU skin
Endothelial cells	Endothelial cells	CDH5	CDH5	0.0241619157859393	0	CDH5_CDH5	CDH5 - CDH5	CDH5	Cell-Cell Contact	KEGG: hsa04514	DNFU skin
Lymphatic endothelial cells	Endothelial cells	CDH5	CDH5	0.016883653543506	0	CDH5_CDH5	CDH5 - CDH5	CDH5	Cell-Cell Contact	KEGG: hsa04514	DNFU skin
Endothelial cells	Lymphatic endothelial cells	CDH5	CDH5	0.016883653543506	0	CDH5_CDH5	CDH5 - CDH5	CDH5	Cell-Cell Contact	KEGG: hsa04514	DNFU skin
Lymphatic endothelial cells	Lymphatic endothelial cells	CDH5	CDH5	0.0117713659026625	0	CDH5_CDH5	CDH5 - CDH5	CDH5	Cell-Cell Contact	KEGG: hsa04514	DNFU skin
Endothelial cells	Endothelial cells	CLDN11	CLDN11	8.33627587481473e-05	0	CLDN11_CLDN11	CLDN11 - CLDN11	CLDN	Cell-Cell Contact	KEGG: hsa04514	DNFU skin
T / NK cells	T / NK cells	CLEC2D	KLRB1	0.00606177926688377	0	CLEC2D_KLRB1	CLEC2D - KLRB1	CLEC	Cell-Cell Contact	PMID: 24223577	DNFU skin
Differentiated keratinocytes	T / NK cells	CLEC2A	KLRB1	0.0022341627540776	0	CLEC2A_KLRB1	CLEC2A - KLRB1	CLEC	Cell-Cell Contact	PMID: 24223577	DNFU skin
Basal keratinocytes	T / NK cells	CLEC2B	KLRB1	0.0132050064720898	0	CLEC2B_KLRB1	CLEC2B - KLRB1	CLEC	Cell-Cell Contact	PMID: 24223577	DNFU skin
Differentiated keratinocytes	T / NK cells	CLEC2B	KLRB1	0.0159749414863881	0	CLEC2B_KLRB1	CLEC2B - KLRB1	CLEC	Cell-Cell Contact	PMID: 24223577	DNFU skin
Endothelial cells	T / NK cells	CLEC2B	KLRB1	0.0147338839978093	0	CLEC2B_KLRB1	CLEC2B - KLRB1	CLEC	Cell-Cell Contact	PMID: 24223577	DNFU skin
Lymphatic endothelial cells	T / NK cells	CLEC2B	KLRB1	0.00294016684690108	0	CLEC2B_KLRB1	CLEC2B - KLRB1	CLEC	Cell-Cell Contact	PMID: 24223577	DNFU skin
Macrophages	T / NK cells	CLEC2B	KLRB1	0.0136119816600058	0	CLEC2B_KLRB1	CLEC2B - KLRB1	CLEC	Cell-Cell Contact	PMID: 24223577	DNFU skin
Monocytes	T / NK cells	CLEC2B	KLRB1	0.00940817645880053	0	CLEC2B_KLRB1	CLEC2B - KLRB1	CLEC	Cell-Cell Contact	PMID: 24223577	DNFU skin
T / NK cells	T / NK cells	CLEC2B	KLRB1	0.00690638178123662	0	CLEC2B_KLRB1	CLEC2B - KLRB1	CLEC	Cell-Cell Contact	PMID: 24223577	DNFU skin
Unresolved	T / NK cells	CLEC2B	KLRB1	0.00403309959384001	0	CLEC2B_KLRB1	CLEC2B - KLRB1	CLEC	Cell-Cell Contact	PMID: 24223577	DNFU skin
Monocytes	T / NK cells	CD69	KLRB1	0.00317845248254548	0	CLEC2C_KLRB1	CLEC2C - KLRB1	CLEC	Cell-Cell Contact	PMID: 24223577	DNFU skin
T / NK cells	T / NK cells	CD69	KLRB1	0.0333316931663549	0	CLEC2C_KLRB1	CLEC2C - KLRB1	CLEC	Cell-Cell Contact	PMID: 24223577	DNFU skin
Smooth muscle / pericytes	Basal keratinocytes	CSPG4	ITGA3_ITGB1	0.00166509848602611	0	CSPG4_ITGA2_ITGB1	CSPG4 - (ITGA2+ITGB1)	CSPG4	Cell-Cell Contact	PMID: 30213051	DNFU skin
Smooth muscle / pericytes	Smooth muscle / pericytes	CSPG4	ITGA3_ITGB1	0.001680298144042	0	CSPG4_ITGA2_ITGB1	CSPG4 - (ITGA2+ITGB1)	CSPG4	Cell-Cell Contact	PMID: 30213051	DNFU skin
Differentiated keratinocytes	Basal keratinocytes	DSC1	DSG1	0.0138139214210767	0	DSC1_DSG1	DSC1 - DSG1	DESMOSOME	Cell-Cell Contact	PMID: 27298358	DNFU skin
Differentiated keratinocytes	Differentiated keratinocytes	DSC1	DSG1	0.0348130000154182	0	DSC1_DSG1	DSC1 - DSG1	DESMOSOME	Cell-Cell Contact	PMID: 27298358	DNFU skin
Basal keratinocytes	Basal keratinocytes	DSC2	DSG1	0.00896358811562853	0	DSC2_DSG1	DSC2 - DSG1	DESMOSOME	Cell-Cell Contact	PMID: 27298358	DNFU skin
Differentiated keratinocytes	Basal keratinocytes	DSC2	DSG1	0.00333528466975207	0	DSC2_DSG1	DSC2 - DSG1	DESMOSOME	Cell-Cell Contact	PMID: 27298358	DNFU skin
Basal keratinocytes	Differentiated keratinocytes	DSC2	DSG1	0.0227596482106085	0	DSC2_DSG1	DSC2 - DSG1	DESMOSOME	Cell-Cell Contact	PMID: 27298358	DNFU skin
Differentiated keratinocytes	Differentiated keratinocytes	DSC2	DSG1	0.00854337395306861	0	DSC2_DSG1	DSC2 - DSG1	DESMOSOME	Cell-Cell Contact	PMID: 27298358	DNFU skin
Basal keratinocytes	Basal keratinocytes	DSC3	DSG1	0.0352314211461069	0	DSC3_DSG1	DSC3 - DSG1	DESMOSOME	Cell-Cell Contact	PMID: 27298358	DNFU skin
Differentiated keratinocytes	Basal keratinocytes	DSC3	DSG1	0.0438620703028363	0	DSC3_DSG1	DSC3 - DSG1	DESMOSOME	Cell-Cell Contact	PMID: 27298358	DNFU skin
Basal keratinocytes	Differentiated keratinocytes	DSC3	DSG1	0.085950534726304	0	DSC3_DSG1	DSC3 - DSG1	DESMOSOME	Cell-Cell Contact	PMID: 27298358	DNFU skin
Differentiated keratinocytes	Differentiated keratinocytes	DSC3	DSG1	0.105645314251174	0	DSC3_DSG1	DSC3 - DSG1	DESMOSOME	Cell-Cell Contact	PMID: 27298358	DNFU skin
Basal keratinocytes	Basal keratinocytes	EFNA1	EPHA2	0.00262135284742278	0	EFNA1_EPHA2	EFNA1 - EPHA2	EPHA	Cell-Cell Contact	PMID: 15114347	DNFU skin
Differentiated keratinocytes	Basal keratinocytes	EFNA1	EPHA2	0.00201113418218952	0	EFNA1_EPHA2	EFNA1 - EPHA2	EPHA	Cell-Cell Contact	PMID: 15114347	DNFU skin
Endothelial cells	Basal keratinocytes	EFNA1	EPHA2	0.00184597329385462	0	EFNA1_EPHA2	EFNA1 - EPHA2	EPHA	Cell-Cell Contact	PMID: 15114347	DNFU skin
Lymphatic endothelial cells	Basal keratinocytes	EFNA1	EPHA2	0.00198801178355839	0	EFNA1_EPHA2	EFNA1 - EPHA2	EPHA	Cell-Cell Contact	PMID: 15114347	DNFU skin
Melanocyte / Schwann cells	Basal keratinocytes	EFNA1	EPHA2	0.000305307755650386	0	EFNA1_EPHA2	EFNA1 - EPHA2	EPHA	Cell-Cell Contact	PMID: 15114347	DNFU skin
Basal keratinocytes	Differentiated keratinocytes	EFNA1	EPHA2	0.00368313440713869	0	EFNA1_EPHA2	EFNA1 - EPHA2	EPHA	Cell-Cell Contact	PMID: 15114347	DNFU skin
Differentiated keratinocytes	Differentiated keratinocytes	EFNA1	EPHA2	0.00282644651687893	0	EFNA1_EPHA2	EFNA1 - EPHA2	EPHA	Cell-Cell Contact	PMID: 15114347	DNFU skin
Endothelial cells	Differentiated keratinocytes	EFNA1	EPHA2	0.00259450359246685	0	EFNA1_EPHA2	EFNA1 - EPHA2	EPHA	Cell-Cell Contact	PMID: 15114347	DNFU skin
Lymphatic endothelial cells	Differentiated keratinocytes	EFNA1	EPHA2	0.0027939765576261	0	EFNA1_EPHA2	EFNA1 - EPHA2	EPHA	Cell-Cell Contact	PMID: 15114347	DNFU skin
Melanocyte / Schwann cells	Differentiated keratinocytes	EFNA1	EPHA2	0.000429376827694176	0	EFNA1_EPHA2	EFNA1 - EPHA2	EPHA	Cell-Cell Contact	PMID: 15114347	DNFU skin
Basal keratinocytes	Endothelial cells	EFNA1	EPHA2	0.00101887664977178	0	EFNA1_EPHA2	EFNA1 - EPHA2	EPHA	Cell-Cell Contact	PMID: 15114347	DNFU skin
Differentiated keratinocytes	Endothelial cells	EFNA1	EPHA2	0.00078140245356939	0	EFNA1_EPHA2	EFNA1 - EPHA2	EPHA	Cell-Cell Contact	PMID: 15114347	DNFU skin
Endothelial cells	Endothelial cells	EFNA1	EPHA2	0.00071715856794216	0	EFNA1_EPHA2	EFNA1 - EPHA2	EPHA	Cell-Cell Contact	PMID: 15114347	DNFU skin
Lymphatic endothelial cells	Endothelial cells	EFNA1	EPHA2	0.000772407575779753	0	EFNA1_EPHA2	EFNA1 - EPHA2	EPHA	Cell-Cell Contact	PMID: 15114347	DNFU skin
Melanocyte / Schwann cells	Endothelial cells	EFNA1	EPHA2	0.000118499875491527	0	EFNA1_EPHA2	EFNA1 - EPHA2	EPHA	Cell-Cell Contact	PMID: 15114347	DNFU skin
Basal keratinocytes	Lymphatic endothelial cells	EFNA1	EPHA2	0.00148207270652912	0	EFNA1_EPHA2	EFNA1 - EPHA2	EPHA	Cell-Cell Contact	PMID: 15114347	DNFU skin
Differentiated keratinocytes	Lymphatic endothelial cells	EFNA1	EPHA2	0.00113676215623719	0	EFNA1_EPHA2	EFNA1 - EPHA2	EPHA	Cell-Cell Contact	PMID: 15114347	DNFU skin
Endothelial cells	Lymphatic endothelial cells	EFNA1	EPHA2	0.00104333247728571	0	EFNA1_EPHA2	EFNA1 - EPHA2	EPHA	Cell-Cell Contact	PMID: 15114347	DNFU skin
[truncated: 2,857 more rows]
