# Supplementary material for: Single-cell reanalysis identifies macrophage-associated transcriptional and intercellular communication features in diabetic foot ulcers
Source: Front Cell Infect Microbiol. 2026 Jul 1;16:1875481. doi: 10.3389/fcimb.2026.1875481 (PMC13368467; doi:10.3389/fcimb.2026.1875481)
Supplement: Supplementary file 3 [file DataSheet2.csv]

cluster	assigned_cell_type	top_markers	best_program_score
0	Unresolved	GUCY1A2; STEAP4; PLPPR4; CCDC102B; HIGD1B; FAM162B; KCNJ8; REM1	-Inf
1	Unresolved	APOD; PCSK1; STMN2; GDF10; C3; IGF1; GPC3; ABCA8	-Inf
10	Basal keratinocytes	GDPD2; LAMB4; COL17A1; KRT15; WNT3; SYT8; ALDH3A1; ASCL2	-Inf
11	Unresolved	KRT77; PNLIPRP3; IGFL2-AS1; GABRP; MMP7; S100P; KRT23; ATP6V1B1	-Inf
12	Unresolved	TMEM178A; GJA5; SEMA3G; AC004540.2; BTNL9; MECOM; HEY1; SOX17	-Inf
13	T / NK cells	XCL2; KLRD1; XCL1; NKG7; GNLY; KLRC1; PRF1; GZMH	-Inf
14	Endothelial cells	SOX18; ACKR1; IFI27; RAMP2; PLVAP; GNG11; RAMP3; PECAM1	-Inf
15	Unresolved	DLGAP5; SPC25; SKA1; DEPDC1; CENPA; PIMREG; NEK2; PBK	-Inf
16	Lymphatic endothelial cells	NTS; STAB2; TFF3; CCL21; LINC00636; PKHD1L1; PROX1; AC007998.3	-Inf
17	Melanocyte / Schwann cells	DCT; CA14; TYR; TYRP1; MLANA; TRPM1; SLC24A5; C3orf79	-Inf
18	Unresolved	ROCR; AC025154.2; CA6; SPDEF; AQP5; SNORC; PPP1R1B; TMEM213	-Inf
19	Unresolved	PRPF38B; POLR2F; MALAT1; C9orf78; NR4A1; SLC2A3; PIN4; TGOLN2	-Inf
2	Unresolved	C1QTNF3; PRG4; SFRP4; PI16; PCOLCE2; THBS4; CRTAC1; PTGIS	-Inf
20	Plasma cells	IGHG2; IGLC2; IGHG1; IGLL5; IGLC7; IGHG3; IGHA1; JCHAIN	-Inf
21	Mast cells	TPSAB1; CPA3; TPSB2; CTSG; HDC; MS4A2; CMA1; RHEX	-Inf
22	Unresolved	SAA1; FABP7; PHYHIPL; NNAT; COL9A2; SAA2; PCP4; CHRM3	-Inf
3	Endothelial cells	SELE; SELP; VWF; ACKR1; CCL14; PLVAP; SLCO2A1; APLNR	-Inf
4	Smooth muscle / pericytes	RERGL; CASQ2; CSDC2; ENTPD3; DES; NTRK3; MYOCD; PLN	-Inf
5	T / NK cells	CD40LG; CD6; CD3G; IL7R; CD3E; SPOCK2; TRBC1; CD2	-Inf
6	Differentiated keratinocytes	KRT2; SPRR1B; THEM5; KRT6C; KRT1; C10orf99; DSC1; SBSN	-Inf
7	Macrophages	CD209; CCL18; LILRB5; C1QB; FOLR2; C1QA; C1QC; MS4A4A	-Inf
8	Unresolved	ROBO2; WNT5A; NKD2; APCDD1; DIO2; DKK2; PTK7; PAPPA	-Inf
9	Monocytes	CD1C; IL1B; LGALS2; OLR1; FCN1; FCER1A; SERPINA1; LYZ	-Inf
