# Supplementary material for: Single-cell reanalysis identifies macrophage-associated transcriptional and intercellular communication features in diabetic foot ulcers
Source: Front Cell Infect Microbiol. 2026 Jul 1;16:1875481. doi: 10.3389/fcimb.2026.1875481 (PMC13368467; doi:10.3389/fcimb.2026.1875481)
Supplement: Supplementary file 4 [file DataSheet3.csv]

p_val	avg_log2FC	pct.1	pct.2	p_val_adj	cluster	gene
0	3.26762582228668	0.746	0.125	0	0	RGS5
0	1.97238004199933	0.966	0.346	0	0	TAGLN
0	1.975177866899	0.869	0.256	0	0	ACTA2
0	3.48845258508099	0.73	0.12	0	0	SYNPO2
0	2.56798336790883	0.904	0.301	0	0	NR2F2
0	3.72701391604833	0.702	0.102	0	0	LGI4
0	1.39354747806939	0.912	0.317	0	0	TPM2
0	2.77150084663329	0.785	0.199	0	0	NOTCH3
0	2.6018713918439	0.772	0.203	0	0	TINAGL1
0	3.19153340863973	0.756	0.205	0	0	NDUFA4L2
0	2.12287637727294	0.799	0.254	0	0	CPE
0	4.54978656660551	0.609	0.081	0	0	STEAP4
0	2.06671429189251	0.836	0.326	0	0	PDGFRB
0	1.7591375140996	0.854	0.347	0	0	PRRX1
0	2.10364181229215	0.62	0.121	0	0	PPP1R14A
0	0.712891380266279	0.809	0.311	0	0	C11orf96
0	1.87671163633253	0.965	0.468	0	0	MYL9
0	2.11610813968579	0.781	0.29	0	0	THY1
0	3.67592504362643	0.554	0.064	0	0	COX4I2
0	3.75545518729569	0.568	0.084	0	0	ABCC9
0	2.33889963425493	0.7	0.22	0	0	ID4
0	4.18920292923451	0.533	0.056	0	0	CCDC102B
0	1.93671056991166	0.72	0.25	0	0	MYLK
0	2.41580561997333	0.793	0.33	0	0	EPS8
0	0.873671272007175	0.856	0.393	0	0	SPARCL1
0	1.94735528863551	0.84	0.382	0	0	MFGE8
0	2.28247261653824	0.572	0.12	0	0	LMOD1
0	2.2509970682098	0.674	0.228	0	0	TFPI
0	3.16570669394742	0.628	0.183	0	0	FHL2
0	2.30056129529676	0.779	0.338	0	0	LHFPL6
0	2.27100430628015	0.623	0.183	0	0	GGT5
0	1.67013909559624	0.9	0.466	0	0	TPM1
0	3.35167944183968	0.518	0.086	0	0	RERG
0	2.31024716201781	0.772	0.34	0	0	FILIP1L
0	4.08339013828179	0.49	0.062	0	0	KCNJ8
0	2.26727057531217	0.758	0.331	0	0	COL4A2
0	0.489338593970178	0.92	0.494	0	0	COL6A2
0	2.01352209786314	0.817	0.399	0	0	IFITM1
0	2.24483817586687	0.685	0.272	0	0	RGS16
0	2.17486076426067	0.699	0.295	0	0	COL4A1
0	1.05209317982064	0.914	0.513	0	0	MGP
0	0.515204575938187	0.875	0.474	0	0	COL6A1
0	2.51589692386955	0.493	0.1	0	0	ANGPT2
0	2.34850811790456	0.574	0.181	0	0	IGFBP2
0	1.05593104304495	0.807	0.415	0	0	A2M
0	2.52633600134421	0.59	0.203	0	0	MYO1B
0	3.07749668148926	0.461	0.075	0	0	ITGA7
0	0.915450722126172	0.756	0.373	0	0	PCOLCE
0	2.92965276037368	0.489	0.109	0	0	ITGA1
0	4.93924522757662	0.4	0.023	0	0	GUCY1A2
0	2.50572440442556	0.485	0.11	0	0	PDE5A
0	1.76528779399865	0.635	0.26	0	0	TPPP3
0	2.90676487045406	0.46	0.09	0	0	SEPT4
0	3.85890465830077	0.416	0.046	0	0	REM1
0	1.84529519047312	0.802	0.435	0	0	COL18A1
0	2.17922094709868	0.582	0.217	0	0	CYTOR
0	1.3975415617469	0.617	0.253	0	0	HES4
0	1.14853557493243	0.708	0.345	0	0	BGN
0	3.1327868455395	0.456	0.094	0	0	CHN1
0	2.36559791645194	0.489	0.128	0	0	ISYNA1
0	1.24117599800866	0.801	0.442	0	0	TIMP3
0	2.17847927301985	0.988	0.629	0	0	CALD1
0	2.51985898479842	0.452	0.093	0	0	MRVI1
0	1.81849442727708	0.67	0.312	0	0	TGFB1I1
0	4.12356979294664	0.394	0.038	0	0	FAM162B
0	1.94592268186477	0.563	0.208	0	0	MRGPRF
0	2.34276786632417	0.433	0.08	0	0	ADGRF5
0	2.49724361095044	0.477	0.124	0	0	SYTL2
0	1.41683362714298	0.672	0.321	0	0	MAP1B
0	1.90953083567585	0.541	0.191	0	0	CRISPLD2
0	0.412306123226008	0.474	0.124	0	0	MYH11
0	1.09944981695082	0.825	0.477	0	0	SERPING1
0	0.728118973463284	0.631	0.285	0	0	RARRES2
0	2.03611120949653	0.465	0.119	0	0	GPM6B
0	2.12693717261133	0.503	0.158	0	0	CYGB
0	1.56764562212534	0.606	0.262	0	0	LGALS3BP
0	0.929811300452619	0.549	0.206	0	0	MCAM
0	1.09358724229357	0.931	0.59	0	0	CAV1
0	1.31707143651489	0.712	0.372	0	0	ZEB2
0	1.54957771875068	0.751	0.412	0	0	ARHGDIB
0	0.946625042251989	0.951	0.616	0	0	ADIRF
0	2.44933485300903	0.406	0.072	0	0	ARHGAP15
0	2.21279384145888	0.433	0.1	0	0	CARMN
0	2.30917778643186	0.472	0.139	0	0	C1QTNF1
0	3.40562504156323	0.38	0.054	0	0	GJC1
0	1.82899808796903	0.708	0.383	0	0	MT1E
0	1.71929519996476	0.554	0.23	0	0	NDRG2
0	1.94243724008174	0.993	0.67	0	0	IGFBP7
0	1.82568989955959	0.555	0.234	0	0	PTK2
0	1.88825235554612	0.489	0.168	0	0	PPP1R12B
0	1.51200454084531	0.596	0.278	0	0	EBF1
0	1.57676842084779	0.589	0.272	0	0	SDC2
0	1.81000696788061	0.532	0.217	0	0	RBPMS
0	0.510144618481744	0.556	0.241	0	0	SLC9A3R2
0	1.23953660674019	0.757	0.442	0	0	CNN3
0	1.22242704784783	0.616	0.308	0	0	FXYD1
0	1.87466831372751	0.409	0.101	0	0	GJA4
0	2.30837971217147	0.479	0.171	0	0	INAFM1
0	1.1104443104772	0.925	0.62	0	0	SPARC
0	1.26146729446957	0.702	0.397	0	0	CHCHD10
0	1.63840569099708	0.93	0.626	0	0	MT2A
0	0.704257697815156	0.615	0.312	0	0	APOE
0	3.1981018934957	0.346	0.044	0	0	FMO3
0	4.12602134837526	0.325	0.023	0	0	HIGD1B
0	1.77418028921106	0.539	0.239	0	0	ARID5A
0	3.08978349746885	0.368	0.068	0	0	SLC7A2
0	2.56497635854986	0.393	0.096	0	0	NEURL1B
0	2.79163467038627	0.375	0.082	0	0	MT1F
0	1.93723351812945	0.468	0.178	0	0	MIR4435-2HG
0	0.989822034393654	0.801	0.511	0	0	SELENOM
0	1.2148328095501	0.603	0.316	0	0	MEF2C
0	1.91326939109011	0.474	0.189	0	0	OLFML2B
0	1.34765044963872	0.788	0.505	0	0	MYH9
0	1.27602381219794	0.588	0.305	0	0	LAMA4
0	1.53259237048115	0.577	0.295	0	0	PKIG
0	2.18652173372989	0.375	0.094	0	0	EFHD1
0	2.80107269871834	0.344	0.063	0	0	PARM1
0	2.29991533699618	0.362	0.084	0	0	INPP4B
0	1.62392865353453	0.526	0.249	0	0	DLC1
0	2.15998952087356	0.415	0.138	0	0	PLEKHA4
0	1.93133912762337	0.408	0.132	0	0	SMOC2
0	3.05522705777532	0.333	0.058	0	0	EGFLAM
0	2.76191934058928	0.345	0.07	0	0	SGIP1
0	1.13413738921777	0.728	0.453	0	0	CAVIN3
0	1.25333263009161	0.377	0.106	0	0	ADRA2A
0	2.36975579355033	0.383	0.113	0	0	FBLIM1
0	2.05943241979793	0.395	0.125	0	0	NEXN
0	2.04841125468471	0.426	0.156	0	0	GPX3
0	4.27755736890507	0.292	0.022	0	0	PLPPR4
0	2.86510351633442	0.343	0.074	0	0	ANO1
0	2.24681934685381	0.46	0.193	0	0	C20orf27
0	1.0749121300402	0.758	0.494	0	0	PDLIM1
0	1.27667716006713	0.651	0.388	0	0	CSRP1
0	2.1176631038103	0.404	0.142	0	0	ADCY3
0	2.38779355065662	0.361	0.1	0	0	COL5A3
0	1.93406970122649	0.367	0.107	0	0	KCNE4
0	2.41365992658212	0.359	0.101	0	0	LURAP1L
0	2.21982207672742	0.47	0.212	0	0	MT1M
0	1.82635220285316	0.468	0.211	0	0	PAWR
0	1.01827143475981	0.789	0.532	0	0	CAVIN1
0	0.870123653456241	0.393	0.137	0	0	ASPN
0	1.03922444641488	0.416	0.16	0	0	TNC
0	3.29842350581245	0.3	0.048	0	0	LINC01197
0	1.21474198769416	0.655	0.405	0	0	LPP
0	1.25462251711073	0.803	0.554	0	0	ARID5B
0	1.86507409815047	0.405	0.157	0	0	PDGFA
0	1.95675239011038	0.349	0.101	0	0	EDNRA
0	1.69112168950365	0.41	0.162	0	0	TCIM
0	2.0371421723042	0.397	0.152	0	0	DEPP1
0	1.24376819641388	0.685	0.441	0	0	STOM
0	2.24378802747247	0.341	0.099	0	0	GUCY1B1
0	3.55450020090597	0.274	0.032	0	0	EBF2
0	2.63927327307211	0.297	0.056	0	0	TEX41
0	1.91576353228336	0.39	0.153	0	0	SELENBP1
0	1.83627621181224	0.384	0.147	0	0	HSPB2
0	1.07651295547135	0.897	0.661	0	0	IFITM2
0	2.34768771230872	0.319	0.084	0	0	PDE1A
0	1.03629996547608	0.838	0.607	0	0	CD59
0	2.37151056570599	0.304	0.076	0	0	ARHGEF17
0	1.72883512994325	0.323	0.096	0	0	RASL12
0	2.849875012465	0.284	0.057	0	0	NCKAP5
0	3.38515936508113	0.268	0.042	0	0	FRMD3
0	1.87121780137295	0.267	0.043	0	0	AVPR1A
0	2.00284339044009	0.329	0.111	0	0	PTGIR
0	1.30999079163693	0.717	0.499	0	0	H2AFJ
0	2.77734388699525	0.256	0.042	0	0	FHL5
0	0.871180047206068	0.883	0.672	0	0	CD44
0	1.18113692020427	0.739	0.531	0	0	RAB13
0	1.56366121883022	0.917	0.714	0	0	SEPT7
0	1.37838816992619	0.977	0.775	0	0	IFITM3
0	2.37497925110779	0.25	0.052	0	0	CDH6
0	1.08433053531689	0.971	0.787	0	0	LGALS1
0	0.844399800911858	0.843	0.673	0	0	PTMS
0	0.783859823045691	0.91	0.752	0	0	LAPTM4A
0	0.700419312001602	0.972	0.853	0	0	CD63
0	0.939993704806355	0.947	0.843	0	0	CALM2
0	0.761736351111047	0.976	0.925	0	0	HLA-B
0	0.789662086156809	0.961	0.912	0	0	PFDN5
0	0.674541381452167	0.997	0.984	0	0	PTMA
1.35099856405364e-304	2.02745941416439	0.286	0.086	3.15133925051151e-300	0	CLMN
1.24484180848588e-303	1.19226360371186	0.548	0.271	2.90371800247418e-299	0	BST2
5.09846431615354e-298	1.46062304936045	0.603	0.343	1.18926778638598e-293	0	FHL1
1.7632761764916e-295	0.582649724243353	0.953	0.901	4.1130180092843e-291	0	HLA-C
1.81564673975747e-293	0.864243075465853	0.813	0.649	4.23517758515827e-289	0	C12orf57
4.46160052949336e-293	1.166285317296	0.61	0.356	1.04071293950962e-288	0	EPHX1
3.99428439837927e-291	1.32043209351918	0.549	0.299	9.3170677876595e-287	0	EHD2
9.41251138936153e-285	1.0768758892768	0.67	0.441	2.19556240668247e-280	0	PPP1R12A
1.56452329582688e-284	1.28477421486593	0.318	0.107	3.64940703984577e-280	0	CAVIN2
8.17746751527112e-284	1.00193965045802	0.717	0.501	1.90747607261214e-279	0	LDHB
9.92977956944469e-284	1.09133563328276	0.538	0.267	2.31622038236867e-279	0	LBH
2.86413202699592e-278	1.71399944786684	0.285	0.089	6.68087436617068e-274	0	SEMA5A
7.59254260579423e-277	0.547615754921165	0.965	0.923	1.77103648822756e-272	0	HLA-A
3.34817848816696e-276	1.25522125442258	0.43	0.181	7.80996114149825e-272	0	GUCY1A1
1.55654837203856e-275	1.0209665910792	0.581	0.311	3.63080473261714e-271	0	EPAS1
7.85322964657687e-270	1.38181653807792	0.513	0.277	1.83184434736052e-265	0	UACA
1.6604835165013e-268	1.5000608588491	0.301	0.099	3.87324385059094e-264	0	TBX2
1.89774275665583e-267	0.875161015564427	0.812	0.649	4.42667475417538e-263	0	TPM4
8.63460168136896e-266	1.91628319787285	0.342	0.137	2.01410718819612e-261	0	PELO
3.79282653385901e-265	1.86509249572301	0.289	0.098	8.84714717287953e-261	0	FAM13C
5.43222120063298e-261	0.367953820557803	0.991	0.977	1.26711991725965e-256	0	MALAT1
1.60476204199693e-259	2.04482900240086	0.297	0.106	3.74326793916204e-255	0	HIC1
7.58367078479593e-259	2.26225875227722	0.295	0.106	1.7689670472615e-254	0	SERPINI1
2.89051332051779e-258	0.981205428874614	0.476	0.21	6.74241137143979e-254	0	HOPX
3.51259915806797e-257	1.30153404701388	0.412	0.185	8.19348879610934e-253	0	CAMK2N1
2.0735735687285e-256	1.41198978982006	0.562	0.337	4.83681770641609e-252	0	PALLD
8.43125907380697e-256	2.01970023000632	0.262	0.084	1.96667549155621e-251	0	DAAM2
1.26567808744324e-255	0.928935675074532	0.591	0.303	2.9523207067701e-251	0	CFH
2.07837480020752e-254	0.367389023748566	0.991	0.977	4.84801705896405e-250	0	RPS8
2.07837910337947e-252	1.83268629027066	0.307	0.113	4.84802709654295e-248	0	KIAA0040
2.94005351220968e-251	1.37376097486861	0.499	0.264	6.8579688225803e-247	0	TNS1
3.59426035444895e-249	1.44292926370271	0.328	0.121	8.38397170278761e-245	0	AOC3
9.92768066844799e-248	0.444631510593577	0.972	0.949	2.31573079272218e-243	0	GAPDH
2.13255912634375e-245	1.37021944367158	0.443	0.211	4.97440741810943e-241	0	DDR2
2.17945354019396e-245	1.4820934865988	0.495	0.28	5.08379332785642e-241	0	SORBS3
1.36101184063199e-243	1.50667628422291	0.514	0.302	3.17469621945818e-239	0	VCL
9.08673058670354e-240	1.35266455363004	0.479	0.248	2.11957077665447e-235	0	KANK2
1.51739540877275e-239	0.408226045818577	0.995	0.99	3.53947653050331e-235	0	B2M
3.45866933355032e-236	1.07510182243935	0.257	0.082	8.06769208743948e-232	0	ACTG2
4.5570574481922e-234	1.59594624891567	0.26	0.085	1.06297922036531e-229	0	RASGRP2
6.91565909707439e-233	1.77421253619892	0.311	0.123	1.61314664098357e-228	0	LOXL2
7.06487979086492e-232	1.91223341158802	0.26	0.089	1.64795386001715e-227	0	ARHGAP6
4.45015802604056e-231	0.523992320117748	0.731	0.411	1.03804386115422e-226	0	PLAC9
3.87883471311126e-230	0.590357247749391	0.694	0.381	9.04776985180332e-226	0	AEBP1
3.25248976396538e-229	1.50959248539512	0.46	0.248	7.58675762342565e-225	0	HSPA2
1.351623192199e-228	1.22664916201105	0.471	0.238	3.15279625812339e-224	0	AXL
4.88650922561972e-227	1.22542023222032	0.49	0.27	1.13982714196805e-222	0	JAG1
4.14205145715528e-225	0.317624795236376	0.918	0.779	9.6617492289604e-221	0	DSTN
2.00444951173536e-224	0.399583242123547	0.758	0.422	4.6755789310739e-220	0	C1R
2.26099147101035e-223	1.78009573409663	0.298	0.116	5.27398870527874e-219	0	SMIM3
4.95761380248309e-223	1.00541342188386	0.57	0.331	1.15641299556721e-218	0	COX7A1
7.07702610409021e-222	0.774702693220681	0.807	0.688	1.65078710904008e-217	0	NAP1L1
3.45346312957887e-221	1.80126666615442	0.323	0.136	8.05554809605568e-217	0	SPECC1
3.61291085309008e-219	1.22612423438663	0.372	0.161	8.42747585591792e-215	0	PLXDC1
5.86092570982399e-218	1.42743593575244	0.443	0.231	1.36711953107354e-213	0	EPB41L2
1.92398175940152e-217	0.407346541799382	0.731	0.388	4.48787985197999e-213	0	SOD3
4.29037952327068e-217	0.797160864480361	0.865	0.685	1.00077392759812e-212	0	TIMP1
7.56121878210944e-217	1.63754367176665	0.4	0.204	1.76372989311485e-212	0	ARHGAP1
2.97750461474018e-213	1.12461980476794	0.469	0.246	6.94532726434293e-209	0	ITM2C
5.6554465797392e-213	1.26143759247432	0.432	0.216	1.31918946918997e-208	0	FADS3
7.48096190247471e-213	1.42760994245469	0.449	0.245	1.74500917337125e-208	0	ASAP1
9.20600547470264e-211	0.437985309811297	0.993	0.981	2.14739283702914e-206	0	TMSB4X
4.89663390528791e-208	1.54300566367549	0.339	0.15	1.14218882474746e-203	0	RHOBTB3
1.35485623208465e-205	0.790874942943475	0.731	0.562	3.16033764696065e-201	0	CYB5R3
2.12120995263028e-204	0.919092610821681	0.522	0.29	4.9479343355054e-200	0	MGLL
4.81023979560588e-203	1.46216804835521	0.501	0.31	1.12203653472303e-198	0	ENAH
2.60526779616843e-200	1.21862146289052	0.456	0.251	6.07704766134248e-196	0	PMEPA1
4.20300207350599e-198	1.18406874213171	0.311	0.132	9.80392263666007e-194	0	FABP4
1.12058374315496e-197	1.02329616016697	0.493	0.277	2.61387363928326e-193	0	PLPP1
1.05782758387412e-195	0.688900013090308	0.566	0.305	2.46748862214477e-191	0	COL14A1
1.22904397353392e-195	1.11174701679961	0.485	0.273	2.86686797266523e-191	0	RAB31
6.12646290773173e-194	1.86804151733384	0.253	0.095	1.4290587378575e-189	0	EMX2
1.4324548755831e-188	1.43887445518149	0.304	0.127	3.34134424278514e-184	0	PRKG1
1.26712650561908e-185	1.65635086404006	0.265	0.104	2.95569928700706e-181	0	CD36
1.84983209668818e-184	1.12917385456791	0.565	0.397	4.31491834873485e-180	0	OAZ2
4.43347741103518e-182	1.40708739830659	0.366	0.184	1.03415294089807e-177	0	SMTN
6.45620428392021e-181	0.946635424732804	0.6	0.41	1.50597421126723e-176	0	C9orf3
6.133751203824e-178	0.776181547202877	0.599	0.378	1.43075880580399e-173	0	CAV2
1.23685088623537e-175	1.05520563358371	0.474	0.279	2.88507837723263e-171	0	MAP3K20
2.90188284065941e-175	1.25993907860387	0.311	0.137	6.76893191412214e-171	0	C1orf54
4.40084976510791e-175	0.70346702680089	0.794	0.682	1.02654221620907e-170	0	RPS27L
1.07774815915879e-174	0.727412360838523	0.293	0.119	2.5139553560538e-170	0	RRAD
3.50842991768553e-171	1.28021332701695	0.377	0.19	8.18376362599327e-167	0	PDLIM3
4.68431901260268e-170	0.673494300731923	0.785	0.641	1.0926642528797e-165	0	ITGB1
5.71599706675487e-169	0.58710642183934	0.406	0.19	1.33331347579124e-164	0	ESAM
7.94017035949168e-169	0.438294686862875	0.955	0.806	1.85212413805503e-164	0	S100A4
9.45202359474457e-169	1.58877316493964	0.35	0.181	2.20477902371012e-164	0	UBE2E2
3.18269728799447e-168	0.446031005939234	0.254	0.095	7.4239596939759e-164	0	CNN1
8.83177622564262e-168	0.51128309285538	0.512	0.282	2.0601001223934e-163	0	COL5A2
3.24557172131501e-166	0.624715107090773	0.564	0.36	7.5706205971394e-162	0	CTSC
8.72882154980505e-165	0.510165081894914	0.744	0.5	2.03608491470753e-160	0	PMP22
8.55856102797513e-164	1.43702278508467	0.36	0.185	1.99636994538548e-159	0	PHLDB1
9.16855900058852e-164	0.703713318755499	0.743	0.598	2.13865807247728e-159	0	SH3BGRL
1.68350407147442e-162	1.60520781812731	0.322	0.158	3.92694159712123e-158	0	GNAI1
3.62395605921067e-162	1.46149400747419	0.372	0.199	8.45323990371482e-158	0	MAP7D3
5.99716671834381e-162	0.982378805032423	0.463	0.26	1.39889910872088e-157	0	EFEMP2
1.86588081840825e-161	1.07591789573418	0.385	0.195	4.35235359701909e-157	0	VASN
2.93180230111701e-161	1.1039904087572	0.441	0.256	6.83872204758553e-157	0	PDLIM7
7.87033776875033e-160	0.906612617625155	0.659	0.519	1.8358349879387e-155	0	TCEAL4
1.53508045669281e-157	1.45762313359106	0.354	0.187	3.58072867328166e-153	0	PHLDB2
1.13166842408978e-156	1.1563636448869	0.444	0.265	2.63972976603183e-152	0	MAP1LC3A
4.80975842168669e-156	1.27508034937134	0.426	0.255	1.12192424944264e-151	0	MPRIP
8.70225465148673e-155	0.387512587261814	0.945	0.919	2.02988792000579e-150	0	EEF1D
2.08679071130029e-154	0.537045422938522	0.892	0.831	4.86764801317906e-150	0	CIRBP
4.08372257422536e-154	1.47113287567945	0.328	0.166	9.52569127663808e-150	0	ST5
4.85201392186856e-154	0.841402596768664	0.555	0.367	1.13178076741506e-149	0	RAB34
1.05889092202607e-153	1.40519308459552	0.325	0.161	2.46996896471801e-149	0	TMEM47
4.08917888752465e-152	1.49693837846898	0.309	0.15	9.53841867304001e-148	0	SMIM10
6.49873881317518e-152	1.29446422701095	0.291	0.131	1.51589581556124e-147	0	HSPB6
2.62790087286192e-151	1.12941731815359	0.457	0.279	6.1298415760377e-147	0	FERMT2
2.4205680277406e-150	1.60016843881246	0.281	0.132	5.64621698150773e-146	0	OSMR
8.8239470458509e-149	1.20558261984826	0.274	0.121	2.05827388791518e-144	0	PTP4A3
1.13645926038222e-142	0.965717320616885	0.559	0.403	2.65090487076756e-138	0	ASAH1
1.24513108883741e-142	1.42971149275735	0.308	0.152	2.90439277782215e-138	0	MTHFD2
7.53704356310857e-142	0.86353304456054	0.647	0.511	1.7580907815307e-137	0	VMP1
3.25537501982484e-139	0.739717445748117	0.508	0.307	7.59348777124342e-135	0	ARHGAP29
6.49587954552506e-138	1.37605368497222	0.378	0.222	1.51522886278917e-133	0	SLCO3A1
7.71475044856176e-138	1.05019441018392	0.269	0.118	1.79954268963152e-133	0	ADAMTS2
1.53424535479745e-137	0.371587672479433	0.584	0.363	3.57878071460052e-133	0	CRYAB
5.70823330171011e-137	0.696666955625121	0.715	0.617	1.3315024999569e-132	0	C4orf3
1.80606017972477e-136	0.646661208809463	0.709	0.547	4.21281597522599e-132	0	CRIP1
3.27910457891866e-134	1.41442050135752	0.317	0.168	7.64883934078568e-130	0	FHL3
1.99963491851812e-133	1.34170141549383	0.323	0.17	4.66434841093537e-129	0	CSGALNACT1
3.33022675830925e-133	0.526436084135256	0.797	0.733	7.76808693643215e-129	0	ATP5MC2
4.54561482768527e-133	0.822632458125901	0.575	0.426	1.06031011470587e-128	0	ILK
1.09975565018683e-132	0.478994635615223	0.884	0.827	2.5652900296258e-128	0	SLC25A6
7.50082431022075e-132	1.0973411856372	0.425	0.261	1.74964227860209e-127	0	FAM213A
1.22710041023933e-131	0.639730473410393	0.727	0.623	2.86233441692426e-127	0	BSG
1.73905865218563e-131	0.560403863145969	0.461	0.262	4.05652821208821e-127	0	DKK3
5.48088882483868e-131	0.779206874917354	0.438	0.256	1.27847212728187e-126	0	CLEC11A
3.9591458021141e-130	0.672835438321744	0.706	0.603	9.23510349801135e-126	0	ARPC5
8.89198574386333e-130	1.10306012704447	0.462	0.314	2.07414459461356e-125	0	RSU1
2.48017366158306e-127	1.00254568373298	0.38	0.214	5.78525308300865e-123	0	HNMT
4.7132272909961e-127	0.429521429077146	0.865	0.817	1.09940739789775e-122	0	MYL12A
1.10937821164579e-126	0.525926594911323	0.778	0.684	2.58773561648496e-122	0	RABAC1
2.62599875918189e-124	1.05725613808906	0.443	0.293	6.12540470566768e-120	0	PDHB
5.35971102861286e-124	1.06589551151999	0.342	0.184	1.25020619453424e-119	0	SGCE
4.86016010576793e-123	0.997132417163482	0.448	0.296	1.13368094627143e-118	0	EVA1B
1.06835476604611e-122	1.33740748101949	0.319	0.175	2.49204432727916e-118	0	NT5DC2
3.29793871457542e-122	0.438039996029441	0.825	0.772	7.69277184561863e-118	0	SLC25A3
1.74036642826519e-121	0.807603503636515	0.454	0.282	4.05957873057138e-117	0	PHLDA1
1.01765594201524e-120	0.455191011087571	0.866	0.801	2.37378425034476e-116	0	SKP1
1.76907854909822e-120	1.41496382146136	0.258	0.124	4.1265526236265e-116	0	SMARCD3
2.7314559379703e-120	0.728609246125359	0.636	0.492	6.37139412090953e-116	0	ACTN4
4.21385471748669e-120	1.21040763246559	0.357	0.205	9.82923751400945e-116	0	ZNF703
4.51214564837483e-120	0.634640796129476	0.689	0.593	1.05250309393991e-115	0	AP2M1
1.24353911567563e-119	1.48166446505019	0.279	0.143	2.90067934122497e-115	0	FAT1
1.1440744854306e-118	1.10418928655445	0.386	0.23	2.66866814471543e-114	0	TNS2
2.5683825163009e-118	0.411909849742233	0.869	0.821	5.99100905752348e-114	0	SUMO2
6.31236429460993e-118	0.495963108320046	0.808	0.733	1.47242209536071e-113	0	NDUFS5
4.75372815258155e-117	0.772154120174446	0.552	0.398	1.10885462887117e-112	0	CYSTM1
1.76680923694895e-115	1.61615676283028	0.269	0.139	4.12125922610711e-111	0	AMOTL2
2.2934120424846e-115	1.31065950364251	0.34	0.2	5.34961293029957e-111	0	COBLL1
2.38303310771032e-115	1.41637281364745	0.254	0.125	5.55866302704509e-111	0	GRK5
5.54237040324037e-114	0.509563707867459	0.8	0.703	1.29281332025985e-109	0	NUCKS1
1.40455863621829e-113	0.334661575181041	0.94	0.894	3.27627347484279e-109	0	HMGB1
1.67877443550305e-113	1.1284667857242	0.369	0.22	3.91590924825441e-109	0	CRIM1
4.03548190833299e-112	1.72383807017226	0.311	0.175	9.41316509937753e-108	0	RASD1
7.85454680721847e-112	0.642006756600958	0.691	0.593	1.83215158825178e-107	0	UBXN1
1.73216633546829e-111	1.2975719731104	0.34	0.201	4.04045119411333e-107	0	NFU1
1.77039554777227e-111	0.309535397331666	0.953	0.932	4.12962465473359e-107	0	MYL6
2.43770661287552e-110	1.31195107636841	0.291	0.157	5.68619444519344e-106	0	BCAR1
6.31201183477297e-109	0.738385743899046	0.527	0.364	1.47233988057914e-104	0	LAMB2
6.9017547052198e-109	0.835421551116604	0.403	0.244	1.60990330253957e-104	0	MSRB3
6.34039788331936e-107	0.678773300570748	0.622	0.474	1.47896121026307e-102	0	SERPINH1
1.34180191937186e-106	0.636748280517227	0.478	0.318	3.1298871571268e-102	0	ISG15
2.33912267748553e-106	1.09010526062287	0.499	0.346	5.45623755750275e-102	0	IGFBP5
1.44804148810709e-105	0.95114864175746	0.349	0.197	3.37770157515859e-101	0	GEM
3.9965227043655e-105	0.86465467793201	0.458	0.305	9.32228886020296e-101	0	LAMC1
5.98615113715863e-105	0.361237686458878	0.625	0.419	1.39632961425362e-100	0	NNMT
1.88953898196093e-103	0.693694688908919	0.614	0.5	4.40753862932207e-99	0	ANXA11
5.98496255084661e-102	0.972303801132093	0.272	0.138	1.39605236461048e-97	0	CPM
1.34222079864886e-101	0.396291565516784	0.846	0.742	3.13086423492834e-97	0	EID1
1.83099585426167e-101	0.920359555975757	0.467	0.311	4.27098092965078e-97	0	CCL2
1.97493934657833e-101	0.642728757250775	0.664	0.557	4.60674351982861e-97	0	ESD
1.72610511580037e-100	0.443695528054573	0.794	0.74	4.02631279311595e-96	0	TPI1
2.28841426402949e-99	1.25231016638365	0.25	0.128	5.33795511227519e-95	0	SNHG18
2.90064223257963e-99	1.13555748818102	0.255	0.131	6.76603807171524e-95	0	MEOX2
8.1527014348464e-99	0.839245669292187	0.306	0.164	1.90169913669227e-94	0	MAP1A
8.15332919988929e-99	1.13344058421691	0.258	0.134	1.90184556916618e-94	0	PLEKHH2
4.98118393301722e-98	0.368289534351707	0.871	0.799	1.1619109642156e-93	0	RAC1
8.48430956247078e-98	1.04557701028819	0.445	0.308	1.97905004854193e-93	0	CBX6
9.33376802928161e-98	1.11185873562183	0.363	0.228	2.17719473051023e-93	0	SASH1
3.91334859904001e-97	1.22483980458719	0.273	0.148	9.12827694212072e-93	0	PNMA1
8.62698258951271e-97	0.550393569445493	0.717	0.627	2.01232995882974e-92	0	PSME1
1.02885476164207e-96	0.428554527705409	0.828	0.785	2.3999066170063e-92	0	RBM3
2.22137709115463e-96	1.0118486827242	0.445	0.313	5.18158420282729e-92	0	ROCK2
5.08049427634802e-96	1.30615269885752	0.298	0.172	1.18507609490094e-91	0	SNX18
6.92219941022369e-94	0.283953783396124	0.975	0.953	1.61467223442878e-89	0	RPL7
2.4619792888629e-93	0.558061683832395	0.666	0.555	5.74281288920161e-89	0	NENF
5.11567149667895e-93	0.863464287115743	0.349	0.204	1.19328153331533e-88	0	TMEM176A
2.81576334913568e-92	1.07821205986652	0.253	0.132	6.56804958819388e-88	0	FEZ1
2.31179351673029e-91	0.646537223208789	0.604	0.463	5.39248955712507e-87	0	TACC1
6.00361047090215e-91	1.06769390409914	0.307	0.179	1.40040217844264e-86	0	RBMS3
5.16458345133416e-87	0.459066834890687	0.735	0.656	1.20469073585821e-82	0	NDUFA13
2.6070510627174e-86	1.00492629629759	0.427	0.301	6.08120730889461e-82	0	IER5L
1.35320395429695e-85	1.2706614653046	0.292	0.175	3.15648354379308e-81	0	RABGAP1
1.97769597703526e-85	0.893066907893811	0.419	0.295	4.61317363603244e-81	0	UBA2
1.06722852148221e-84	0.501339594463596	0.676	0.591	2.4894172492094e-80	0	RHOC
1.34717494872185e-82	1.07044374857302	0.286	0.168	3.14242028538859e-78	0	SNRK
4.02023285267292e-82	0.772197051857414	0.48	0.359	9.37759515214484e-78	0	BEX3
2.70589337664368e-81	0.610675554019462	0.647	0.558	6.31176689035906e-77	0	NDUFB1
4.23306656005222e-81	0.559023279228995	0.675	0.593	9.87405105797782e-77	0	SEM1
1.27782011311558e-80	0.966468564800376	0.408	0.29	2.98064319585339e-76	0	ANKRD10
2.0296389542152e-80	0.473203310614853	0.689	0.576	4.73433582460238e-76	0	FLNA
5.4649205708037e-80	1.09980904471534	0.29	0.177	1.27474737234567e-75	0	NCK2
1.24656485253467e-79	0.545005184957149	0.674	0.602	2.90773717502237e-75	0	TMEM50A
6.35901058543064e-79	0.916470921220823	0.454	0.341	1.48330280915755e-74	0	PTEN
1.02911907894623e-78	0.349209651269325	0.886	0.807	2.40052316354997e-74	0	ZFP36L1
1.07051020241242e-78	0.643595961453384	0.575	0.466	2.49707209814721e-74	0	TLN1
1.49468789486392e-78	0.856555526396095	0.434	0.313	3.48650898355958e-74	0	ZYX
9.46763917838891e-78	0.475588927497864	0.694	0.616	2.208421514751e-73	0	ERH
1.13670662025125e-77	0.389772210090275	0.518	0.366	2.65148186239807e-73	0	TGFBI
1.23866737825794e-77	0.833854146590429	0.289	0.167	2.88931552652448e-73	0	A1BG
1.63477117484649e-77	0.869476711867446	0.281	0.16	3.81326724244692e-73	0	ECM2
1.04695910511073e-76	0.390108696164051	0.562	0.39	2.44213680858129e-72	0	CTGF
1.55853886621776e-75	0.778325894285719	0.325	0.2	3.63544775933955e-71	0	ITIH5
4.18992640118891e-74	0.593521319107747	0.536	0.399	9.77342232341326e-70	0	CYR61
6.16373559271546e-74	0.308336845616888	0.865	0.833	1.43775296435681e-69	0	UQCRB
1.18470494518857e-73	0.834370077698445	0.302	0.184	2.76344275514687e-69	0	OAF
2.02453656511639e-73	1.05432427315469	0.321	0.206	4.72243399179049e-69	0	SNAI2
9.67591913890745e-73	1.25669800435258	0.273	0.168	2.25700489834155e-68	0	PLEKHH3
5.58741734320835e-72	0.805387055965703	0.431	0.319	1.30332096947678e-67	0	ARL3
6.51547541135816e-72	0.319909032623107	0.812	0.724	1.5197997944534e-67	0	MGST3
7.41659144928399e-72	0.591795383569641	0.54	0.431	1.72999412145998e-67	0	MAGED2
8.80547779448885e-72	0.844643582654184	0.393	0.278	2.05396575034247e-67	0	AAED1
4.76194077906099e-71	0.63230244480864	0.271	0.157	1.11077030612377e-66	0	POSTN
9.6165342250909e-71	0.468686433813586	0.704	0.632	2.2431527733447e-66	0	NDUFB7
5.82819776303369e-70	1.14907186686183	0.271	0.168	1.35948541020524e-65	0	ASAP2
1.15972362606477e-69	0.486162901046817	0.683	0.596	2.70517133015869e-65	0	IFI16
5.87494483934522e-69	0.593149993919145	0.611	0.529	1.37038963322567e-64	0	SYF2
1.7856503226194e-68	0.837924502104536	0.269	0.16	4.165207942542e-64	0	NID1
6.57336750135296e-68	0.866182872812676	0.396	0.283	1.53330370336559e-63	0	H1F0
9.4429423497702e-68	0.578625774729703	0.561	0.462	2.2026607325074e-63	0	TNFRSF1A
1.72783393014897e-67	0.45191521187275	0.683	0.604	4.03034542546548e-63	0	MIF
4.40958027024768e-67	0.483362331429003	0.671	0.61	1.02857869383797e-62	0	ATF4
6.65895910671537e-67	1.1181797507062	0.259	0.156	1.55326880123243e-62	0	ARHGAP10
2.57864977643898e-66	0.429015199023918	0.704	0.651	6.01495846852157e-62	0	BRK1
3.45246783106367e-66	0.870899002522556	0.418	0.305	8.05322646273912e-62	0	AHR
3.61022602530565e-66	0.871450121208701	0.331	0.22	8.42121322662796e-62	0	PARVA
4.60876457975346e-66	1.00719211308941	0.349	0.244	1.07504042587329e-61	0	AIG1
1.31465231328917e-65	0.390761737995381	0.741	0.691	3.06655798597832e-61	0	PARK7
1.06935642658021e-64	0.492030021697482	0.654	0.571	2.494380800641e-60	0	VAMP2
1.85022209963624e-64	0.919289416426094	0.383	0.28	4.3158280696115e-60	0	UBE2E1
2.45094892949207e-64	1.04701408884463	0.319	0.218	5.7170834729332e-60	0	UGCG
2.88600248744087e-64	0.63715459343333	0.48	0.372	6.73188940220458e-60	0	TCEAL9
3.07445119943191e-64	0.360319616772114	0.832	0.772	7.17146486779486e-60	0	TUBA1B
1.25300651960984e-63	0.761911838729979	0.449	0.352	2.92276300764191e-59	0	ADI1
1.28508803257948e-63	0.530094021115159	0.326	0.206	2.9975963447949e-59	0	ADAMTS1
1.75440879083234e-63	1.08894496768768	0.308	0.206	4.09233394549553e-59	0	ABHD2
8.81614659431173e-63	0.388558054289424	0.745	0.687	2.05645435458915e-58	0	UQCR11
2.41617888385326e-62	0.310173660567981	0.802	0.735	5.63597886447611e-58	0	PEBP1
2.80990744133152e-62	0.657468921624013	0.515	0.418	6.55439009764989e-58	0	IMPDH2
3.19009873659907e-62	0.392466198495863	0.716	0.649	7.44122431299099e-58	0	NDUFB4
2.61717004981473e-61	0.845722350966534	0.365	0.261	6.10481085819784e-57	0	HDDC2
1.0522401943587e-60	0.999819478984032	0.253	0.156	2.45445547736109e-56	0	NREP
1.26124026418385e-60	0.824932671478507	0.362	0.255	2.94196904023524e-56	0	TJP1
2.40804488565916e-60	0.618924395318122	0.481	0.38	5.61700550028855e-56	0	ZNF428
2.91615923104157e-60	0.427128543052473	0.698	0.644	6.80223302232756e-56	0	EIF3G
1.91779841318075e-59	0.578750378923934	0.521	0.416	4.47345657858542e-55	0	HCFC1R1
2.0972779922332e-59	0.929967678515492	0.286	0.185	4.89211064468316e-55	0	ABTB1
4.61539727725718e-59	0.994878802632584	0.251	0.156	1.07658756889301e-54	0	RASAL2
7.47610162435767e-59	0.526963688427715	0.65	0.585	1.74387546489767e-54	0	RWDD1
3.06845522790147e-58	0.608511363007896	0.548	0.466	7.15747866460297e-54	0	CAMLG
7.22208017862217e-58	0.515746100770683	0.622	0.555	1.68462242246541e-53	0	ISCU
1.28565996639018e-57	0.712131277571688	0.395	0.287	2.99893043760173e-53	0	TNFSF12
5.56883836213657e-57	0.550292607519043	0.608	0.528	1.29898723635198e-52	0	C6orf48
4.76178576253958e-56	0.85107562413119	0.38	0.286	1.11073414696998e-51	0	C12orf10
9.75919356320992e-56	0.589984162717661	0.426	0.319	2.27642949055435e-51	0	RRAS
2.2998913515709e-55	0.574615553752664	0.376	0.26	5.36472656667427e-51	0	FGF7
6.69543445000084e-55	0.483757158028084	0.505	0.4	1.5617770398072e-50	0	SPATS2L
1.20370002718889e-54	0.576290657732407	0.537	0.443	2.80775068342081e-50	0	ROCK1
2.01181817869232e-54	0.416670112820812	0.658	0.595	4.6927670836177e-50	0	MRFAP1
4.67348985221906e-54	0.371454869266987	0.744	0.699	1.09013824292862e-49	0	ELOB
1.85511411537848e-53	0.726661311963761	0.356	0.258	4.32723918553183e-49	0	CFAP36
1.9815739410906e-53	0.55474524287918	0.497	0.391	4.62221937498794e-49	0	PDLIM2
1.99297291979933e-53	0.780082609460053	0.398	0.308	4.64880863272393e-49	0	TPGS1
2.50767410526106e-53	0.498482798742717	0.375	0.259	5.84940061793195e-49	0	FKBP10
4.03940663932422e-53	0.844683830776962	0.276	0.18	9.42231992688767e-49	0	CFL2
6.64887250534584e-53	0.754728992295032	0.38	0.285	1.55091600059697e-48	0	C5orf24
8.1430729923917e-53	0.399697197000406	0.7	0.65	1.89945320620529e-48	0	NDUFA11
1.81784808278687e-52	0.539800409969081	0.471	0.366	4.24031243790866e-48	0	ANXA6
1.75257965684626e-51	0.260813678248413	0.759	0.666	4.08806730755959e-47	0	TUBA1A
2.07326570626715e-51	0.367999101911668	0.655	0.558	4.83609958643876e-47	0	CD151
5.1254450326398e-51	0.848612754953633	0.303	0.212	1.19556130831356e-46	0	CDC42EP1
1.22571188580474e-50	0.518089686995106	0.599	0.515	2.85909554482813e-46	0	LEPROT
4.38742112395917e-50	0.479247673039196	0.632	0.563	1.02340985137472e-45	0	RSL24D1
6.12940645445262e-50	0.701651528030964	0.374	0.276	1.42974534956562e-45	0	RHOQ
1.4240269868287e-49	0.358581736098402	0.69	0.633	3.32168534947662e-45	0	COX7B
2.2703467207487e-49	0.87601456790448	0.328	0.241	5.29581076081841e-45	0	RTL8A
2.63208503027951e-49	0.824163630441346	0.297	0.209	6.13960154162999e-45	0	ZNF580
8.6123510699822e-49	0.784310811324603	0.428	0.346	2.00891701058405e-44	0	TMEM256
2.07613582311708e-48	0.700078662760512	0.396	0.304	4.8427944210029e-44	0	NME4
2.09648353861435e-48	0.566543588501569	0.513	0.448	4.89025750217184e-44	0	DCTN2
1.58217906948312e-47	0.446227362925348	0.615	0.553	3.69059089747632e-43	0	RAP1B
3.24358081860938e-47	0.926348267647292	0.303	0.217	7.56597661748824e-43	0	YAP1
4.04107443376669e-47	0.904680700698805	0.332	0.248	9.42621022420418e-43	0	PCYOX1
7.82513187657069e-47	0.854169703632615	0.339	0.251	1.82529026152888e-42	0	TCEAL3
1.10448203577043e-46	0.685822426827835	0.406	0.318	2.57631479663811e-42	0	TRIP6
2.14413594497509e-46	0.604296244000796	0.413	0.316	5.0014115052489e-42	0	SEPT11
3.00442942757929e-46	0.931366121653354	0.292	0.208	7.00813208277145e-42	0	NTMT1
1.08039297741563e-45	0.463663019559453	0.406	0.303	2.52012465911971e-41	0	HLA-F
2.32873668887081e-45	0.513683149048097	0.322	0.221	5.43201120046006e-41	0	ECE1
1.34325728579019e-44	0.329719866931312	0.716	0.689	3.1332819448342e-40	0	PSMB1
4.15641475553989e-44	0.812806899649342	0.278	0.189	9.69525305877234e-40	0	ADGRA2
5.80571975123469e-44	0.263713572217409	0.804	0.75	1.354242189173e-39	0	EIF3E
1.32593118162751e-43	0.577347343735186	0.524	0.452	3.09286707426433e-39	0	DYNC1I2
1.94765933991437e-43	0.31006378241072	0.647	0.546	4.54311017628427e-39	0	SOCS3
2.15717427347317e-43	0.619117014321569	0.688	0.62	5.03182471030352e-39	0	CEBPD
2.29596786095968e-43	0.690651241870392	0.258	0.171	5.35557463247455e-39	0	PXDN
7.71474579993135e-43	0.37443065517702	0.675	0.621	1.79954160529199e-38	0	ATP5PO
8.70246684208179e-43	0.531154525427238	0.488	0.392	2.029937415584e-38	0	DPYSL2
9.34599557907617e-43	0.295086164014636	0.373	0.253	2.18004692877531e-38	0	TMEM176B
1.08483595491625e-42	0.796731769640453	0.268	0.184	2.53048834843765e-38	0	PRAF2
1.26372529456993e-42	0.482899925463185	0.566	0.502	2.94776562211382e-38	0	CHURC1
2.21438955455412e-42	0.319025599477218	0.338	0.233	5.16528507495294e-38	0	ETS1
2.95505505728499e-42	0.354951435037371	0.667	0.629	6.89296142662297e-38	0	NDUFB10
4.6930889943117e-42	0.495211151688861	0.557	0.501	1.09470993881315e-37	0	MRPS21
6.37793434867006e-42	0.516713260526306	0.447	0.354	1.48771696617078e-37	0	CLIC4
1.19118484155488e-41	0.706634472379925	0.456	0.392	2.7785577614109e-37	0	C1orf122
1.92252504207327e-41	0.597504987163743	0.456	0.376	4.48448191314012e-37	0	BBX
4.09617617288104e-41	0.546083020686261	0.461	0.377	9.55474054086232e-37	0	IFI27L2
1.42364948489541e-40	0.35289687339826	0.68	0.655	3.32080478846704e-36	0	POMP
1.65445116364467e-40	0.65756492584613	0.266	0.183	3.85917278431755e-36	0	PLAU
2.02352793007145e-40	0.543988725554549	0.492	0.423	4.72008124968467e-36	0	COX14
2.15261952504154e-40	0.358457263523604	0.661	0.611	5.02120030411189e-36	0	MINOS1
4.85701768891311e-40	0.791754660500423	0.341	0.26	1.13294794611587e-35	0	DYNLT3
5.54695129934497e-40	0.510035587021484	0.488	0.408	1.29388186008521e-35	0	LITAF
7.15713449373614e-40	0.429866238176684	0.574	0.484	1.66947319200889e-35	0	LIMA1
9.03976034078701e-40	0.286354091857788	0.821	0.784	2.10861449709198e-35	0	CCNI
1.0711636864221e-39	0.857371147334713	0.286	0.208	2.49859641494819e-35	0	DAPK3
2.42943668013624e-39	0.25868365563536	0.412	0.293	5.6669040000858e-35	0	SLIT3
4.52290234401131e-39	0.317540017968096	0.704	0.652	1.05501220076408e-34	0	HMGN2
4.84501759473109e-39	0.376107282945331	0.612	0.568	1.13014880414698e-34	0	NDUFS6
6.95240950374637e-39	0.580780753657854	0.424	0.344	1.62171904084388e-34	0	RNASEH2C
1.06364612952885e-38	0.29188172423502	0.513	0.398	2.48106096173899e-34	0	SLC2A3
1.10333962265777e-38	0.487113991923838	0.499	0.408	2.5736500038115e-34	0	ACTN1
1.18161539379293e-38	0.317799444714519	0.529	0.429	2.7562360675614e-34	0	VAMP5
1.64062343666521e-38	0.373011686240674	0.627	0.579	3.82691822836527e-34	0	FKBP8
2.84920566310131e-38	0.333407699318933	0.628	0.569	6.64605712975011e-34	0	NDUFB9
5.31230770407675e-38	0.681844414346741	0.365	0.288	1.23914889505294e-33	0	TSPAN3
7.72426721092339e-38	0.58381599699703	0.431	0.363	1.80176256961999e-33	0	GLRX5
1.93495837535998e-37	0.751884409262296	0.331	0.25	4.5134839063647e-33	0	ZNF503
2.80345322961571e-37	0.516919859826128	0.465	0.389	6.5393350034016e-33	0	CRTAP
2.82156897139734e-37	0.95763817172798	0.256	0.183	6.58159178268143e-33	0	TCEAL1
1.25337243069287e-36	0.553373243927454	0.355	0.262	2.92361653183419e-32	0	NDN
5.13490717414384e-36	0.794767903543725	0.259	0.183	1.19776844744079e-31	0	C16orf45
5.28184913343687e-36	0.439921620801886	0.542	0.479	1.23204412886548e-31	0	SRI
1.76141797434032e-35	0.264531960753899	0.361	0.265	4.10868356694622e-31	0	CSRP2
1.88032104646889e-35	0.83693346271995	0.26	0.186	4.38603687299334e-31	0	CHSY1
4.60067845831955e-35	0.394406092802656	0.286	0.195	1.07315425718762e-30	0	TWIST1
1.34269979880011e-34	0.471873580305151	0.488	0.424	3.13198155068113e-30	0	BNIP3L
3.40142293368696e-34	0.415145683148746	0.539	0.474	7.93415913511821e-30	0	YWHAH
5.11117376763718e-34	0.400832808831694	0.562	0.518	1.19223239303905e-29	0	ZNHIT1
5.19595194364871e-34	0.268047947193462	0.766	0.725	1.2120077503755e-29	0	NOP53
7.138792384868e-34	0.268182708196996	0.768	0.727	1.66519471169431e-29	0	MORF4L1
7.54025369242482e-34	0.610786909898459	0.419	0.358	1.75883957629501e-29	0	SARS
8.29244671878455e-34	0.316368642358079	0.712	0.667	1.93429612162368e-29	0	PNISR
1.02935814537388e-32	0.713698889134412	0.301	0.224	2.40108080989912e-28	0	MARVELD1
1.84410886253543e-32	0.74989299724789	0.336	0.269	4.30156833275013e-28	0	LASP1
2.02395549137426e-32	0.505521147320617	0.504	0.445	4.7210785791796e-28	0	NR3C1
2.91590279516272e-32	0.771121314308158	0.293	0.222	6.80163485999656e-28	0	KNOP1
5.27831445822672e-32	0.846359902096047	0.262	0.196	1.23121963052597e-27	0	POR
7.84622561687881e-32	0.739757464048639	0.27	0.198	1.83021058739315e-27	0	CDC42BPA
1.36691475391258e-31	0.53314853647186	0.414	0.34	3.18846535497647e-27	0	PSIP1
1.52755698140207e-31	0.298044424356365	0.652	0.601	3.56317941481847e-27	0	ATP5ME
4.33827652085288e-31	0.55941460174634	0.363	0.29	1.01194638125414e-26	0	SSBP4
5.78509423368169e-31	0.534831849611942	0.375	0.307	1.34943108094859e-26	0	HMG20B
6.33422846405258e-31	0.578576334700315	0.418	0.353	1.47752213152491e-26	0	NSRP1
7.11565157398986e-31	0.614072082343935	0.339	0.267	1.65979688614887e-26	0	ZNF22
9.95521385708774e-31	0.35776909820269	0.625	0.576	2.32215318430429e-26	0	DEK
1.53521686640029e-30	0.514798691478969	0.42	0.35	3.58104686256533e-26	0	PLS3
2.21385556539001e-30	0.698436624231435	0.339	0.276	5.16403949182873e-26	0	SMARCB1
2.21716493881395e-30	0.292597877037168	0.64	0.602	5.17175893627743e-26	0	FIS1
2.3198288904496e-30	0.705243701346027	0.277	0.21	5.41123286986275e-26	0	HTATIP2
2.35039140263963e-30	0.296217202347731	0.686	0.662	5.48252298579719e-26	0	ATP5F1D
2.49384414142394e-30	0.723471068951525	0.341	0.279	5.81714084428547e-26	0	LRRFIP2
6.45326866656119e-30	0.252794317179874	0.651	0.602	1.50528944916206e-25	0	ATP5MC3
1.03928270192552e-29	0.306824095298212	0.685	0.636	2.42423083051147e-25	0	YWHAQ
1.07722649237203e-29	0.283407985127123	0.754	0.724	2.512738516107e-25	0	CNBP
1.55909734320197e-29	0.595982795682365	0.372	0.306	3.63675046275292e-25	0	BORCS7
1.66129352770844e-29	0.435500422475031	0.485	0.427	3.8751332827327e-25	0	AP3S1
2.73143122854599e-29	0.377773762010094	0.524	0.468	6.37133648370639e-25	0	SLIRP
3.46514478389324e-29	0.425647984810082	0.489	0.424	8.08279672290937e-25	0	ADH5
5.72670540419381e-29	0.300993170141553	0.687	0.642	1.33581130258225e-24	0	EIF3L
6.90091870574528e-29	0.41422157664499	0.56	0.522	1.60970829730214e-24	0	C19orf70
9.88204165765456e-29	0.275859811316292	0.688	0.649	2.3050850370645e-24	0	UQCRQ
1.06345732055087e-28	0.321341045882443	0.573	0.543	2.48062054591697e-24	0	ATP5F1C
1.11784574524462e-28	0.321121640610552	0.676	0.646	2.60748698535761e-24	0	PCBP2
1.49130089693743e-28	0.299206266317017	0.411	0.327	3.47860847219624e-24	0	PSMB9
1.91155451894474e-28	0.3026828223661	0.692	0.654	4.45889207089051e-24	0	SNRPD2
2.67817708143525e-28	0.438978787561193	0.514	0.461	6.24711586015586e-24	0	NME3
3.59106672668454e-28	0.661421342433935	0.374	0.314	8.37652224666437e-24	0	MEF2A
5.96439190361688e-28	0.374889246169255	0.593	0.555	1.39125405543767e-23	0	ANAPC11
7.28690327340381e-28	0.758308102551879	0.303	0.24	1.69974305755417e-23	0	ITPRIPL2
1.03498860018216e-27	0.726856432201181	0.277	0.213	2.4142144087849e-23	0	PROS1
2.35674668635049e-27	0.43493544433339	0.419	0.349	5.49734732058115e-23	0	UTRN
4.69035622818207e-27	0.800549854922519	0.258	0.196	1.09407249378575e-22	0	WDR60
7.79495419803043e-27	0.651580570186468	0.355	0.299	1.81825101623258e-22	0	MRPL36
1.91915371250345e-26	0.476481009318312	0.276	0.204	4.47661794978556e-22	0	CDH13
2.6565810511517e-26	0.465299333357643	0.477	0.424	6.19674095991647e-22	0	CHMP5
2.81465436120932e-26	0.315116542990837	0.331	0.247	6.56546276295686e-22	0	SSPN
3.81294278097732e-26	0.360498361294305	0.566	0.532	8.8940703309077e-22	0	COX7A2L
6.52629795317391e-26	0.455938994885883	0.432	0.369	1.52232426055735e-21	0	ARPC1A
6.60991468482315e-26	0.496875196356093	0.256	0.187	1.54182869938185e-21	0	TMEM204
7.31070340418711e-26	0.535281802778365	0.372	0.312	1.70529467606068e-21	0	NT5C
8.44027969722112e-26	0.612783993143244	0.331	0.268	1.9687796421738e-21	0	AAMDC
9.31126332914561e-26	0.464894648143862	0.428	0.367	2.17194528415651e-21	0	DYNC1LI2
1.36024149717229e-25	0.511515977096475	0.407	0.349	3.17289931630407e-21	0	POLE4
1.81619605782687e-25	0.439528816048843	0.475	0.419	4.23645892448696e-21	0	MAP4
1.83157079277298e-25	0.345960659705707	0.299	0.226	4.27232203122224e-21	0	MDK
1.97379874056455e-25	0.44890494231759	0.469	0.421	4.60408294224088e-21	0	PSMC3
2.03033732126758e-25	0.251526253550893	0.707	0.691	4.73596483558875e-21	0	ARL6IP4
2.11125873559356e-25	0.446710930610894	0.448	0.396	4.92472212664553e-21	0	TCEAL8
2.64892720974198e-25	0.478318895207217	0.418	0.349	6.17888760944415e-21	0	KLF9
3.7583963406696e-25	0.313394472856285	0.593	0.568	8.76683530424591e-21	0	PSMD8
4.10118933958968e-25	0.306361158364912	0.615	0.58	9.56643425352689e-21	0	CUTA
5.54118387373473e-25	0.558590165487679	0.327	0.262	1.29253655038736e-20	0	RBFOX2
6.42411495242651e-25	0.583022324755438	0.282	0.218	1.49848905380301e-20	0	MAGEH1
6.70012155861913e-25	0.557728067976332	0.252	0.189	1.5628703547635e-20	0	FAM118A
7.00105627978635e-25	0.449995545056747	0.31	0.244	1.63306638782296e-20	0	SH3PXD2A
1.09217160144073e-24	0.558974996513363	0.423	0.376	2.54759947752065e-20	0	FAAP20
1.10640762536504e-24	0.348765188130685	0.569	0.532	2.5808064269265e-20	0	PSMA2
2.107644495504e-24	0.550872126013666	0.371	0.308	4.91629155021262e-20	0	REV3L
5.37906004811713e-24	0.550707705787534	0.444	0.376	1.2547195468238e-19	0	GADD45A
5.80663527770669e-24	0.526810668750224	0.383	0.325	1.35445574487786e-19	0	C1orf123
6.32392457842644e-24	0.330186314159816	0.556	0.516	1.47511864716375e-19	0	KIF5B
9.53895617569135e-24	0.539577035296821	0.367	0.313	2.22505691754176e-19	0	MRPL32
1.41900401082422e-23	0.432284447117303	0.383	0.315	3.30996875564859e-19	0	GSTM3
2.76546995940945e-23	0.286579274942102	0.625	0.597	6.45073522731848e-19	0	SF3B6
3.04745319649391e-23	0.369211977098535	0.48	0.424	7.10848932614168e-19	0	ITGB1BP1
3.97402019922105e-23	0.275129884976079	0.627	0.602	9.26979951670302e-19	0	VPS28
5.68932960567837e-23	0.43795129196792	0.271	0.202	1.32709302382054e-18	0	EMILIN1
1.0567112155007e-22	0.390638042549979	0.387	0.323	2.46488458127694e-18	0	NBEAL1
1.2330186278646e-22	0.619516185155437	0.323	0.268	2.87613925135696e-18	0	PTOV1
1.46639316405688e-22	0.641548960849296	0.288	0.23	3.42050869447908e-18	0	TCEA2
1.47325366784491e-22	0.569773803692641	0.305	0.248	3.43651150561504e-18	0	HMOX2
2.67405092136764e-22	0.262959421794976	0.685	0.664	6.23749117918215e-18	0	EIF3H
2.93089365250897e-22	0.554069083274363	0.344	0.288	6.83660253384242e-18	0	CISD1
2.97418320546273e-22	0.330482187644714	0.573	0.536	6.93757974506237e-18	0	TCF25
3.44984138077173e-22	0.435492462788293	0.349	0.283	8.04710000478815e-18	0	CTSF
4.9762358902837e-22	0.702157461858037	0.253	0.198	1.16075678376758e-17	0	IFT43
5.90430497779929e-22	0.314170939106007	0.574	0.543	1.37723817912146e-17	0	EIF3D
6.04711723404837e-22	0.452091167112911	0.458	0.412	1.41055056601412e-17	0	IK
9.64515551811503e-22	0.319671774773865	0.493	0.438	2.24982897615551e-17	0	MRPL33
2.24505017439239e-21	0.395491220861587	0.536	0.503	5.23680403678769e-17	0	BLOC1S1
2.52490011011516e-21	0.460830522660511	0.459	0.417	5.88958199685462e-17	0	THOC7
3.02551423492297e-21	0.524401678768259	0.413	0.371	7.05731450438131e-17	0	POLR2G
6.61444792000741e-21	0.369319535328986	0.535	0.505	1.54288612182093e-16	0	SEPT2
6.81322221943892e-21	0.434133420162562	0.411	0.356	1.58925221490632e-16	0	MCRIP1
8.00307858684202e-21	0.538652352099592	0.36	0.311	1.86679811116677e-16	0	MRPS18B
8.77974885774035e-21	0.255602152634171	0.63	0.594	2.04796421855651e-16	0	NDUFC2
9.0496926602617e-21	0.267423653442889	0.636	0.616	2.11093130993264e-16	0	NDUFB11
1.22707036828049e-20	0.469769913354072	0.38	0.32	2.86226434105107e-16	0	MXRA7
1.99165538632196e-20	0.281849946345146	0.661	0.642	4.6457353541346e-16	0	ST13
2.02443281507417e-20	0.643324356538177	0.306	0.257	4.72219198444202e-16	0	MYOF
3.57318833169358e-20	0.470521397459213	0.327	0.269	8.33481910250846e-16	0	ARHGEF12
4.63434565297696e-20	0.576881533301882	0.323	0.27	1.08100746701341e-15	0	DPM3
6.0263730965099e-20	0.570880031502714	0.254	0.199	1.4057117884919e-15	0	ABI2
6.59698564496848e-20	0.329595181861406	0.561	0.53	1.53881287154535e-15	0	SSB
7.06143435305058e-20	0.266787306427522	0.616	0.592	1.64715017719258e-15	0	NDUFB8
7.11867328494585e-20	0.630043163543145	0.272	0.221	1.66050173044647e-15	0	NT5C3B
1.07508423846759e-19	0.642475558770225	0.283	0.232	2.5077414946495e-15	0	FLYWCH2
1.24447077409378e-19	0.354767054546664	0.502	0.463	2.90285252765115e-15	0	COPS6
1.41440534195991e-19	0.290161924193181	0.561	0.545	3.29924190065569e-15	0	UXT
1.58284532042093e-19	0.558528881334986	0.378	0.332	3.69214499441387e-15	0	MYO1C
3.34948532493067e-19	0.334986571146974	0.594	0.558	7.81300946893329e-15	0	ANAPC16
3.91032667783529e-19	0.506506797818633	0.307	0.249	9.1212280087186e-15	0	TRIM56
4.48529541981403e-19	0.301611317720872	0.541	0.504	1.04624000962582e-14	0	MRPL51
6.72924139171256e-19	0.369997537821442	0.305	0.242	1.56966284703087e-14	0	A4GALT
6.88851156416718e-19	0.411990548343064	0.464	0.429	1.60681420745764e-14	0	PSMG2
8.02939869787145e-19	0.463437681488848	0.393	0.344	1.87293754026549e-14	0	FAM50A
8.75485941175995e-19	0.493085617079698	0.275	0.221	2.04215850638713e-14	0	CDC42EP5
9.03800378511562e-19	0.515182901222356	0.34	0.293	2.10820476291607e-14	0	DCTN6
1.15806220048945e-18	0.514825525804969	0.266	0.211	2.7012958888617e-14	0	CALHM2
1.60810609002507e-18	0.288697625868793	0.579	0.555	3.75106826559248e-14	0	RTRAF
1.66801898600851e-18	0.368209266414578	0.502	0.469	3.89082108676345e-14	0	NUDC
2.67407188163235e-18	0.3222141575838	0.554	0.526	6.23754007109561e-14	0	SRP9
2.90208218356269e-18	0.577099820614829	0.321	0.275	6.76939690137833e-14	0	MVB12A
3.05868426238075e-18	0.350465508882083	0.263	0.205	7.13468691042933e-14	0	F2R
3.51658793776507e-18	0.278790100541705	0.629	0.615	8.20279302363081e-14	0	TBCA
3.90921376257841e-18	0.581922531365888	0.31	0.262	9.11863202259039e-14	0	TERF1
5.93104193337408e-18	0.693731845895102	0.257	0.208	1.38347484137884e-13	0	SSBP2
9.10554071130062e-18	0.280690597180059	0.526	0.487	2.12395842631798e-13	0	JAK1
1.19440500448256e-17	0.365034852081891	0.445	0.408	2.78606911345602e-13	0	POLR2F
1.31091982071366e-17	0.554823567952613	0.29	0.243	3.05785157379668e-13	0	ABHD14B
1.42537129387808e-17	0.253950565446	0.604	0.574	3.32482108010001e-13	0	VDAC2
1.77828621950398e-17	0.536308615800551	0.301	0.254	4.14803043561497e-13	0	WDR45
2.00874797783384e-17	0.468981505976501	0.412	0.374	4.68560553309522e-13	0	SUPT4H1
2.73585213276734e-17	0.548869696383007	0.323	0.276	6.3816486848931e-13	0	WDR13
3.01778362191277e-17	0.431441225002484	0.37	0.323	7.03928207647373e-13	0	MGMT
3.49834502195616e-17	0.597346920196026	0.286	0.238	8.16023959821493e-13	0	MYL6B
3.54749140833283e-17	0.338619811926438	0.507	0.479	8.27487845907715e-13	0	SNRPB2
3.74717843416931e-17	0.327222657428302	0.427	0.38	8.74066841554334e-13	0	CCDC107
5.62867817549648e-17	0.463448501151307	0.395	0.357	1.31294547121631e-12	0	FRG1
1.26833816528061e-16	0.346602573851637	0.457	0.415	2.95852560433355e-12	0	SELENOS
1.55480650618199e-16	0.383527526149214	0.479	0.446	3.6267416563201e-12	0	SRSF10
1.98915543409207e-16	0.497328400017315	0.352	0.312	4.63990396556317e-12	0	PQBP1
2.32225496942864e-16	0.569075562292249	0.289	0.245	5.41689194168925e-12	0	DHPS
3.07340144037287e-16	0.301893880958526	0.554	0.525	7.16901619981376e-12	0	LUC7L3
3.21739531882972e-16	0.427799994523313	0.405	0.365	7.50489632070219e-12	0	RRAGA
3.40467297624645e-16	0.432013574732029	0.272	0.22	7.94174018439246e-12	0	FARP1
3.54379604064044e-16	0.347718389670792	0.475	0.441	8.26625864439789e-12	0	SAT2
3.61553232864813e-16	0.483953732174864	0.343	0.295	8.43359070980463e-12	0	PDLIM5
3.87396607821102e-16	0.294217568923306	0.366	0.304	9.03641327403502e-12	0	CPQ
3.94937030038969e-16	0.300554426722049	0.484	0.443	9.212301162689e-12	0	UGP2
4.44120980217989e-16	0.465292597326647	0.369	0.328	1.03595659845648e-11	0	RBBP7
5.56174800353276e-16	0.489243476735378	0.332	0.282	1.29733333930405e-11	0	DNAJB4
9.54277322903885e-16	0.416531969971708	0.467	0.441	2.2259472834056e-11	0	PRKAR1A
1.27041261895362e-15	0.510701265748991	0.304	0.26	2.96336447497123e-11	0	FAM200B
1.29663012920541e-15	0.388524381677503	0.409	0.369	3.02451943938454e-11	0	SERINC3
1.32848204351849e-15	0.583130260508433	0.321	0.278	3.09881721471124e-11	0	OSBPL1A
1.50414653839431e-15	0.2809488006521	0.512	0.479	3.50857221545857e-11	0	MORF4L2
1.68278039654097e-15	0.431300234193516	0.322	0.272	3.92525355297146e-11	0	MAP4K4
1.82694131434399e-15	0.268479122378002	0.516	0.491	4.26152330983878e-11	0	NDUFA6
2.16375034487688e-15	0.345738894170401	0.403	0.361	5.04716405445982e-11	0	PURA
2.6147268123619e-15	0.630863927401309	0.267	0.224	6.09911176251536e-11	0	MANBAL
2.74073082310962e-15	0.291513204419533	0.454	0.418	6.39302871798551e-11	0	PSMB8
3.10228395574198e-15	0.357338323699657	0.353	0.304	7.23638755516374e-11	0	ARMCX3
4.36614630984367e-15	0.290173542863251	0.561	0.542	1.01844728823414e-10	0	PSMA4
5.29011067633834e-15	0.450111758375565	0.461	0.431	1.23397121636268e-10	0	PCNP
7.00618484491426e-15	0.624169197656934	0.27	0.227	1.6342626769247e-10	0	RBMX2
7.28019535933213e-15	0.438695419553703	0.359	0.319	1.69817836951781e-10	0	PSMF1
8.87181476939055e-15	0.402461487011547	0.389	0.356	2.06943951310804e-10	0	STOML2
1.07078439083283e-14	0.306296124046858	0.535	0.521	2.49771167005667e-10	0	CSNK2B
1.20915795540072e-14	0.356004717500284	0.408	0.37	2.82048184676773e-10	0	SPTSSA
1.2415548945111e-14	0.598574361612142	0.274	0.231	2.89605094693659e-10	0	DTWD1
2.08834979192734e-14	0.386949353925667	0.443	0.416	4.87128472464971e-10	0	YPEL3
3.15768027760126e-14	0.374338876771218	0.426	0.395	7.36560501553269e-10	0	SDHC
3.17157562733489e-14	0.359394391122823	0.425	0.396	7.39801730832136e-10	0	NDUFV1
3.80734982561893e-14	0.536583032485809	0.277	0.235	8.88102420323872e-10	0	MRPL24
4.55873602009801e-14	0.471987709610799	0.35	0.314	1.06337076404806e-09	0	MRPS26
6.32503242773254e-14	0.53536934498489	0.317	0.278	1.47537706409289e-09	0	RSRC1
6.70713550722755e-14	0.259962050043864	0.573	0.552	1.5645064284159e-09	0	PSMB6
7.75374643084741e-14	0.317995164314389	0.485	0.466	1.80863889245947e-09	0	ALKBH7
8.04096462965316e-14	0.300686585993759	0.399	0.357	1.8756354095129e-09	0	FLOT1
1.36436170228212e-13	0.372037199631157	0.443	0.417	3.18251010674326e-09	0	CCT7
1.54857211404702e-13	0.397120489637055	0.385	0.352	3.61219931322608e-09	0	TRAPPC2L
1.70413090896344e-13	0.536868692869542	0.272	0.232	3.97505575824812e-09	0	NAE1
1.77052207678048e-13	0.477016908290447	0.33	0.288	4.12991979629815e-09	0	C1orf21
1.85339883676271e-13	0.306438033945665	0.45	0.415	4.3232381266327e-09	0	TAX1BP3
1.91204681556894e-13	0.460855376173817	0.332	0.296	4.4600404019961e-09	0	CDK4
2.21620242467731e-13	0.511942815432212	0.315	0.276	5.16951377580228e-09	0	TMEM30A
3.30940666202839e-13	0.558534062657402	0.271	0.233	7.71952197984742e-09	0	SMIM12
3.38898227934554e-13	0.372485369804474	0.396	0.362	7.9051400648014e-09	0	SLC39A1
4.62429291530739e-13	0.380627903499783	0.397	0.364	1.0786625654246e-08	0	MRPL43
5.45006336568841e-13	0.293052528583705	0.526	0.512	1.27128178068048e-08	0	PSMA1
5.53343725393208e-13	0.375077559247471	0.419	0.39	1.2907295738522e-08	0	PSMC1
5.98338811935362e-13	0.471109272764183	0.32	0.283	1.39568511272043e-08	0	IFT20
6.80252903556908e-13	0.359722037597935	0.446	0.424	1.58675792283684e-08	0	MLF2
7.95091669332199e-13	0.47664677250668	0.377	0.347	1.85463082788429e-08	0	LARP7
1.00733471359068e-12	0.474833519810692	0.305	0.268	2.34970895292162e-08	0	RNF5
1.01228081267458e-12	0.54635974640176	0.287	0.249	2.36124622364473e-08	0	WASL
1.66686393956111e-12	0.288374114389021	0.477	0.455	3.88812682542025e-08	0	NDUFS7
1.8659216158421e-12	0.269942385452237	0.511	0.495	4.35244876111328e-08	0	SCAND1
1.98271235091484e-12	0.304756801490793	0.457	0.436	4.62487482974396e-08	0	PSMD4
3.15276606981425e-12	0.531619874552635	0.305	0.27	7.35414213444872e-08	0	PPP2R5E
3.97443299149957e-12	0.265438152974442	0.561	0.534	9.27076239597189e-08	0	EIF5B
4.05000743545839e-12	0.43600347027144	0.353	0.322	9.44704734395025e-08	0	PIN4
4.65658447448399e-12	0.38655755692797	0.25	0.206	1.08619489451813e-07	0	RUNX1T1
4.89208266734485e-12	0.374996776441741	0.381	0.341	1.14112720298486e-07	0	FEZ2
6.06623612369274e-12	0.326621887842103	0.45	0.43	1.41501023821257e-07	0	EMC4
8.54366152561835e-12	0.338603297917435	0.422	0.389	1.99289448746574e-07	0	METAP2
1.03595622012479e-11	0.264536855297722	0.574	0.561	2.41647147906309e-07	0	PHPT1
1.09655657306324e-11	0.544411216020925	0.25	0.212	2.55782786232732e-07	0	PHC2
1.29248370260214e-11	0.405802635443188	0.372	0.342	3.01484748468974e-07	0	IDH3G
1.31746743231094e-11	0.34765838495556	0.46	0.441	3.07312453260851e-07	0	POLR2J
1.37109302482721e-11	0.420213932848058	0.403	0.38	3.19821158971196e-07	0	IGBP1
1.93224172199365e-11	0.431320975529303	0.316	0.279	4.50714704072238e-07	0	RTL8C
2.04973868342127e-11	0.484117037250791	0.308	0.276	4.78122045294845e-07	0	MEA1
2.79241308270033e-11	0.466430828590814	0.289	0.252	6.5135827567068e-07	0	CSNK1E
2.81231456123416e-11	0.345283071023378	0.434	0.409	6.56000494553481e-07	0	POLR2I
2.81799250400681e-11	0.314843379145451	0.517	0.504	6.57324931484629e-07	0	RSL1D1
2.89503196431284e-11	0.355730084936919	0.435	0.411	6.75295155995613e-07	0	NDUFB6
3.13651142585049e-11	0.382261695582843	0.362	0.329	7.31622655193885e-07	0	VGLL4
3.34329481225412e-11	0.292179578941129	0.458	0.434	7.79856947906395e-07	0	UQCRC2
4.21802293715346e-11	0.485911673710732	0.278	0.243	9.83896030320415e-07	0	CYTH2
4.87092323523001e-11	0.400861275502521	0.357	0.329	1.13619155384975e-06	0	AHCYL1
8.44321124829362e-11	0.452227002020503	0.342	0.311	1.96946345577697e-06	0	HOOK3
8.88563730710978e-11	0.414347580341948	0.34	0.311	2.07266375825643e-06	0	FAM32A
9.04513489519485e-11	0.280883522862127	0.451	0.426	2.10986816565315e-06	0	NDUFA5
1.16938687296637e-10	0.529930701369107	0.265	0.231	2.72771181988135e-06	0	TMEM18
1.19580545975373e-10	0.290196769800389	0.511	0.496	2.78933581542155e-06	0	NSA2
1.65465053058166e-10	0.270720892562056	0.516	0.498	3.85963782763478e-06	0	SNRPE
1.87344344045399e-10	0.279037334217806	0.491	0.474	4.36999416920297e-06	0	DNAJC8
2.04056800670873e-10	0.283221085011527	0.432	0.404	4.75982893244878e-06	0	GABARAP
2.77580726804269e-10	0.269166316955017	0.509	0.489	6.47484803343639e-06	0	DUT
3.88007057756736e-10	0.279909059775319	0.504	0.486	9.05065262923363e-06	0	SIVA1
4.1096932809607e-10	0.368751511759105	0.371	0.344	9.58627054716894e-06	0	MTIF3
4.47057783119772e-10	0.522496425583778	0.257	0.226	1.04280698490518e-05	0	EMC2
4.5053138500122e-10	0.493738046470405	0.279	0.246	1.05090950865385e-05	0	NSMCE1
4.51278753391899e-10	0.332678014976457	0.386	0.36	1.05265282016194e-05	0	ZRANB2
5.09388484242398e-10	0.356892229535386	0.414	0.392	1.18819957834382e-05	0	SDHD
6.31815998914899e-10	0.454251033311253	0.284	0.253	1.47377399906889e-05	0	ELOF1
1.12394131949436e-09	0.442858333395745	0.27	0.235	2.62170552185255e-05	0	TUSC1
1.17216734507772e-09	0.30078711075185	0.478	0.457	2.73419754912828e-05	0	TECR
1.95804569178342e-09	0.26101446460435	0.495	0.485	4.567337380654e-05	0	EIF3M
2.12707909747811e-09	0.443025728454531	0.323	0.299	4.96162470277745e-05	0	NELFE
2.79290978276166e-09	0.335506699803549	0.418	0.401	6.51474135926985e-05	0	MAF1
3.01031537553587e-09	0.484430513329431	0.281	0.253	7.02186164497498e-05	0	NUTF2
3.30852837635775e-09	0.297679368875066	0.474	0.462	7.71747329069209e-05	0	RAD23A
3.81386401952564e-09	0.252386223788676	0.502	0.484	8.89621921194551e-05	0	EIF1B
4.12142774618746e-09	0.260527395371016	0.324	0.289	9.61364236075688e-05	0	NUDT4
4.66638964095198e-09	0.282392821512011	0.443	0.431	0.000108848204764846	0	TMEM165
4.8469347743355e-09	0.486544604368857	0.28	0.254	0.00011305960054615	0	STX12
5.50576962187978e-09	0.279887692394965	0.47	0.453	0.000128427582199968	0	PDAP1
6.1786117307714e-09	0.250708354660926	0.511	0.5	0.000144122297231974	0	C8orf59
1.17250529060567e-08	0.360970433527194	0.341	0.314	0.00027349858408668	0	TROVE2
1.61499163234179e-08	0.257950150192621	0.531	0.522	0.000376712948160046	0	TAX1BP1
1.66813304130354e-08	0.270526860237481	0.443	0.427	0.000389108713214463	0	NDUFB5
1.75287433118132e-08	0.420291022563355	0.319	0.295	0.000408875466491354	0	PTPRA
1.86952337571643e-08	0.35946767137562	0.327	0.301	0.000436085022619614	0	CPNE1
1.90925993141912e-08	0.38942513413377	0.303	0.275	0.000445353971602825	0	SDHA
2.24687997640079e-08	0.300940604164645	0.407	0.391	0.000524107223295247	0	MPG
2.24813943965688e-08	0.386113758911247	0.354	0.332	0.000524401005694365	0	MRPS36
2.89924071678715e-08	0.485460583080187	0.282	0.255	0.000676276889597771	0	GPI
5.11247356061439e-08	0.299949345254782	0.43	0.421	0.00119253558274891	0	TXNL1
5.4260963243918e-08	0.384515875207241	0.294	0.269	0.00126569122862763	0	JOSD2
5.50169212197425e-08	0.375092379523027	0.324	0.301	0.00128332470437171	0	CUEDC2
5.7055877246525e-08	0.401332377397018	0.382	0.365	0.00133088539265244	0	EIF2S3
6.05884582039598e-08	0.325963790860383	0.387	0.368	0.00141328637606557	0	NONO
6.09809628885159e-08	0.287875747715662	0.372	0.35	0.00142244194033752	0	YIF1A
6.37797910422946e-08	0.355562121164461	0.387	0.372	0.00148772740585256	0	CIR1
6.53444160404613e-08	0.460903817483819	0.281	0.252	0.0015242238485598	0	CXXC5
6.99924160083941e-08	0.259387672259089	0.476	0.465	0.0016326430958118	0	NDUFA2
7.23420244931342e-08	0.351614254114434	0.299	0.271	0.00168745006332685	0	TMEM126B
7.55265913428904e-08	0.536329291929369	0.27	0.248	0.00176173326966426	0	FBXL3
8.96092124491985e-08	0.30987131553199	0.454	0.446	0.00209022448959001	0	SMIM26
1.08020244531124e-07	0.313169038334155	0.393	0.376	0.00251968022393301	0	ZC3H13
1.11411362296807e-07	0.2993261242251	0.346	0.321	0.00259878143693532	0	AIP
1.20687765252369e-07	0.402855063030085	0.257	0.228	0.00281516281227676	0	MLLT6
1.34719313443702e-07	0.372872437561335	0.308	0.282	0.00314246270538779	0	REEP3
1.65662838573946e-07	0.391413238137391	0.292	0.268	0.00386425137257588	0	MRPL28
1.74004056316507e-07	0.281315537750962	0.461	0.453	0.00405881861763885	0	NDUFS4
1.94213896796066e-07	0.386227486165596	0.337	0.321	0.00453023335666503	0	UBE2A
2.10391188343818e-07	0.264553229412027	0.469	0.458	0.00490758485930789	0	NOL7
2.13456886630306e-07	0.332662016349708	0.444	0.434	0.00497909533753852	0	SNRNP70
2.17351252662887e-07	0.42106239712678	0.31	0.288	0.00506993531961451	0	UBE2V2
2.1752047175977e-07	0.405603805899265	0.286	0.263	0.0050738825242684	0	NDUFV3
2.47426539218521e-07	0.387563262436389	0.387	0.373	0.00577147145381121	0	BRD4
2.71714406435499e-07	0.464845073967858	0.269	0.245	0.00633801024451444	0	VPS25
2.8936119700735e-07	0.287849293038895	0.394	0.378	0.00674963928139344	0	UQCRC1
2.92315980592949e-07	0.461796660380789	0.273	0.25	0.00681856256331113	0	CD2BP2
3.20537690058226e-07	0.34783349479117	0.359	0.345	0.00747686215829817	0	NDUFS2
3.27570328333541e-07	0.382450843278847	0.325	0.306	0.00764090547870817	0	PFDN4
3.56967750035207e-07	0.445522555291038	0.275	0.251	0.00832662973732123	0	ISCA1
3.74459310707112e-07	0.331237165094422	0.416	0.406	0.00873463788155409	0	ZCRB1
3.80027155070019e-07	0.376793099657599	0.293	0.269	0.00886451341916327	0	PINK1
4.22244115529166e-07	0.250577385963423	0.448	0.438	0.00984926623883332	0	PSMD7
5.08487352127961e-07	0.379314746470928	0.318	0.3	0.0118609759757368	0	HIKESHI
5.76198970947053e-07	0.49952970127811	0.262	0.24	0.013440417196311	0	ANAPC13
6.31663253094338e-07	0.251076764203277	0.451	0.432	0.0147341770416785	0	CTNNA1
7.26286874481807e-07	0.354578767546052	0.309	0.289	0.0169413676341626	0	PIH1D1
7.76168015682141e-07	0.366380395612769	0.365	0.351	0.0181048951338016	0	MRPL55
8.59059952338764e-07	0.440232924040462	0.265	0.242	0.020038432448254	0	UROD
8.90096739090126e-07	0.334966637860399	0.292	0.27	0.0207623965360163	0	COMMD4
1.10109454936314e-06	0.389129500970489	0.295	0.27	0.0256841314584445	0	PQLC3
1.22898505797193e-06	0.372013121731133	0.338	0.321	0.0286673054622533	0	MRPL21
1.36016448568443e-06	0.366735332798536	0.326	0.305	0.0317271967930751	0	SURF1
1.4357885543423e-06	0.502024036292446	0.277	0.258	0.0334912038185885	0	MBNL2
1.4779540995023e-06	0.252694300717902	0.308	0.285	0.0344747573249907	0	COMMD7
1.58020896223507e-06	0.254791974154045	0.401	0.386	0.0368599542530952	0	XRN2
1.68839800873647e-06	0.259960382700301	0.443	0.434	0.039383571951787	0	ECH1
1.71924288173912e-06	0.270850562919131	0.401	0.388	0.0401030594594467	0	PPP2R1A
1.84944655398324e-06	0.41843116379326	0.281	0.259	0.0431401903182132	0	MRPL16
2.56354752772214e-06	0.429675730145829	0.281	0.262	0.0597973096316467	0	BABAM1
3.71881790924527e-06	0.256185584195191	0.384	0.361	0.0867451465510551	0	CTTN
4.48627729500579e-06	0.368011148213698	0.34	0.322	0.104646904183305	0	GNG12
4.68424628821964e-06	0.326391028527691	0.293	0.271	0.109264728919011	0	IFT57
5.45960297352336e-06	0.268419411602746	0.331	0.311	0.127350698960406	0	CFAP97
7.50708511947576e-06	0.280701076211756	0.403	0.392	0.175110267496891	0	VDAC3
7.78654269064873e-06	0.304754171199538	0.378	0.367	0.181628894802072	0	EAPP
8.14708686647275e-06	0.297928681847814	0.363	0.346	0.190038948247343	0	IAH1
8.32319071383349e-06	0.330858346355032	0.342	0.327	0.19414674659088	0	ASNA1
1.06425184124778e-05	0.32832174744764	0.303	0.281	0.248247384489456	0	TENT5A
1.07855197203705e-05	0.29225024940268	0.387	0.373	0.251583032997361	0	EPB41L4A-AS1
1.23781470041371e-05	0.254961398160993	0.408	0.402	0.288732657018501	0	EMC7
1.40683287333627e-05	0.390740271681243	0.263	0.245	0.328157836034419	0	C1D
1.44403259068797e-05	0.268874177330358	0.343	0.325	0.336835042103877	0	RSBN1L
1.46240071877845e-05	0.472882815669571	0.253	0.237	0.341119591662262	0	POLD2
1.82170359953916e-05	0.318868245820244	0.366	0.356	0.424930581628505	0	RAB11B
1.82204831441366e-05	0.272998736740698	0.315	0.291	0.425010989820131	0	HSD17B11
2.54487295035267e-05	0.359414507466759	0.302	0.286	0.593617064399264	0	PRPF31
2.69675814653748e-05	0.287524388984451	0.369	0.359	0.629045805261332	0	ACTR10
2.77584423680147e-05	0.298892428947324	0.297	0.281	0.647493426676311	0	NR1H2
2.86628052173905e-05	0.324007687263457	0.318	0.303	0.66858859450085	0	MIER1
3.49875125688547e-05	0.325728736222307	0.358	0.349	0.816118718181104	0	PSMC6
4.35077597696813e-05	0.377198554683513	0.302	0.29	1	0	IDH3B
5.43552316046734e-05	0.405281859898115	0.272	0.257	1	0	PRKRA
5.84446953212151e-05	0.412038190252205	0.281	0.267	1	0	RPAIN
6.3809990520877e-05	0.321897355423482	0.311	0.296	1	0	ERLEC1
6.61214063994183e-05	0.262364444640584	0.432	0.431	1	0	PSMA3
6.70788074798291e-05	0.327657867408872	0.297	0.284	1	0	TIMMDC1
6.88287285451016e-05	0.324347576531359	0.326	0.314	1	0	CDIPT
7.07915494293543e-05	0.251274731631073	0.384	0.377	1	0	BCL7C
7.15865904048912e-05	0.307511663471829	0.337	0.327	1	0	PDCD10
8.68606642361867e-05	0.300631544937119	0.305	0.289	1	0	PSMD6
9.63021033514426e-05	0.276914852944824	0.313	0.3	1	0	RBM42
0.000102100454488015	0.403775605270171	0.25	0.233	1	0	TATDN1
0.000137483281209785	0.346162481831146	0.264	0.248	1	0	LAPTM4B
0.000151142277521295	0.32908529626538	0.292	0.278	1	0	PSMD9
0.000163046276428084	0.250822541720679	0.372	0.363	1	0	USP16
0.000164393125659263	0.275767701091907	0.296	0.281	1	0	COPS8
0.00018805663170061	0.2776755026983	0.326	0.314	1	0	OLA1
0.000198685802027567	0.315060051059608	0.329	0.318	1	0	DARS
0.000203776880991008	0.305990385512625	0.266	0.25	1	0	ZNHIT3
0.000223792117372041	0.268302811432799	0.371	0.363	1	0	PJA2
0.000269364800227068	0.288612740781349	0.371	0.369	1	0	GRHPR
0.000338347629440987	0.265101707896949	0.339	0.332	1	0	MRPL27
0.000355870475596379	0.356927270477469	0.252	0.237	1	0	ELP5
0.000367393757577343	0.251272951384791	0.395	0.396	1	0	STRAP
0.000406023779369359	0.365635585601948	0.291	0.281	1	0	LSM1
0.000419474327448103	0.265954883666191	0.294	0.279	1	0	TXNDC15
0.000517714088668531	0.371613031725144	0.283	0.272	1	0	PDCD7
0.000522042838307795	0.311418872307083	0.281	0.269	1	0	ITPA
0.000587310677669922	0.257196315747777	0.359	0.355	1	0	MRPS18C
0.000671823697980603	0.380151019631475	0.289	0.279	1	0	FOXO3
0.000751964479794302	0.317026173253249	0.306	0.292	1	0	PICALM
0.000768921131882056	0.376268365480576	0.284	0.272	1	0	KLHDC2
0.000878305516974377	0.273429726054159	0.316	0.308	1	0	ERGIC2
0.00092504339920272	0.27991894907036	0.385	0.384	1	0	SNF8
0.000952939173911594	0.279237627180707	0.269	0.256	1	0	UBE2L6
0.00105179287549361	0.250311229545754	0.316	0.303	1	0	PEA15
0.00110094113029559	0.32364548141039	0.278	0.265	1	0	MAT2A
0.00116739962767126	0.351372488256723	0.253	0.241	1	0	PHAX
0.00129862675750331	0.274505609645114	0.287	0.275	1	0	TAOK3
0.00135051188048194	0.304497559657116	0.386	0.385	1	0	PPP1CC
0.00137207721304099	0.33954141385488	0.295	0.287	1	0	PRPF6
0.0018340638847433	0.290073793456435	0.322	0.316	1	0	COA3
0.00201422858278033	0.323059076955821	0.271	0.259	1	0	NUB1
0.00258035701364236	0.383609528911698	0.251	0.241	1	0	SHOC2
0.00281135307832521	0.289727166438147	0.297	0.289	1	0	MYLIP
0.00359826275877935	0.309177418326348	0.271	0.263	1	0	NFE2L1
0.00408163371774584	0.28128540606384	0.266	0.257	1	0	MRPS5
0.00442898565606327	0.290822257485769	0.271	0.261	1	0	POLR2C
0.0050613498669299	0.260654742302592	0.365	0.367	1	0	DGUOK
0.00748660064141837	0.257590642332711	0.285	0.281	1	0	TSR3
0.00940651763590643	0.273346439223871	0.26	0.254	1	0	ZCCHC17
0	2.70046420258846	0.906	0.222	0	1	VCAN
0	2.45926555354097	0.917	0.25	0	1	FBLN1
0	3.00331428151594	0.783	0.139	0	1	EFEMP1
0	4.92617665256159	0.832	0.188	0	1	APOD
0	2.891297722823	0.844	0.208	0	1	FGF7
0	1.5622963808666	0.953	0.327	0	1	LUM
0	2.04903697111446	0.847	0.223	0	1	MFAP4
0	1.24342448978695	0.907	0.284	0	1	MMP2
0	2.32311567298286	0.964	0.351	0	1	C1S
0	1.75453556763888	0.923	0.313	0	1	COL6A3
0	2.64769449591896	0.889	0.279	0	1	CFH
0	3.35398572703754	0.92	0.321	0	1	CXCL12
0	4.0472844546272	0.704	0.106	0	1	IGF1
0	2.01272071771279	0.836	0.241	0	1	MXRA8
0	2.2596407850476	0.889	0.294	0	1	LRP1
0	2.26768620847474	0.963	0.371	0	1	CCDC80
0	1.76177962048129	0.816	0.226	0	1	FBLN2
0	4.17370166600172	0.653	0.066	0	1	C3
0	2.20976240007676	0.994	0.411	0	1	DCN
0	1.32009166670732	0.853	0.274	0	1	CTSK
0	1.89216296151053	0.929	0.378	0	1	SOD3
0	1.48596592442405	0.915	0.369	0	1	PCOLCE
0	1.91561947944839	0.955	0.412	0	1	C1R
0	3.58836561391657	0.674	0.132	0	1	PLA2G2A
0	2.3014864431914	0.735	0.193	0	1	OLFML3
0	2.06562239359473	0.734	0.193	0	1	MEG3
0	2.91774743041654	0.708	0.172	0	1	SRPX
0	3.12948893264305	0.876	0.343	0	1	CXCL14
0	1.7644899467636	0.924	0.401	0	1	PLAC9
0	3.68983875349223	0.594	0.072	0	1	ABCA8
0	3.10744569245322	0.919	0.399	0	1	CFD
0	2.57023760543242	0.624	0.108	0	1	PDGFRA
0	1.31468559602667	0.819	0.305	0	1	THY1
0	2.72943035552568	0.631	0.12	0	1	ABI3BP
0	1.66800105304677	0.788	0.28	0	1	RARRES2
0	1.79789522031539	0.921	0.415	0	1	SERPINF1
0	1.52267802321559	0.623	0.12	0	1	MFAP5
0	1.79445413666672	0.894	0.395	0	1	NNMT
0	2.01296536529772	0.81	0.312	0	1	PLPP3
0	1.428025505531	0.855	0.367	0	1	PRRX1
0	1.28114327173514	0.99	0.502	0	1	COL6A2
0	1.28226230124899	0.851	0.364	0	1	FSTL1
0	2.8842799641304	0.577	0.094	0	1	CRLF1
0	3.56534456326772	0.555	0.073	0	1	PTGFR
0	2.02217460005367	0.647	0.17	0	1	SFRP2
0	1.914047400775	0.697	0.22	0	1	TMEM176B
0	2.84278075308477	0.6	0.124	0	1	IL11RA
0	1.80084363368992	0.952	0.476	0	1	SERPING1
0	2.70986389862157	0.63	0.155	0	1	PTGDS
0	0.534503948634124	0.989	0.515	0	1	COL1A2
0	2.4096334749372	0.601	0.127	0	1	FBLN5
0	0.723100253772605	0.966	0.495	0	1	COL3A1
0	0.990760153299479	0.947	0.482	0	1	COL6A1
0	2.74830587998308	0.566	0.106	0	1	BICC1
0	1.81549061853549	0.64	0.181	0	1	CD248
0	1.85209866562944	0.598	0.14	0	1	DPT
0	2.05284577452735	0.653	0.197	0	1	GGT5
0	1.54268515900237	0.744	0.295	0	1	CYBRD1
0	0.786601259285385	0.827	0.378	0	1	AEBP1
0	1.56089939220094	0.666	0.224	0	1	CRABP2
0	2.00206398658284	0.649	0.207	0	1	SPON2
0	1.32243330196569	0.666	0.226	0	1	TNXB
0	2.0640506438487	0.618	0.178	0	1	TMEM176A
0	2.11634703180928	0.601	0.161	0	1	CYGB
0	3.39292419128958	0.496	0.059	0	1	NEGR1
0	0.963565285557163	0.709	0.273	0	1	FBN1
0	1.85459808424669	0.753	0.318	0	1	SPRY1
0	1.25160609907307	0.591	0.161	0	1	TWIST2
0	2.8082679600863	0.544	0.115	0	1	SFRP1
0	3.05956655131825	0.534	0.106	0	1	MGST1
0	1.71498669071826	0.657	0.23	0	1	NDN
0	1.7092867479804	0.886	0.461	0	1	S100A13
0	1.47736062764784	0.607	0.182	0	1	ISLR
0	2.87385260393445	0.735	0.31	0	1	APOE
0	1.59170783419318	0.686	0.265	0	1	SLIT3
0	1.44299353015525	0.65	0.23	0	1	IGFBP6
0	2.69710662331214	0.485	0.069	0	1	SCARA5
0	2.01080814680011	0.627	0.213	0	1	ADD3
0	1.60315290886086	0.586	0.175	0	1	MRC2
0	1.62142541419822	0.677	0.267	0	1	LGALS3BP
0	2.04061557745369	0.965	0.558	0	1	IGFBP4
0	1.28332455676025	0.705	0.299	0	1	COL14A1
0	1.45029136672749	0.669	0.264	0	1	ANGPTL2
0	1.95867869561771	0.752	0.349	0	1	EPHX1
0	1.65605477592646	0.602	0.205	0	1	NTRK2
0	1.62947212922783	0.65	0.256	0	1	FGFR1
0	0.927691043554232	0.828	0.434	0	1	HTRA1
0	1.60537171225613	0.624	0.233	0	1	TSHZ2
0	2.81239980995284	0.469	0.078	0	1	PDGFD
0	1.83132787858	0.607	0.217	0	1	SSPN
0	1.10745723174332	0.623	0.239	0	1	COL15A1
0	1.87702001700372	0.561	0.179	0	1	TMEM98
0	1.00384987568913	0.877	0.499	0	1	TIMP2
0	0.901978973812853	0.69	0.312	0	1	FXYD1
0	1.47632285721797	0.473	0.099	0	1	HTRA3
0	2.462568332072	0.455	0.082	0	1	CLMP
0	1.19552199820375	0.635	0.263	0	1	PAM
0	2.65162463288952	0.462	0.09	0	1	NOVA1
0	1.30324390132701	0.62	0.249	0	1	EFEMP2
0	2.14558483738061	0.498	0.128	0	1	CDH11
0	2.39943458987145	0.504	0.135	0	1	PTN
0	1.8777217408008	0.9	0.531	0	1	MGP
0	1.85203091741907	0.536	0.168	0	1	TWIST1
0	0.951991880130407	0.863	0.495	0	1	PMP22
0	3.98104150107725	0.412	0.045	0	1	GPC3
0	2.77684387254548	0.445	0.081	0	1	DCLK1
0	1.47285118424248	0.494	0.13	0	1	WISP2
0	1.36223959246483	0.589	0.228	0	1	LSP1
0	2.14781892708475	0.48	0.128	0	1	PTGES
0	1.70367934444253	0.597	0.245	0	1	LTBP4
0	1.63516217687966	0.485	0.139	0	1	FGL2
0	1.17049451708951	0.651	0.309	0	1	LAMA4
0	1.8848896205276	0.528	0.186	0	1	PRRX2
0	1.31498450553583	0.628	0.287	0	1	EBF1
0	2.15715929776986	0.427	0.087	0	1	ABCA6
0	1.42768172063052	0.472	0.132	0	1	COLEC12
0	2.0832904823428	0.427	0.089	0	1	LAMA2
0	1.21693321118116	0.625	0.288	0	1	CLU
0	2.50099315016929	0.41	0.073	0	1	SVEP1
0	3.45639886188385	0.381	0.045	0	1	SLIT2
0	0.966552803141257	0.865	0.53	0	1	NUPR1
0	1.28339807263422	0.638	0.304	0	1	NFIX
0	1.50526640854017	0.567	0.233	0	1	BASP1
0	2.80321223216435	0.41	0.078	0	1	SNED1
0	0.945353620789549	0.848	0.517	0	1	SELENOM
0	0.318860405513947	0.776	0.446	0	1	SELENOP
0	2.31490746418166	0.427	0.097	0	1	ALDH1A1
0	1.18282092105088	0.537	0.211	0	1	RCN3
0	1.47147846420487	0.534	0.209	0	1	DDR2
0	1.50117210303172	0.603	0.278	0	1	SCPEP1
0	2.38279329011823	0.422	0.1	0	1	EDNRB
0	1.67029027404322	0.498	0.177	0	1	EMILIN1
0	1.49632527384238	0.489	0.169	0	1	LOXL1
0	1.13799739192469	0.818	0.499	0	1	LY6E
0	1.49816805723046	0.48	0.161	0	1	AKR1C1
0	1.17311360182708	0.73	0.412	0	1	NFIB
0	2.05163115247829	0.444	0.126	0	1	GLT8D2
0	1.25077366320341	0.675	0.36	0	1	RAB34
0	1.67119611851171	0.487	0.173	0	1	SGCE
0	1.50173415338348	0.467	0.154	0	1	F10
0	2.00787616753702	0.432	0.12	0	1	ANK2
0	1.36791770071364	0.552	0.241	0	1	SH3BP5
0	1.39141993379479	0.57	0.259	0	1	CTSF
0	2.60133407030844	0.381	0.071	0	1	LPAR1
0	2.83899376233708	0.37	0.062	0	1	ZFHX4
0	1.22496315393563	0.712	0.404	0	1	PRNP
0	4.32140547647809	0.33	0.027	0	1	STMN2
0	2.40210837200631	0.391	0.093	0	1	PCDH18
0	1.37814652617853	0.444	0.15	0	1	GAS1
0	1.9692214371749	0.39	0.1	0	1	OSR2
0	4.28959452692427	0.308	0.018	0	1	GDF10
0	1.32860257331053	0.969	0.68	0	1	TIMP1
0	1.97321074994815	0.376	0.09	0	1	SPON1
0	1.82295747878308	0.438	0.156	0	1	PLSCR4
0	1.52719814932447	0.397	0.117	0	1	MFAP2
0	2.93982530164567	0.329	0.049	0	1	GSTM5
0	1.73628894981599	0.39	0.112	0	1	PDGFRL
0	2.15634261666	0.363	0.085	0	1	PID1
0	1.39531190315538	0.415	0.137	0	1	AKR1C2
0	1.95872934957744	0.42	0.143	0	1	ANTXR2
0	1.67267715978252	0.393	0.12	0	1	PODN
0	1.66629866326657	0.428	0.155	0	1	ZCCHC24
0	2.62964053128601	0.336	0.064	0	1	MASP1
0	1.56271741622876	0.405	0.133	0	1	ANPEP
0	1.6530480451473	0.393	0.123	0	1	PLEKHH2
0	1.59937059182127	0.393	0.123	0	1	MXRA5
0	2.25714331963478	0.366	0.097	0	1	MEDAG
0	2.16010341430034	0.366	0.103	0	1	SERPINE2
0	4.53165670041308	0.28	0.018	0	1	PCSK1
0	2.23612859289688	0.36	0.098	0	1	FAM20A
0	1.94505991785604	0.401	0.142	0	1	RNF24
0	2.66211835616497	0.305	0.05	0	1	TSPAN11
0	0.918302113830864	0.855	0.603	0	1	ARL6IP5
0	2.25501250547846	0.317	0.068	0	1	ANKRD35
0	2.28506602166106	0.312	0.066	0	1	LRRN4CL
0	0.692808951104017	0.94	0.694	0	1	PSAP
0	2.03072700857916	0.342	0.097	0	1	MIR99AHG
0	3.40016496284092	0.293	0.049	0	1	APOC1
0	2.13380234343348	0.331	0.088	0	1	CEP126
0	1.82361644924443	0.335	0.096	0	1	OLFML1
0	2.69253448184115	0.955	0.716	0	1	GSN
0	2.2344741279805	0.314	0.078	0	1	PKDCC
0	2.1731329594784	0.295	0.06	0	1	SPOCK1
0	2.16129546587801	0.314	0.079	0	1	STEAP1
0	3.05454992418126	0.266	0.032	0	1	VIT
0	1.99702576290428	0.329	0.095	0	1	TPST1
0	3.02382326381141	0.267	0.033	0	1	DIO3OS
0	1.32387307552741	0.917	0.698	0	1	CD81
0	2.00083186852692	0.28	0.064	0	1	EMID1
0	1.35917080918589	0.967	0.752	0	1	LAPTM4A
0	2.44469195226019	0.25	0.046	0	1	AOX1
0	0.613713846600322	0.975	0.783	0	1	CST3
0	0.777221321797315	0.92	0.737	0	1	EID1
0	0.834914168543044	0.991	0.856	0	1	CD63
0	0.835825354825717	0.933	0.808	0	1	LGALS3
0	0.62583565383513	0.979	0.897	0	1	ITM2B
0	0.721940646950531	0.999	0.931	0	1	S100A6
2.23444707115081e-307	1.09137784744172	0.587	0.251	5.21207123816639e-303	1	ECM1
8.83485770667052e-307	1.36269274267122	0.637	0.338	2.06081890865797e-302	1	NFIA
1.60087468033896e-304	2.0655482217368	0.285	0.073	3.73420027935866e-300	1	TNFSF13B
3.50699470113522e-304	1.1507979688605	0.533	0.21	8.18041583986803e-300	1	THBS2
1.53739157745632e-302	0.835223614894805	0.476	0.182	3.58611959357461e-298	1	COMP
2.18254173954696e-301	0.951487750925081	0.752	0.409	5.09099686166723e-297	1	GPNMB
2.04590118148214e-300	0.830436769177483	0.899	0.746	4.77226909592524e-296	1	GPX4
2.71602479463013e-297	1.45170544714218	0.492	0.201	6.33539943595425e-293	1	LAMB1
2.83481450077131e-293	1.55224355315857	0.352	0.108	6.61248830449916e-289	1	FAP
2.43580953759279e-292	1.64791364431398	0.323	0.093	5.68176932738894e-288	1	TMEM119
1.32420763316868e-291	0.664725996329874	0.971	0.834	3.08884672512927e-287	1	S100A10
2.14604144957849e-290	2.02908098933104	0.33	0.102	5.00585628528679e-286	1	RNASE4
8.97738002590542e-290	1.15320237934595	0.564	0.248	2.0940636648427e-285	1	CLEC11A
6.68198139589424e-287	1.01133217295599	0.826	0.561	1.55863898040629e-282	1	ARID5B
4.98673678770648e-286	0.77557234186055	0.91	0.715	1.16320622310041e-281	1	PPIB
2.30444013021197e-285	1.7207838701808	0.471	0.203	5.37533704773243e-281	1	TCF7L2
2.55061567250672e-285	1.51953625259547	0.458	0.183	5.94956611768917e-281	1	RUNX1T1
2.13862155393047e-284	1.32176217093551	0.594	0.303	4.98854863669822e-280	1	SNX9
2.82331833376133e-284	1.6452883066344	0.341	0.106	6.58567234533167e-280	1	DNM1
2.71649203689716e-281	1.28539747225542	0.644	0.362	6.33648932526631e-277	1	CYB5A
9.60745478415085e-281	2.14089049265602	0.252	0.063	2.24103490295103e-276	1	TBX18
5.67203254530662e-279	0.545329931387093	0.66	0.322	1.32305831151822e-274	1	DAB2
2.49037169283309e-277	1.59708951309506	0.332	0.101	5.80904101070248e-273	1	ITGBL1
6.27010458410156e-276	0.459612992330635	0.817	0.504	1.46256459528753e-271	1	FCGRT
1.18291714057955e-275	1.22964585329511	0.581	0.281	2.75927252211586e-271	1	CPQ
2.99178396096083e-275	0.812115311237029	0.481	0.181	6.97863526733724e-271	1	PRELP
1.00313218090328e-273	1.95102376559299	0.313	0.095	2.339906125175e-269	1	VSTM4
1.28798790793945e-270	0.937787202616888	0.755	0.468	3.00436059405956e-266	1	ZBTB20
1.54964567583026e-265	1.00814224550228	0.767	0.51	3.61470350344166e-261	1	NDFIP1
1.33850091373339e-263	0.356112505062657	0.621	0.305	3.12218723137451e-259	1	PLTP
3.81062293859713e-262	1.1807538879741	0.436	0.164	8.88865906657168e-258	1	FMOD
1.2558092032451e-258	0.971725521809882	0.751	0.466	2.92930054748951e-254	1	LIMA1
2.26277914083476e-255	1.82148837158302	0.348	0.125	5.27815862391115e-251	1	PPL
1.42056015242668e-254	1.51082964430981	0.254	0.067	3.31359861155047e-250	1	DIO2
1.34093227574423e-253	1.05079202396278	0.656	0.367	3.12785862640099e-249	1	CTSL
9.31960996383764e-253	1.19076611709429	0.46	0.19	2.17389222016477e-248	1	GEM
6.88852260145418e-252	1.39420492190051	0.432	0.173	1.6068167820152e-247	1	GPX8
8.84900776159725e-248	1.3141418821682	0.712	0.462	2.06411955047017e-243	1	SOD2
5.1176985251294e-247	2.02026398139466	0.28	0.085	1.19375435797168e-242	1	BOC
1.23268591652449e-245	1.78572422634078	0.305	0.098	2.87536316888504e-241	1	LRP3
1.49940072133963e-244	1.4906333921024	0.431	0.182	3.49750212259683e-240	1	PLAGL1
6.60540540203164e-244	0.617667802727122	0.741	0.358	1.5407768640779e-239	1	PDGFRB
1.54045829275434e-237	0.589915608262113	0.612	0.28	3.59327301367878e-233	1	COL5A2
1.03910988573053e-236	1.66518352925569	0.286	0.088	2.42382771945502e-232	1	HMCN1
4.06094943551661e-236	1.31117892715187	0.468	0.209	9.47257065328604e-232	1	MDK
4.4350600448061e-236	0.914404030258781	0.751	0.509	1.03452210605147e-231	1	NFIC
2.53467859070124e-235	1.00237802459282	0.658	0.376	5.91239128066971e-231	1	PDLIM2
8.13003946500395e-235	1.24782537264425	0.564	0.296	1.89641300560682e-230	1	GSTM3
2.9223138370361e-234	1.94325730848694	0.255	0.074	6.8165892562704e-230	1	SCARA3
4.82669345909455e-233	1.27739533074501	0.555	0.294	1.12587451626839e-228	1	FAM3C
5.72339958215949e-233	1.69719596572607	0.331	0.118	1.33504018653452e-228	1	SETBP1
2.56489921935857e-231	1.49828086759399	0.296	0.095	5.9828839190758e-227	1	ADAM33
5.33520453394253e-229	0.712886745026901	0.885	0.708	1.24448980958743e-224	1	TMEM59
5.13378035399351e-225	0.851613985201829	0.784	0.546	1.19750560537253e-220	1	NENF
5.56405581620271e-222	0.99673142656841	0.642	0.335	1.29787165968744e-217	1	IGFBP5
9.76076939781862e-218	1.32400866594551	0.481	0.236	2.27679706973517e-213	1	MPZL1
1.80454949334167e-217	0.831699828258965	0.709	0.419	4.20929214816877e-213	1	TSPAN4
3.35006643682776e-217	1.31722373806657	0.408	0.172	7.81436497054444e-213	1	RBMS3
4.35535476287484e-216	1.60436964168995	0.372	0.152	1.01593005198819e-211	1	NID1
2.62140646671194e-215	1.33500075576338	0.368	0.143	6.11469272425227e-211	1	AKAP12
4.49204026074446e-215	1.80243245852664	0.278	0.092	1.04781331122125e-210	1	CYP27A1
4.62426269146677e-215	1.36500201586839	0.419	0.183	1.07865551541154e-210	1	TGFBR3
6.42650233110592e-213	1.3401737629958	0.438	0.202	1.49904593375377e-208	1	BDH2
7.92991649838123e-213	0.841045876387077	0.657	0.374	1.84973232241241e-208	1	PPIC
4.74726827828422e-209	1.72518151558367	0.356	0.144	1.10734779859258e-204	1	OLFML2A
1.05218016728275e-208	1.68881580365717	0.317	0.115	2.45431545820375e-204	1	FZD7
3.39434900925999e-206	1.00357978238836	0.641	0.391	7.91765849899985e-202	1	PGRMC1
3.10655195677441e-203	1.65823575616996	0.33	0.129	7.24634309437198e-199	1	ANG
1.60088539838908e-198	1.01350012366733	0.54	0.281	3.73422528028237e-194	1	FAM114A1
6.57887229050803e-197	0.656966852990546	0.878	0.679	1.5345877504839e-192	1	ANXA5
1.55783643246215e-196	1.66786057246903	0.304	0.113	3.6338092623612e-192	1	KHDRBS3
6.81221773726203e-196	0.843740156722938	0.719	0.484	1.58901790939374e-191	1	DDAH2
4.75623048115544e-195	1.47219168384689	0.391	0.176	1.10943832203432e-190	1	H6PD
1.85977240231592e-192	0.519663999772345	0.547	0.261	4.33810510564211e-188	1	TFPI
2.08234984118686e-190	1.11041186307688	0.542	0.307	4.85728923955246e-186	1	LTBP3
5.31848284700554e-189	1.49757559018253	0.292	0.106	1.24058930889251e-184	1	RAB3IL1
6.39277268000769e-189	0.954504431370563	0.605	0.352	1.49117815533859e-184	1	IL6ST
2.7501458742725e-187	0.961173878799146	0.602	0.351	6.41499026632803e-183	1	NUCB2
1.64066885999243e-185	1.48034351673977	0.29	0.106	3.82702418281833e-181	1	NT5E
3.33537323361617e-185	1.23784977053965	0.391	0.168	7.78009160473309e-181	1	PLXDC1
5.24252217628421e-185	1.29119393800726	0.435	0.214	1.22287072284005e-180	1	DTWD1
6.77124897804178e-185	1.23938834698096	0.378	0.161	1.57946153661803e-180	1	MAP1A
1.11758591077293e-184	1.28824280183065	0.481	0.252	2.60688089546893e-180	1	CDKN1C
1.77239641573092e-184	1.72705949030772	0.337	0.14	4.13429187933395e-180	1	FAM20C
2.5539522846586e-184	1.35472089754518	0.382	0.17	5.95734909919464e-180	1	IL1R1
6.10510445079159e-184	0.719259312965369	0.572	0.287	1.42407666419165e-179	1	SDC2
2.646544225349e-183	1.16949516026327	0.371	0.156	6.17332906004908e-179	1	LDB2
1.41786653353547e-182	1.22573787262277	0.46	0.232	3.30731547612484e-178	1	CXXC5
1.21955687192941e-181	0.447065251118809	0.948	0.795	2.84473835946254e-177	1	CD99
3.77184877710208e-181	0.838797495038625	0.694	0.464	8.79821445746831e-177	1	SRI
4.38239225196586e-180	1.22434080730854	0.381	0.17	1.02223681669356e-175	1	ACVRL1
5.67178003616804e-180	1.36469530475287	0.394	0.184	1.32299941123656e-175	1	TMEM9
6.57387839398701e-180	1.06965865047242	0.472	0.236	1.53342287418141e-175	1	EPB41L2
8.16562549831675e-180	1.1341621587459	0.429	0.2	1.90471380373736e-175	1	CD302
6.06415725679592e-179	1.3857733253852	0.366	0.163	1.41452532172022e-174	1	SESTD1
9.65756670093387e-179	1.24256079011088	0.382	0.172	2.25272400865984e-174	1	RASD1
4.3656787210982e-177	1.24596571599346	0.392	0.178	1.01833821848337e-172	1	OAF
2.09636161109323e-176	1.29565791610944	0.365	0.159	4.88997309403608e-172	1	FKBP7
1.37645628319819e-175	0.791493002946866	0.65	0.397	3.2107219261881e-171	1	CALU
2.0485556783467e-175	1.63578018665747	0.279	0.102	4.77846097531151e-171	1	VCAM1
3.07116098548765e-175	1.03095842133508	0.449	0.224	7.1637901147485e-171	1	MAN1A1
6.41065500451855e-175	0.86598182623442	0.418	0.191	1.495349386354e-170	1	TMEM45A
1.9592174510751e-174	1.2875478353759	0.329	0.133	4.57007062637777e-170	1	HSPB6
5.37721196989663e-174	1.22808312199678	0.363	0.155	1.25428846409809e-169	1	ECM2
2.53069287747204e-172	1.21658665357236	0.43	0.213	5.90309420599127e-168	1	PARVA
1.17774532208738e-171	1.27071103757152	0.482	0.262	2.74720873830102e-167	1	PHLDA3
2.93077219868132e-171	0.3998991078724	0.414	0.18	6.83631923064405e-167	1	ELN
1.34427137552199e-169	1.38656394784334	0.295	0.114	3.13564741054259e-165	1	HIC1
9.95624176662693e-169	0.951583953100889	0.514	0.276	2.3223929544834e-164	1	COPZ2
1.06142742689838e-168	1.44321196964665	0.279	0.106	2.47588561598316e-164	1	IFIT1
4.52988983220835e-168	1.21104663557663	0.418	0.206	1.05664210226092e-163	1	ARHGAP21
1.91684493465024e-167	1.16360435467609	0.451	0.232	4.47123249456516e-163	1	TNFAIP2
1.02029598633617e-166	1.15207738287511	0.433	0.22	2.37994241772775e-162	1	CKS1B
1.66844301675249e-166	1.19978711285893	0.398	0.189	3.89181018087687e-162	1	METTL7A
3.15721439528204e-166	1.63908607216632	0.264	0.098	7.36451829843487e-162	1	C1RL
2.14633609887078e-164	1.41002151461857	0.347	0.155	5.00654358422599e-160	1	LARP6
2.74593377214874e-164	0.894509256599475	0.651	0.428	6.40516511691414e-160	1	RBMS1
1.03502606270428e-162	0.843834900096399	0.397	0.181	2.41430179386399e-158	1	COL16A1
6.91257203043071e-161	0.82938982052906	0.492	0.25	1.61242655181827e-156	1	FKBP10
5.91694069725094e-160	0.755489504347886	0.71	0.492	1.38018558704075e-155	1	OSTC
1.0606727459137e-159	1.52039337738278	0.264	0.098	2.4741252471183e-155	1	CPXM1
2.88179081606332e-159	0.908866350606757	0.58	0.352	6.72206525754931e-155	1	BEX3
9.25040484975661e-159	1.35199703816279	0.31	0.129	2.15774943525423e-154	1	ABHD14A
4.7309804941975e-157	0.984442165434062	0.646	0.387	1.10354851007651e-152	1	CTGF
1.15344190410342e-156	0.808597990433178	0.671	0.461	2.69051858551164e-152	1	SELENOF
1.11984644520549e-154	0.933300277518065	0.477	0.255	2.61215381808632e-150	1	SH3KBP1
1.98172738770759e-154	0.947727293712867	0.379	0.174	4.62257730456672e-150	1	RARRES3
2.75344724348051e-154	1.46070749840536	0.273	0.108	6.42269104014265e-150	1	PLBD1
6.71500624209063e-154	0.93898991045193	0.429	0.214	1.56634235603006e-149	1	AKR1C3
2.69153327026447e-153	1.02265491585513	0.503	0.292	6.2782705062189e-149	1	MESD
3.20530730961969e-153	0.911532331875374	0.457	0.236	7.47669983041889e-149	1	FYN
4.23153221042374e-152	0.917118374581783	0.584	0.375	9.8704720340344e-148	1	GINM1
5.15307068376911e-152	1.09869059854547	0.437	0.229	1.20200526769598e-147	1	A4GALT
2.41736964685013e-151	0.816198064138433	0.576	0.339	5.63875643824262e-147	1	RCN1
6.08601764100401e-148	1.21620060109243	0.276	0.108	1.41962447494059e-143	1	C2
1.13910450166904e-147	0.614938715120488	0.731	0.458	2.65707516059321e-143	1	CNN3
5.51784245545907e-147	0.919417978644591	0.505	0.285	1.28709193116038e-142	1	ITGB5
2.86599001259617e-146	0.271220366335353	0.98	0.793	6.68520830338182e-142	1	LGALS1
5.74977183898016e-146	1.39025321754494	0.299	0.129	1.34119177916051e-141	1	CDKN2C
1.04159137660957e-145	0.736816329459454	0.807	0.608	2.42961604507948e-141	1	CEBPD
4.33279821295961e-144	1.35216109160383	0.341	0.162	1.01066851115496e-139	1	NAV1
7.57797552293243e-144	1.28184303063286	0.332	0.153	1.76763857047922e-139	1	SNX21
7.70064379403718e-144	0.591437968450228	0.821	0.655	1.79625217139711e-139	1	SSR2
4.20071060244806e-143	0.574014449446073	0.806	0.628	9.79857755127035e-139	1	PRDX5
4.53701101553577e-143	1.06795611718996	0.296	0.123	1.05830318948387e-138	1	GAS7
7.16443081780715e-143	1.46025929321055	0.274	0.112	1.6711751325617e-138	1	FBXO17
1.40566242550622e-142	1.06871247562216	0.351	0.163	3.27884817373581e-138	1	BIN1
3.07750200659281e-142	0.8341856494977	0.593	0.381	7.17858118057839e-138	1	CD47
4.08482768403321e-142	1.43038047781672	0.252	0.099	9.52826905577587e-138	1	GOLM1
4.98444155676528e-142	1.21636847694141	0.435	0.235	1.16267083753107e-137	1	KCNQ1OT1
5.84175347389505e-142	0.46297875774941	0.646	0.372	1.36264741532076e-137	1	LHFPL6
1.05352114468639e-141	1.16962565602788	0.354	0.169	2.45744342209547e-137	1	PLEKHA5
1.8302218251851e-141	1.43788366089559	0.305	0.136	4.26917542942677e-137	1	RASSF8
8.23510678878967e-141	0.659715159466203	0.707	0.492	1.92092100955308e-136	1	VKORC1
2.38765633549795e-140	0.826049368524497	0.635	0.427	5.56944716818252e-136	1	GAS6
2.23967092270161e-139	0.765603715827196	0.398	0.196	5.22425639429378e-135	1	CAMK2N1
7.97283310026034e-139	0.714668754936204	0.65	0.44	1.85974304896673e-134	1	TTC3
2.85219420387768e-137	1.32008687086498	0.288	0.125	6.65302819996509e-133	1	TCF7L1
4.0709870060818e-137	0.829099430826863	0.522	0.305	9.49598429038641e-133	1	MXRA7
1.19456435005663e-136	0.769741927934455	0.472	0.247	2.78644080294209e-132	1	AXL
3.33476773978428e-136	0.383890325527467	0.493	0.248	7.7786792298208e-132	1	COL5A1
4.97399565533333e-136	0.820204942044924	0.546	0.317	1.16023422656305e-131	1	PRSS23
5.34092677611013e-136	0.58598117934805	0.793	0.615	1.24582457979545e-131	1	PDIA3
1.42774474750031e-135	0.790744003036831	0.47	0.251	3.33035739801921e-131	1	CELF2
1.64078678600424e-135	0.641137152451969	0.69	0.479	3.82729925703349e-131	1	KDELR2
3.13703400097459e-135	0.411693557131761	0.802	0.569	7.31744551067332e-131	1	TCF4
5.49273501130908e-134	0.806329346622879	0.599	0.393	1.28123536873796e-129	1	SPATS2L
7.7063024853805e-134	1.29035466853352	0.374	0.191	1.79757211773986e-129	1	PLXDC2
9.02767931624164e-133	0.802447171435173	0.612	0.412	2.10579647730653e-128	1	ADH5
1.46071316777058e-132	1.33832058039023	0.282	0.122	3.40725953514165e-128	1	PFN2
1.56022224821411e-132	1.18887929847306	0.276	0.116	3.63937441618424e-128	1	ST3GAL4
1.59499916023319e-131	1.10630321800195	0.387	0.203	3.72049504115993e-127	1	PROS1
1.9974498822033e-131	0.563798875170666	0.832	0.655	4.65925159522741e-127	1	HSP90B1
3.93423197714626e-131	1.38551973398178	0.269	0.115	9.17698950989137e-127	1	HOXA10
4.70326689890093e-130	0.27717418888725	0.975	0.685	1.09708403683763e-125	1	IGFBP7
5.77672232931034e-130	0.836199326469158	0.347	0.16	1.34747825053493e-125	1	CERCAM
1.34122725178019e-129	0.599824978437871	0.774	0.602	3.12854668750246e-125	1	SQSTM1
3.13080925893277e-129	0.84178138286318	0.528	0.324	7.30292567738659e-125	1	CCPG1
2.04718124512725e-128	0.865426233928348	0.54	0.342	4.77525497238381e-124	1	ASPH
1.55322158556414e-127	0.307306985189126	0.843	0.627	3.62304467048692e-123	1	NPC2
1.77254633871032e-127	0.839675133113301	0.48	0.281	4.13464158967568e-123	1	PIK3R1
2.18584875242848e-127	1.0165220409267	0.388	0.204	5.09871079991467e-123	1	CRNDE
3.06162870791609e-127	0.665316809112765	0.691	0.5	7.14155512408507e-123	1	ATRAID
3.11552070296303e-127	1.31425321030876	0.317	0.152	7.26726359173157e-123	1	FRMD6
3.53001286000263e-127	0.733695395731358	0.636	0.442	8.23410799724214e-123	1	LRPAP1
3.83580402308829e-127	0.395890184406232	0.955	0.842	8.94739646425576e-123	1	ANXA2
5.08655705509432e-127	1.22545680648891	0.28	0.122	1.1864902986713e-122	1	FSTL3
8.45924215599662e-127	0.972141212264125	0.389	0.203	1.97320282530777e-122	1	KIAA0930
1.70082876679566e-126	0.488054290768225	0.86	0.7	3.96735318142756e-122	1	NUCKS1
4.77802661950164e-126	1.1853395274288	0.353	0.18	1.11452248926495e-121	1	CBR3
5.53642489989291e-126	0.416714729508146	0.996	0.876	1.29142647214902e-121	1	VIM
1.124592210569e-125	0.607374244098821	0.745	0.57	2.62322379037325e-121	1	TMBIM4
1.3715833671069e-125	0.588194775951284	0.768	0.597	3.19935536211354e-121	1	SPCS2
2.38931342063733e-125	0.500973902829564	0.874	0.716	5.57331248497865e-121	1	MORF4L1
8.06267983567297e-125	0.869652750509219	0.383	0.192	1.88070069846908e-120	1	LTBP1
1.18118788752854e-124	0.921076927687916	0.268	0.114	2.75523886644907e-120	1	ENPP2
2.09946506880508e-124	1.07829504818904	0.382	0.203	4.89721221949472e-120	1	GLT8D1
2.71718880627447e-124	0.419366677971567	0.867	0.73	6.33811460951584e-120	1	PEBP1
5.62045757116666e-124	0.78572537896548	0.29	0.123	1.31102793305034e-119	1	ANGPTL1
8.21143561060212e-124	1.02301455065369	0.532	0.308	1.91539947052905e-119	1	CPE
2.31094949510632e-123	0.639369846066887	0.701	0.51	5.390520792285e-119	1	ARF4
8.29980189546927e-123	0.785803494730189	0.574	0.38	1.93601179013716e-118	1	LMAN1
6.64273946377793e-122	0.294551506157957	0.978	0.783	1.54948540732084e-117	1	IFITM3
8.49914157132749e-122	0.67316772530759	0.695	0.51	1.98250976292785e-117	1	ATP6AP2
1.60273503380515e-121	0.78421360584245	0.687	0.47	3.73853973985389e-117	1	TIMP3
3.84803749836461e-121	0.72846305699428	0.48	0.267	8.97593226868528e-117	1	DKK3
1.0099190395484e-120	0.979584056765036	0.37	0.191	2.3557371516506e-116	1	PHLDB1
2.74025598669797e-120	1.12572189573202	0.349	0.18	6.39192111457169e-116	1	TPBG
1.89069909887115e-119	0.645629803726632	0.656	0.46	4.41024471802685e-115	1	MYDGF
8.25272029165812e-119	0.42659625509858	0.929	0.829	1.92502953523217e-114	1	CIRBP
2.35576146195739e-118	0.303554225613348	0.844	0.655	5.4950491861618e-114	1	ZFP36L2
5.01522857542228e-118	0.792007917670509	0.505	0.314	1.169852217503e-113	1	GCC2
2.26009808509272e-117	1.36051748988568	0.283	0.132	5.27190479328727e-113	1	ABL1
3.41768813320836e-117	0.828933795998697	0.462	0.271	7.97209933952181e-113	1	MAP1LC3A
3.89021969547456e-117	0.8891718665944	0.495	0.296	9.07432646166395e-113	1	RND3
4.21669856851371e-117	0.662626912688324	0.731	0.521	9.83587108091507e-113	1	CEBPB
6.35036919697109e-117	1.21522278467863	0.288	0.134	1.48128711888548e-112	1	PTGFRN
2.56724597662439e-116	1.34404356417472	0.27	0.121	5.98835796507406e-112	1	MSX1
2.63489034590906e-116	1.01272632285968	0.281	0.125	6.14614522086747e-112	1	NFATC4
3.02416152871396e-116	0.758201531939295	0.567	0.366	7.05415918187817e-112	1	TCEAL9
6.54083474524815e-116	0.603829307006982	0.7	0.521	1.52571511267658e-111	1	PDIA6
1.4602411531082e-115	0.639959851875469	0.718	0.544	3.40615851374019e-111	1	HSPA5
1.64366509085324e-115	0.422080074687917	0.631	0.401	3.83401319092427e-111	1	SPTBN1
1.44382877448042e-114	0.704459759619389	0.441	0.244	3.36787499935303e-110	1	AHNAK2
6.12178019315098e-114	1.15745327207408	0.311	0.153	1.4279664478544e-109	1	JDP2
1.60251491001851e-113	0.931557431607157	0.284	0.127	3.73802627910917e-109	1	KCNE4
2.62095244333786e-113	0.623230345384987	0.462	0.259	6.1136336693299e-109	1	KCTD12
1.28691792121039e-112	0.493480764081713	0.805	0.647	3.00186474301536e-108	1	DAD1
1.40606940313449e-111	0.983538105276173	0.31	0.148	3.27979748975152e-107	1	KDELR3
1.6964971855564e-111	1.11071604882408	0.321	0.16	3.95724933502886e-107	1	NOTCH2
3.33560151109708e-111	0.48020253624491	0.839	0.673	7.78062408478504e-107	1	SEC62
4.7542327456415e-111	1.03112723109147	0.348	0.18	1.10897233024834e-106	1	SGCB
2.42639710138305e-110	0.637468423007891	0.591	0.388	5.6598138786861e-106	1	PRDX4
1.08776591931793e-109	0.850883731522052	0.379	0.204	2.53732278340101e-105	1	AKR1B1
1.17561676177581e-109	0.605312425537434	0.682	0.499	2.74224365851825e-105	1	TMEM230
1.2104033066024e-109	0.889206090072369	0.432	0.255	2.82338675298075e-105	1	PQLC3
2.20341727102495e-109	0.6063555249645	0.442	0.253	5.13969112639279e-105	1	MMP14
3.77749880836835e-109	0.461835395172815	0.516	0.302	8.81139372040002e-105	1	TNFSF10
3.93001766762399e-109	0.820940509193713	0.537	0.362	9.16715921149973e-105	1	UBE2E3
5.29956621055899e-109	0.737527273998961	0.561	0.369	1.23617681427499e-104	1	IFI27L2
8.27617779942334e-109	0.60887180726043	0.661	0.46	1.93050123349349e-104	1	RRBP1
1.23959505533143e-108	0.486079088251416	0.869	0.726	2.8914794260661e-104	1	TUBB
5.80136349980202e-108	0.666062595737865	0.575	0.365	1.35322604996382e-103	1	LAMB2
2.41519370273868e-107	0.562601165949521	0.65	0.448	5.63368083100825e-103	1	REXO2
4.44705746066199e-107	1.21803382301012	0.262	0.12	1.03732062327401e-102	1	CNPY4
9.75681141710143e-107	1.11050885264322	0.35	0.19	2.27587383115308e-102	1	FNDC3A
9.93944974769216e-107	1.08909939250467	0.363	0.196	2.31847604814667e-102	1	F2R
5.67437488451362e-106	0.737548029739665	0.563	0.382	1.32360468556165e-101	1	C1orf122
8.44434659260303e-106	0.884282484344007	0.433	0.26	1.96972828619058e-101	1	SLC44A1
1.31706198501767e-105	0.539155875050449	0.696	0.508	3.07217878625221e-101	1	HSBP1
1.40262956445502e-105	1.06558107656488	0.339	0.179	3.27177372204778e-101	1	PBX1
2.20334135897228e-105	0.74108553674514	0.525	0.34	5.13951405393874e-101	1	HEXB
2.27271143502861e-105	0.617310467800917	0.648	0.455	5.30132669334774e-101	1	TNFRSF1A
2.59088225574182e-105	0.324082028925707	0.899	0.79	6.04349194974338e-101	1	LDHA
6.76443997897601e-105	1.1967470279417	0.275	0.132	1.57787326949594e-100	1	KDELC2
6.31748501042185e-104	0.826665507099681	0.423	0.247	1.473616553531e-99	1	TMX4
8.41968656219988e-104	0.841870677730701	0.479	0.298	1.96397608749874e-99	1	REV3L
1.53048465130974e-103	0.995524606216154	0.274	0.126	3.57000849764509e-99	1	PTGIR
1.97980495179805e-103	1.41758983824856	0.266	0.128	4.61809303056413e-99	1	KAZN
4.94821566356864e-103	1.12766111995512	0.322	0.169	1.15422078568402e-98	1	UAP1
6.08349514856438e-103	1.11603243669038	0.254	0.115	1.41903607835413e-98	1	P3H3
7.14691379889722e-103	0.44983638115807	0.817	0.664	1.66708911273077e-98	1	ATP6V0E1
9.21515187027764e-103	0.301694788721701	0.728	0.464	2.14952632526096e-98	1	CAVIN3
1.20840138725829e-102	0.967982280870373	0.338	0.177	2.81871707591869e-98	1	C16orf45
7.90157112996421e-102	0.854680202828265	0.468	0.295	1.84312048177545e-97	1	PGRMC2
1.81701580829427e-101	0.858940065033218	0.322	0.161	4.23837107442721e-97	1	PLEKHA4
2.02617890504762e-100	0.462449951995805	0.793	0.627	4.72626491391408e-96	1	P4HB
1.29349285201477e-99	0.756828399705826	0.504	0.329	3.01720142660965e-95	1	PIGT
1.40098296100774e-99	1.12147170263557	0.282	0.14	3.26793285484666e-95	1	ARHGAP12
3.0939033867966e-99	0.72188769006965	0.373	0.198	7.21683904004174e-95	1	ITM2A
1.07858666469402e-98	1.09190439646465	0.304	0.157	2.51591125406527e-94	1	EGFR
4.52012666130044e-98	0.844946937490404	0.347	0.185	1.05436474501494e-93	1	ADGRA2
7.13339142056946e-98	0.325219131398687	0.398	0.217	1.66393488276203e-93	1	COL12A1
1.31672308842088e-97	1.01656624953847	0.309	0.158	3.07138827605055e-93	1	PTPRG
1.04680485564462e-96	0.540877067588224	0.735	0.587	2.44177700627665e-92	1	PRDX6
1.11033923451651e-96	0.778302521876586	0.473	0.306	2.58997729843322e-92	1	ZNF106
2.16560157444926e-96	1.17172646345102	0.252	0.119	5.05148223256034e-92	1	FAM229B
3.5904679272851e-96	1.13403110450189	0.282	0.141	8.37512548718522e-92	1	TEAD1
2.89153283407424e-95	0.937666485297119	0.451	0.288	6.74478948876158e-91	1	VEGFB
4.42555778178398e-95	0.781939985859334	0.475	0.307	1.03230560817893e-90	1	GNG12
4.44619270553122e-95	0.703113577231767	0.479	0.298	1.03711891049221e-90	1	EVA1B
7.14488953225301e-95	0.660404886974992	0.641	0.453	1.66661693229334e-90	1	SOX4
9.15989126972404e-95	0.98126656013043	0.307	0.16	2.13663623757583e-90	1	SYNGR1
9.55338904887089e-95	0.430332381570445	0.784	0.622	2.22842352953962e-90	1	SEC11A
6.10786879899831e-94	0.815935940845007	0.418	0.257	1.42472147605435e-89	1	IFT57
2.63128583559837e-93	0.997997678763138	0.3	0.156	6.13773734011676e-89	1	ECHDC2
3.56349947347315e-93	0.492071531282635	0.811	0.67	8.31221887182346e-89	1	CALR
3.87522101451948e-93	0.756535216556075	0.516	0.353	9.03934053846814e-89	1	SEC63
5.68187190007758e-93	0.812499642220374	0.462	0.3	1.3253534394121e-88	1	COPRS
5.99528100551175e-93	0.838719786757318	0.283	0.137	1.39845924734567e-88	1	PRKG1
6.15029275621948e-93	0.772947726016934	0.368	0.202	1.43461728831576e-88	1	DPYSL3
1.37220753234098e-92	0.818906825398093	0.41	0.246	3.20081128993856e-88	1	SLC39A7
3.29808323014521e-92	0.250640946557646	0.995	0.964	7.69310894263672e-88	1	TMSB10
3.54632397000709e-91	1.12207310483188	0.263	0.13	8.27215529243854e-87	1	TUSC3
5.59794420943828e-91	0.602480347793699	0.601	0.425	1.30577646629357e-86	1	LIMS1
1.16686981937651e-90	0.926859064769749	0.309	0.161	2.72184054067764e-86	1	RHOBTB3
1.21245936749119e-90	0.706805993816336	0.292	0.146	2.82818272060995e-86	1	PTGER4
1.95247754093253e-90	0.681747798478967	0.587	0.418	4.55434911197922e-86	1	AP3S1
2.45903273374615e-90	1.01875444287108	0.264	0.129	5.73593975473628e-86	1	PALM
5.69150926813523e-90	1.07325446446771	0.272	0.138	1.32760145188522e-85	1	PIP4P2
2.06982179689541e-89	0.577794320247907	0.639	0.473	4.82806632343823e-85	1	TMED10
5.37257476931921e-88	0.971094951926466	0.278	0.142	1.2532067906914e-83	1	TNRC6C
5.46792221352132e-88	0.716316608152465	0.509	0.343	1.27544753552598e-83	1	GLG1
6.48885955687369e-88	0.619917071421325	0.439	0.258	1.51359138023636e-83	1	ITM2C
8.54350035867321e-88	0.8563257440876	0.413	0.257	1.99285689366411e-83	1	CHID1
1.85431107164069e-87	0.705070797231052	0.377	0.218	4.32536600570908e-83	1	CHPT1
3.1842353372554e-87	0.513628429889243	0.682	0.508	7.42754734768195e-83	1	LEPROT
5.94298995619094e-87	0.904294799375264	0.343	0.195	1.3862618371811e-82	1	TFDP2
2.96463341145765e-86	0.846019726152547	0.335	0.189	6.91530389556611e-82	1	ACAA2
4.94189091650891e-86	0.558166222423601	0.642	0.478	1.15274547518487e-81	1	TYMP
8.43231282086233e-86	0.819028425049124	0.359	0.205	1.96692128859435e-81	1	ZEB1
2.51848092683709e-85	0.710411662706992	0.58	0.4	5.87460860994018e-81	1	CYR61
2.95298022259277e-85	1.04233356693578	0.321	0.182	6.8881216672199e-81	1	C5orf15
7.00840783946754e-85	0.911759104454664	0.404	0.254	1.6347812126342e-80	1	UBL3
1.46151476841708e-84	0.60047464283772	0.525	0.359	3.40912934880968e-80	1	BAD
2.14440699738368e-84	0.968171089356544	0.265	0.134	5.00204376209717e-80	1	STMN3
3.1253746264202e-84	0.343867797744749	0.7	0.47	7.29024885358775e-80	1	SERPINH1
5.49790167767852e-84	0.364225795011419	0.828	0.653	1.28244054533529e-79	1	C12orf57
2.26290374114338e-83	1.04637870804589	0.268	0.138	5.27844926659105e-79	1	CTSO
2.6156369186047e-83	0.685401560602743	0.444	0.28	6.10123467633733e-79	1	FKBP9
2.68607401000846e-83	0.926459182941928	0.394	0.244	6.26553623574572e-79	1	PXDC1
6.66059106959325e-83	0.727633866270107	0.488	0.327	1.55364947289332e-78	1	GOLIM4
3.24991350697738e-82	0.608827656506704	0.486	0.308	7.58074824637545e-78	1	LAMC1
1.1213248460374e-81	0.614345526622607	0.563	0.403	2.61560233586685e-77	1	CHD9
2.62710525688856e-81	0.390101161366829	0.796	0.659	6.12798572221826e-77	1	PNISR
1.86419166422616e-80	0.773260754605665	0.419	0.268	4.34841347597393e-76	1	RTL8C
4.97853884809003e-80	0.705190789567756	0.3	0.161	1.16129397170548e-75	1	AC245297.3
5.28917187192075e-80	0.508324643273661	0.649	0.487	1.23375223084423e-75	1	NUCB1
7.54459053895304e-80	0.4205065635151	0.78	0.639	1.75985118911619e-75	1	RNH1
1.27277088725961e-79	0.520132486581799	0.641	0.487	2.96886537162176e-75	1	KDELR1
2.34425763148363e-79	0.526568754768614	0.627	0.478	5.46821535119872e-75	1	MTCH1
2.50517783382214e-79	0.651657305529971	0.47	0.316	5.84357781517353e-75	1	SMIM14
5.03056424825977e-79	0.913284504630393	0.347	0.208	1.17342941654907e-74	1	SPART
5.99672842508659e-79	0.6792473850479	0.473	0.317	1.3987968724357e-74	1	C1orf123
9.35094762171738e-79	0.874098585342552	0.3	0.164	2.1812020422418e-74	1	P4HA2
3.53120465532597e-78	1.10723687158021	0.26	0.138	8.23688797901335e-74	1	TP53I3
4.17099517125407e-78	0.808266715494854	0.357	0.211	9.72926333646725e-74	1	MAGEH1
7.1468064563658e-78	0.854647493254019	0.39	0.248	1.66706407401189e-73	1	GCSH
7.54986112126379e-78	0.521876217110015	0.628	0.467	1.76108060514599e-73	1	MORF4L2
2.5633516681397e-77	0.916243770647558	0.308	0.173	5.97927410110266e-73	1	ARMCX1
2.75645186648919e-77	0.458715437207297	0.762	0.613	6.42969962377268e-73	1	TMEM258
2.89322733261893e-77	0.534945489449365	0.579	0.414	6.74874207606692e-73	1	ITGB1BP1
6.20131395592688e-77	0.301460409861561	0.584	0.406	1.4465184933595e-72	1	PLD3
9.29549397087453e-77	0.76689452617116	0.44	0.293	2.16826692364619e-72	1	TMEM205
2.13902004425307e-76	0.998378985140233	0.264	0.14	4.98947815522471e-72	1	SYNE3
2.18917254692828e-76	0.546036289219556	0.586	0.428	5.1064638829649e-72	1	TRAM1
2.35639174875388e-76	0.632706960388662	0.634	0.479	5.4965193931433e-72	1	EGR1
2.60892733161013e-76	0.622989862103023	0.542	0.387	6.0855838937138e-72	1	TCEAL8
5.20693869513427e-76	0.469121767528559	0.674	0.523	1.21457052002702e-71	1	FKBP2
7.46694582244629e-76	0.700336700818358	0.37	0.213	1.74173978254382e-71	1	OLFML2B
9.5436337894056e-76	0.697558179890924	0.385	0.237	2.22614801771675e-71	1	SH3PXD2A
1.78921175302951e-75	0.813943474365104	0.37	0.23	4.17351533511663e-71	1	MYL6B
2.3169684763322e-75	0.555442860994025	0.549	0.396	5.4045606678925e-71	1	ANXA4
4.01810623809304e-75	0.396240099800291	0.719	0.554	9.37263461097583e-71	1	LAMP1
4.75282245322726e-75	0.536538170627041	0.538	0.377	1.10864336543979e-70	1	ZNF428
1.26993849721684e-74	0.61087841450983	0.498	0.345	2.96225853860801e-70	1	IFNGR1
2.49327372775743e-74	0.525754233319629	0.572	0.414	5.81581029736698e-70	1	HDLBP
4.09284891846399e-74	0.962253967699572	0.312	0.182	9.5469793872091e-70	1	TMED1
1.03173856173654e-73	0.628250934070919	0.534	0.382	2.40663336910667e-69	1	SDF4
1.41541302617835e-73	0.351932912605446	0.821	0.684	3.30159242486363e-69	1	PARK7
2.42516181740192e-73	0.59952951298579	0.528	0.374	5.65693245527173e-69	1	SEC31A
3.78455380833685e-73	0.328540951296576	0.691	0.489	8.82785021332654e-69	1	MARCKS
8.0513760875084e-73	1.03639347392551	0.258	0.138	1.87806398617221e-68	1	SMARCA1
8.84282988382202e-73	0.668790058749432	0.469	0.313	2.06267849870033e-68	1	SEPT11
1.13195187468816e-72	0.913369429242066	0.334	0.203	2.6403909428976e-68	1	AZI2
1.88645383054192e-72	0.407810992320596	0.55	0.361	4.40034220512208e-68	1	ANXA6
2.0125011093269e-72	0.673124351239425	0.558	0.416	4.69436008761592e-68	1	MYCBP2
2.13565917140615e-72	0.746805054469141	0.343	0.204	4.98163858322198e-68	1	CALHM2
3.17257346625125e-72	0.906944031890997	0.284	0.159	7.40034486737767e-68	1	RNF146
3.96503853139647e-72	0.735178388628398	0.303	0.17	9.2488488783354e-68	1	DBN1
6.945836697119e-72	0.698711267238313	0.462	0.318	1.62018586796998e-67	1	ARL1
1.08201739010533e-71	0.779624153160695	0.386	0.248	2.52391376415969e-67	1	CDK2AP1
1.42528881654825e-71	0.815203353426687	0.387	0.247	3.32462869348045e-67	1	SAV1
1.4361001406494e-71	0.498073162283717	0.661	0.506	3.34984718807879e-67	1	KRTCAP2
3.8701557997016e-71	0.521605817690675	0.543	0.392	9.02752541838395e-67	1	NDUFAF3
2.8913633832213e-70	0.782790694841295	0.351	0.216	6.744394227702e-66	1	ERGIC1
3.49126956830103e-70	0.587118608346375	0.491	0.335	8.14373539501898e-66	1	OAT
3.68381810489128e-70	0.894154019783559	0.304	0.176	8.5928741114694e-66	1	WLS
3.8657951049778e-70	0.646081054350128	0.507	0.368	9.01735366187121e-66	1	CPNE3
5.8127537809046e-70	0.621978224404438	0.503	0.355	1.35588294693381e-65	1	RRAGA
8.97106860750771e-70	0.654125032925975	0.355	0.214	2.09259146338725e-65	1	CDC42EP5
1.66961568378702e-69	0.944198180370417	0.287	0.165	3.8945455440016e-65	1	KIFAP3
1.09464213140565e-68	0.314410632854028	0.662	0.478	2.55336223571681e-64	1	APP
4.17837358622378e-68	0.88055994782601	0.294	0.169	9.74647422722558e-64	1	ZC2HC1A
1.51787835833916e-67	0.846299305086347	0.296	0.172	3.54060305866193e-63	1	CCNG2
2.20597923408824e-67	0.919865056317553	0.377	0.245	5.14566716143424e-63	1	B4GALT1
2.62783719918976e-67	0.772089516472918	0.344	0.213	6.12969305083002e-63	1	PTGR1
4.13552875971249e-67	0.721186430712975	0.405	0.265	9.64653438490535e-63	1	PDIA4
4.18891553475057e-67	0.834341508722711	0.332	0.201	9.77106437635918e-63	1	FUCA2
7.63252201028006e-67	0.935933132230088	0.267	0.15	1.78036208411793e-62	1	SH3D19
9.46687913686978e-67	0.375053241445556	0.428	0.264	2.20824422746624e-62	1	NRP1
1.01191277166826e-66	0.856497032365514	0.319	0.193	2.36038773119339e-62	1	SIL1
1.01648567746127e-66	0.60210930248302	0.304	0.173	2.37105449124615e-62	1	SELENBP1
1.2771835649405e-66	0.674390399901875	0.385	0.248	2.9791583835802e-62	1	AHI1
1.8627990530129e-66	0.580076632452461	0.501	0.359	4.34516507105788e-62	1	TMEM179B
5.9310232796264e-66	0.872460506882807	0.336	0.208	1.38347049020566e-61	1	CREB3L2
1.27178393433103e-65	0.526032894552156	0.451	0.291	2.96656320522057e-61	1	PLPP1
1.42972180168078e-65	0.417199607547079	0.702	0.572	3.3349690746006e-61	1	FKBP8
1.91004227874764e-65	0.966656968550571	0.28	0.161	4.45536461940675e-61	1	WIPI1
2.07916426791336e-65	0.671304055039019	0.421	0.285	4.8498585713347e-61	1	TSPAN3
2.68105049504317e-65	0.428969370942981	0.674	0.533	6.25381838473769e-61	1	TMED9
5.21385857506981e-65	0.54604163198619	0.528	0.388	1.21618465122078e-60	1	EMC7
6.14983677425726e-65	0.400496625240522	0.568	0.403	1.43451092596325e-60	1	CYSTM1
8.73957053767338e-65	0.673047283736613	0.39	0.253	2.03859222361769e-60	1	METRNL
1.48738583246747e-64	0.910959870799704	0.321	0.199	3.46947619281362e-60	1	C15orf61
1.70119477668972e-64	0.8318017479291	0.272	0.154	3.96820693610644e-60	1	TBC1D2B
1.73345788024802e-64	0.799122285801001	0.329	0.201	4.04346385146652e-60	1	SSBP2
1.77817304796326e-64	0.993093348388189	0.25	0.139	4.1477664516791e-60	1	IFT22
2.17353339747674e-64	0.332242381590186	0.856	0.722	5.06998400295424e-60	1	RTN4
3.60350692538161e-64	0.465742098433872	0.638	0.496	8.40554025414515e-60	1	TMED2
4.99491693971336e-64	0.713819486798636	0.42	0.287	1.16511432535754e-59	1	CDK4
6.45039704210357e-64	0.73429530440555	0.378	0.246	1.50461961404108e-59	1	TM2D1
7.9634869406223e-64	0.534847080438016	0.543	0.405	1.85756296376956e-59	1	CNPY2
2.75691347531162e-63	0.536043198250916	0.496	0.356	6.43077637251188e-59	1	SMIM7
4.8686231936082e-63	0.706118452519965	0.398	0.267	1.13565504614105e-58	1	TXNDC15
6.65353960913968e-63	0.772146421635703	0.315	0.191	1.55200464922792e-58	1	BEX4
6.81056408266922e-63	0.544191433242253	0.566	0.43	1.58863217792342e-58	1	PRKAR1A
7.61801820844278e-63	0.653840315537224	0.449	0.316	1.77697892730136e-58	1	TMEM167A
3.03085392243256e-62	0.377916353367747	0.726	0.587	7.06976985946618e-58	1	SNHG8
5.47238029434106e-62	0.805693120960855	0.303	0.178	1.276487427458e-57	1	CSGALNACT1
1.37102066343123e-61	0.616586748528418	0.454	0.319	3.19804279951969e-57	1	DDOST
2.61601995932601e-61	0.671287655692791	0.437	0.3	6.10212815712386e-57	1	PHACTR2
5.26761587126593e-61	0.686568762557015	0.408	0.278	1.22872407813149e-56	1	GOLGA2
5.87600443888091e-61	0.860741955535906	0.319	0.2	1.37063679541336e-56	1	CDC42EP4
8.67613001159153e-61	0.831986042936961	0.259	0.146	2.02379408650384e-56	1	P4HTM
9.04753981645633e-61	0.35787538957485	0.58	0.43	2.1104291375866e-56	1	XBP1
9.77254211166752e-61	0.705134918614665	0.343	0.213	2.27954317296757e-56	1	ZNF703
1.41559479578441e-60	0.608986475592438	0.472	0.335	3.30201642064672e-56	1	SCARB2
1.45857299140154e-60	0.639233334080314	0.394	0.263	3.40226735974324e-56	1	MSRB2
2.29734127421473e-60	0.348598661581828	0.718	0.58	5.35877825623327e-56	1	GABARAPL2
3.4796888125625e-60	0.504437539252898	0.347	0.207	8.11672212418329e-56	1	VASN
4.02470541741933e-60	0.574483152175873	0.431	0.295	9.38802785667233e-56	1	AKR7A2
4.18932982127841e-60	0.35973978091597	0.749	0.599	9.77203074111403e-56	1	WSB1
4.47834900646735e-60	0.455875450841961	0.611	0.47	1.04461968924857e-55	1	OS9
6.00211703448081e-60	0.508461916712504	0.521	0.38	1.40005381946299e-55	1	SDHD
6.24119712896289e-60	0.590811267160078	0.314	0.184	1.45582164230188e-55	1	TCIM
8.84408077469399e-60	0.581053669582107	0.421	0.286	2.06297028150512e-55	1	NTAN1
9.04189835722588e-60	0.390893093682268	0.688	0.55	2.10911321080651e-55	1	ISCU
1.00486162472965e-59	0.694591380728665	0.35	0.225	2.34394022584438e-55	1	AGTRAP
1.99587521889966e-59	0.616249479243434	0.379	0.248	4.65557853560535e-55	1	CKAP4
3.10047064007536e-59	0.733909929907143	0.298	0.175	7.23215781503979e-55	1	CD276
4.89398200467871e-59	0.750365375809477	0.359	0.236	1.14157024241135e-54	1	GRINA
5.43346993385286e-59	0.48194593288471	0.55	0.404	1.26741119677052e-54	1	TAX1BP3
1.0996676019428e-58	0.856515070579246	0.307	0.191	2.56508464829177e-54	1	SFT2D2
1.25195196878232e-58	0.544825043507909	0.485	0.352	2.92030316238163e-54	1	DECR1
1.36293523467821e-58	0.719699802135618	0.346	0.224	3.1791827284104e-54	1	HACD3
1.40271551463398e-58	0.640698192170984	0.4	0.273	3.27197420943523e-54	1	CDC26
1.43956189251583e-58	0.761828241667226	0.321	0.201	3.35792207048243e-54	1	DNASE2
1.75627854807234e-58	0.562496834031333	0.463	0.327	4.09669534123355e-54	1	HEBP1
2.58233727904166e-58	0.626838038390141	0.462	0.333	6.02355993709258e-54	1	EEA1
6.52566721415252e-58	0.775165091451249	0.333	0.209	1.52217713437322e-53	1	SNAI2
8.73045532103203e-58	0.746341753588079	0.369	0.247	2.03646600818393e-53	1	PCYOX1
1.18581941715721e-57	0.674691898279623	0.379	0.256	2.76604237246091e-53	1	WASHC3
1.70622856906017e-57	0.3814320519894	0.695	0.557	3.97994876018976e-53	1	ESD
1.75909319377189e-57	0.63172124392168	0.359	0.231	4.10326078379231e-53	1	IKBIP
1.79210804227805e-57	0.543650813150215	0.453	0.315	4.18027121941778e-53	1	SNRPN
3.89532420840572e-57	0.858170730134183	0.277	0.165	9.08623324852718e-53	1	TCF12
1.31065807180954e-56	0.512524045925074	0.551	0.417	3.05724101830293e-52	1	LMAN2
1.75676332413737e-56	0.711569928179593	0.301	0.184	4.09782612988282e-52	1	TP53I13
1.93261901308804e-56	0.800755192316023	0.26	0.151	4.50802710992917e-52	1	HIBADH
3.08182781432296e-56	0.765654872992593	0.288	0.176	7.18867155968973e-52	1	CLN5
3.10012838817276e-56	0.355833898613114	0.738	0.618	7.23135947825177e-52	1	WDR83OS
3.90257008797269e-56	0.572342396532583	0.483	0.344	9.10313498720511e-52	1	KLF9
5.32780970965191e-56	0.540141894765348	0.476	0.341	1.2427648928734e-51	1	RNASEH2C
5.47990465262023e-56	0.760457787807159	0.312	0.194	1.27824255927019e-51	1	ABI2
7.07109448116591e-56	0.405643040497492	0.587	0.448	1.64940349867676e-51	1	DPP7
7.16052207188915e-56	0.377602407326433	0.68	0.549	1.67026337848886e-51	1	PHPT1
9.53868869296948e-56	0.285497614754299	0.829	0.707	2.22499452452206e-51	1	SOD1
1.81777703698875e-55	0.573910034049324	0.409	0.282	4.24014671647996e-51	1	SLC2A4RG
2.65232858358389e-55	0.518291396870299	0.357	0.223	6.18682165406778e-51	1	HNMT
3.06074315173192e-55	0.624110026323003	0.425	0.299	7.13948947572987e-51	1	GPAA1
5.82325761888093e-55	0.755179324918853	0.325	0.21	1.35833307218017e-50	1	DESI2
5.98798982517387e-55	0.560066122068923	0.43	0.301	1.39675850662006e-50	1	DNAJC3
6.33715872176711e-55	0.582286560025358	0.456	0.331	1.4782056434394e-50	1	FUNDC2
1.31240995435237e-54	0.305554675547662	0.793	0.665	3.06132745952233e-50	1	TUBA1A
2.16869874972475e-54	0.425670253499184	0.664	0.524	5.05870670360795e-50	1	C6orf48
2.21342629167461e-54	0.318953650005392	0.666	0.524	5.1630381679602e-50	1	TCEAL4
3.97722661681105e-54	0.354299679094143	0.421	0.273	9.27727880637345e-50	1	DLC1
1.31644953134696e-53	0.557819835801499	0.427	0.303	3.07075017681991e-49	1	CDIPT
1.65064128094874e-53	0.475862556620206	0.541	0.407	3.85028585194103e-49	1	SELENOS
2.33302240894531e-53	0.53858113320942	0.32	0.201	5.44200807110584e-49	1	CHST12
2.72244997407936e-53	0.492169927465101	0.436	0.303	6.35038680953751e-49	1	CARHSP1
3.23556910448419e-53	0.55178090292048	0.468	0.34	7.54728849311982e-49	1	YIF1A
4.91755411339339e-53	0.34278410622309	0.429	0.296	1.14706867249014e-48	1	CREG1
5.32813584282681e-53	0.266118646813938	0.815	0.643	1.24284096669778e-48	1	ITGB1
7.63911626189128e-53	0.331229462901602	0.704	0.565	1.78190025924876e-48	1	PRDX2
1.012951133343e-52	0.578588948647689	0.434	0.312	2.36280981363589e-48	1	CAT
1.73976100017674e-52	0.739049005673098	0.34	0.223	4.05816650901225e-48	1	CASC4
1.80201379386398e-52	0.66304147384473	0.503	0.379	4.20337737556712e-48	1	WTAP
3.75044006135808e-52	0.400037653569171	0.485	0.345	8.74827648712386e-48	1	TMED3
9.85082233803522e-52	0.672240128430196	0.277	0.169	2.2978028185701e-47	1	PHYKPL
1.12217169045708e-51	0.541570699652602	0.489	0.364	2.61757768516018e-47	1	LAMP2
1.23149510763852e-51	0.70773223546412	0.363	0.246	2.87258548807762e-47	1	FNDC3B
1.73389483064714e-51	0.654222570278375	0.272	0.161	4.04448308196752e-47	1	SMIM10
2.09904580805181e-51	0.459060236660397	0.546	0.418	4.89623425186165e-47	1	RPN2
2.7872395702992e-51	0.329425257400308	0.739	0.613	6.50151502167991e-47	1	ERH
6.49206121553053e-51	0.575687868847257	0.408	0.28	1.51433819913465e-46	1	TRIM47
1.10390233186067e-50	0.757437701008917	0.335	0.224	2.5749625792982e-46	1	CBX1
1.46634316330876e-50	0.282072174119714	0.796	0.675	3.42039206273402e-46	1	SNX3
1.4821066415246e-50	0.479575123293775	0.549	0.417	3.45716195202028e-46	1	HCFC1R1
1.56122535429921e-50	0.526945040487135	0.285	0.169	3.64171426143833e-46	1	HSPB2
2.13140720654091e-50	0.576886520356598	0.365	0.246	4.97172044997733e-46	1	HGSNAT
4.65769679444561e-50	0.446571650902763	0.381	0.254	1.08645435427238e-45	1	WWTR1
5.93576197840648e-50	0.62845896223974	0.399	0.284	1.3845758390831e-45	1	AK3
6.99013551140221e-50	0.792462280850058	0.272	0.169	1.63051900938968e-45	1	RDH14
7.69257022255794e-50	0.718147676563948	0.328	0.216	1.79436893011387e-45	1	SEC22B
9.8213275246764e-50	0.514579063969495	0.409	0.285	2.29092285840602e-45	1	ERLEC1
1.1769077797291e-49	0.647743577623173	0.362	0.248	2.7452550869961e-45	1	WDR45
3.66432259410617e-49	0.542035964083891	0.371	0.25	8.54739888301205e-45	1	VAT1
1.09584447985617e-48	0.437613194606618	0.563	0.441	2.55616683371249e-44	1	NDUFS4
1.76186366221408e-48	0.397313544066832	0.376	0.256	4.10972317848057e-44	1	PPFIBP1
1.91247941868905e-48	0.259224463761979	0.813	0.684	4.46104949203408e-44	1	RABAC1
2.10570195801726e-48	0.378572557730273	0.6	0.471	4.91176038727107e-44	1	OCIAD1
2.6974498802319e-48	0.450442899296453	0.522	0.399	6.29207159062893e-44	1	SUMO3
3.55299942403353e-48	0.512488292954276	0.393	0.271	8.28772645650062e-44	1	TENT5A
3.8796179896559e-48	0.444328887675918	0.548	0.433	9.04959692267136e-44	1	ACADVL
3.96339066650532e-48	0.522653520967438	0.42	0.298	9.24500506869032e-44	1	ARMCX3
5.63543490908089e-48	0.480028038113972	0.459	0.338	1.31452154689221e-43	1	RNF187
8.60585920482576e-48	0.791268510779821	0.262	0.162	2.00740271811766e-43	1	ANKH
1.53336219534592e-47	0.6586800505581	0.35	0.236	3.5767206568639e-43	1	ARRDC3
2.46858818926105e-47	0.58800415760749	0.377	0.259	5.75822881027032e-43	1	RBFOX2
3.99092592691487e-47	0.611357410984072	0.326	0.214	9.30923381712162e-43	1	SNX7
6.97618629940541e-47	0.356657028789917	0.659	0.534	1.62726521619931e-42	1	TMEM14C
7.06858037237449e-47	0.369928865935584	0.585	0.455	1.64881705766007e-42	1	NME3
7.42418304242729e-47	0.503869200790005	0.391	0.272	1.73176493647659e-42	1	RNF115
1.22390251557056e-46	0.421810676811379	0.536	0.421	2.8548750078199e-42	1	TMCO1
1.42675128670292e-46	0.560828468894959	0.421	0.302	3.32804005136324e-42	1	ARL2BP
2.55560321213562e-46	0.86546394969065	0.25	0.154	5.96120005262754e-42	1	WBP1L
3.03829781131208e-46	0.431492506127581	0.312	0.196	7.08713347466655e-42	1	ANTXR1
3.14292219948098e-46	0.495740310352704	0.297	0.185	7.33118032250934e-42	1	TMEM204
3.30285206191837e-46	0.528533433369954	0.425	0.305	7.7042327196308e-42	1	NME4
4.16773202853519e-46	0.341327314108912	0.628	0.51	9.72165172976118e-42	1	LAMTOR1
9.69336026507248e-46	0.321635708662642	0.402	0.266	2.26107321543081e-41	1	KANK2
1.09753944942276e-45	0.601669561080058	0.282	0.177	2.56012051972352e-41	1	IFI35
1.70177762312064e-45	0.415538058599947	0.46	0.335	3.96956648369121e-41	1	IAH1
2.31698000258471e-45	0.374597373349109	0.567	0.432	5.4045875540291e-41	1	MAGED2
2.6322774823175e-45	0.539183940474128	0.402	0.286	6.14005045525379e-41	1	PTPRA
2.68455216692982e-45	1.33496944433696	0.331	0.226	6.2619863845805e-41	1	IGFBP2
2.79205889985536e-45	0.262775032416596	0.429	0.296	6.51275658980261e-41	1	NCOA7
3.34008889870332e-45	0.430068302233482	0.487	0.363	7.79109136511536e-41	1	HM13
7.36112407114856e-45	0.694873209425682	0.286	0.182	1.71705580083611e-40	1	SLC43A3
7.42156765583807e-45	0.461264278896595	0.472	0.354	1.73115487140079e-40	1	YIPF3
7.58056059445789e-45	0.601670847445425	0.372	0.267	1.76824156426325e-40	1	WDR61
9.5012740034371e-45	0.309596569319231	0.713	0.591	2.21626717404174e-40	1	MRFAP1
1.0318959756218e-44	0.723568627620338	0.289	0.185	2.40700055273542e-40	1	MAGED1
1.42500170704231e-44	0.523033767809549	0.335	0.223	3.32395898184689e-40	1	TTC14
2.17058611336965e-44	0.392312786981557	0.647	0.528	5.06310916804604e-40	1	REEP5
2.3851909115109e-44	0.724760975033458	0.26	0.164	5.56369632019033e-40	1	GALNT11
2.96784963138566e-44	0.450073520568	0.474	0.351	6.9228060501702e-40	1	CTTN
4.55067304942774e-44	0.397302669641822	0.377	0.258	1.06148999550951e-39	1	ODF2L
5.08480185662518e-44	0.400134863219092	0.512	0.385	1.18608088107639e-39	1	TMEM109
5.65254975919907e-44	0.749983395266906	0.274	0.175	1.31851375683078e-39	1	STAT2
6.29069184131746e-44	0.572190679459921	0.383	0.274	1.46736677890571e-39	1	TMEM248
7.73554138984357e-44	0.536068923521252	0.363	0.251	1.80439238459491e-39	1	TRIOBP
1.62150261045081e-43	0.607285235159317	0.313	0.203	3.78231698913756e-39	1	RUNX1
1.68519980393562e-43	0.832349338972645	0.271	0.173	3.93089706266022e-39	1	CCDC71L
1.68616660049518e-43	0.384330161754565	0.523	0.398	3.93315221231505e-39	1	SERINC1
1.96186666661317e-43	0.608059517808539	0.312	0.208	4.57625018654188e-39	1	FTX
2.4473701048407e-43	0.606494356726765	0.377	0.27	5.70873550655142e-39	1	TMEM43
3.7498296107997e-43	0.323799513589588	0.854	0.711	8.74685255015137e-39	1	CD9
9.93950128659527e-43	0.589123018296546	0.343	0.239	2.31848807011121e-38	1	SMAD5
5.97059019498334e-42	0.35668444092049	0.446	0.321	1.39269986888181e-37	1	RRAS
7.0089824305533e-42	0.641463411866462	0.285	0.187	1.63491524175086e-37	1	MAGEF1
9.05539604096205e-42	0.253846086510927	0.991	0.957	2.11226168051481e-37	1	MT-ND3
9.24755315207609e-42	0.408217115285989	0.483	0.365	2.15708424825327e-37	1	BCL7C
3.14309330648457e-41	0.477355602962565	0.416	0.304	7.33157944670591e-37	1	SURF4
4.7625515580805e-41	0.489784257819299	0.36	0.254	1.11091277643786e-36	1	MUC20-OT1
5.41997304287257e-41	0.441331888812781	0.514	0.405	1.26426291198046e-36	1	NORAD
5.46376859194729e-41	0.319494205378715	0.604	0.478	1.27447866175763e-36	1	DUT
8.92727423872118e-41	0.283724676832534	0.582	0.464	2.0823759889241e-36	1	LMO4
9.16622295385356e-41	0.536620685786561	0.383	0.272	2.13811316621588e-36	1	OSBPL1A
1.62640138768818e-40	0.582939570861663	0.342	0.238	3.79374387692145e-36	1	ITGAV
1.78093860424739e-40	0.388084414079612	0.471	0.351	4.15421738826746e-36	1	ZRANB2
2.42767325979955e-40	0.519557462014438	0.271	0.169	5.66279064580843e-36	1	ADCY3
4.97066390365432e-40	0.329553981845904	0.539	0.42	1.15945706216641e-35	1	BNIP3L
5.67799639453323e-40	0.694867809360184	0.262	0.168	1.32444943898882e-35	1	TMEM263
9.88233449240037e-40	0.594440598539028	0.309	0.208	2.30515334369731e-35	1	ALDH3A2
1.12596507729045e-39	0.572511977589721	0.329	0.227	2.6264261392877e-35	1	TCEA2
1.32520517650867e-39	0.419769635781062	0.459	0.349	3.09117359472413e-35	1	ACTR10
1.46674006626044e-39	0.250608139936602	0.794	0.681	3.42131787855911e-35	1	SEC61B
2.11056447898093e-39	0.333724382399653	0.626	0.515	4.92310270367093e-35	1	SCP2
2.30064925820699e-39	0.323032121066276	0.307	0.203	5.36649445969362e-35	1	FKBP11
4.3532226920994e-39	0.331914048839825	0.519	0.398	1.01543272515911e-34	1	DHRS7
4.64814871984549e-39	0.445184248667632	0.569	0.464	1.08422717039116e-34	1	BZW1
6.1661575947965e-39	0.409673544335787	0.502	0.389	1.43831792056223e-34	1	GTF2H5
6.34445033727389e-39	0.461407973135971	0.414	0.301	1.47990648567251e-34	1	HEXA
6.72249411421241e-39	0.617029127065056	0.298	0.2	1.56808897708119e-34	1	TMEM14A
8.64872521717755e-39	0.54236741940274	0.286	0.189	2.01740164415884e-34	1	PHYH
1.17051385400935e-38	0.602233475610886	0.307	0.211	2.73034061586221e-34	1	ECI2
1.26425771559734e-38	0.644712672479476	0.317	0.22	2.94900754740234e-34	1	MANBAL
1.7366486430654e-38	0.560585246540113	0.313	0.213	4.05090662481435e-34	1	MOCS2
2.72223660539114e-38	0.439216709680021	0.47	0.366	6.34988910573536e-34	1	STAU1
3.62598500723723e-38	0.628647954653809	0.267	0.173	8.45797262788155e-34	1	CTDSPL
4.94522384278546e-38	0.437518874618729	0.45	0.345	1.15352291356814e-33	1	TRAPPC2L
6.45745888440746e-38	0.616008750247778	0.331	0.234	1.50626685937688e-33	1	TM2D3
9.73339800406896e-38	0.659996348396755	0.294	0.201	2.27041241842913e-33	1	SMIM20
1.82509881589246e-37	1.08073459754452	0.438	0.353	4.25722549795075e-33	1	MRPS6
1.92887677589795e-37	0.407308892982351	0.465	0.355	4.49929796745957e-33	1	SLC39A1
2.11227181867028e-37	0.587350584689152	0.256	0.166	4.92708524423029e-33	1	METRN
2.35334815241899e-37	0.262623722379826	0.774	0.655	5.48941990033253e-33	1	NDUFA13
3.44338866713487e-37	0.572829413606177	0.328	0.23	8.0320484049588e-33	1	TUSC1
6.40030496028116e-37	0.480879359499177	0.381	0.281	1.49293513503518e-32	1	PIH1D1
7.76642493270474e-37	0.487694021726762	0.308	0.211	1.81159627980271e-32	1	RPA2
8.95605281924986e-37	0.290059469401506	0.985	0.959	2.08908888061822e-32	1	MT-ND1
9.6202451478234e-37	0.257827574223519	0.661	0.554	2.24401838318129e-32	1	PTP4A2
9.79214042292876e-37	0.337671070462511	0.523	0.407	2.28411467505236e-32	1	YPEL3
1.0102367301495e-36	0.393438323324441	0.429	0.319	2.35647819674673e-32	1	MLEC
1.05572300720762e-36	0.620864922956984	0.255	0.165	2.4625794866125e-32	1	ZSCAN18
1.61412269854373e-36	0.572158399283429	0.352	0.251	3.76510260662311e-32	1	ZNF503
1.75718569990826e-36	0.386790067308349	0.374	0.269	4.09881136360601e-32	1	GABARAPL1
1.89486290981867e-36	0.56395562969919	0.335	0.238	4.41995722344303e-32	1	CRELD2
2.15837878547044e-36	0.501731405492717	0.327	0.224	5.03463435498835e-32	1	MARVELD1
2.16850985426989e-36	0.391962945788012	0.474	0.363	5.05826608606995e-32	1	EPB41L4A-AS1
2.89747433978225e-36	0.679372319395599	0.28	0.191	6.75864864497607e-32	1	SLC38A10
2.99514636845284e-36	0.265278937602973	0.529	0.391	6.9864784190531e-32	1	DPYSL2
3.12423531213544e-36	0.504351802005003	0.423	0.323	7.28759128908713e-32	1	VGLL4
3.19995025066782e-36	0.286486985877649	0.697	0.581	7.46420395470775e-32	1	RAB2A
4.92112512192265e-36	0.382215441272	0.338	0.232	1.14790164593968e-31	1	IFI6
6.67688503444383e-36	0.306119232737621	0.55	0.442	1.55745020313437e-31	1	NR3C1
7.79226141202966e-36	0.550181576116686	0.318	0.224	1.81762289697004e-31	1	BOD1
7.82331012853762e-36	0.51871719081644	0.302	0.209	1.82486532058268e-31	1	MUM1
7.9702924829544e-36	0.620424665250802	0.301	0.211	1.85915042457394e-31	1	TMX2
1.70872531646309e-35	0.440927318808558	0.335	0.23	3.98577267318181e-31	1	CMTM3
2.19952673168241e-35	0.559714768470154	0.291	0.201	5.13061605432238e-31	1	DCTD
2.44405576917723e-35	0.444755990797434	0.411	0.31	5.7010044871828e-31	1	MRPL40
3.16984912744416e-35	0.487012743038844	0.423	0.319	7.39399007467625e-31	1	TRIP6
3.58911771999902e-35	0.410564680097903	0.378	0.274	8.37197599366971e-31	1	SLC25A37
3.70475040512849e-35	0.533579380311443	0.378	0.281	8.64170079500272e-31	1	NQO2
4.31679475583517e-35	0.513092437387759	0.343	0.249	1.00693554474611e-30	1	TMEM50B
5.62556154891604e-35	0.368399246938894	0.428	0.324	1.31221848690016e-30	1	SRM
5.88887342386961e-35	0.308178095375067	0.565	0.457	1.37363861485182e-30	1	COPS6
6.8089908771217e-35	0.390000092504032	0.369	0.267	1.58826521199741e-30	1	GABPB1-AS1
6.8317545547864e-35	0.62565711939928	0.303	0.213	1.59357506744948e-30	1	SVBP
7.17534772054327e-35	0.253111841587757	0.729	0.626	1.67372160929392e-30	1	C11orf58
1.14043303998854e-34	0.424566464323362	0.482	0.383	2.66017410907727e-30	1	TM9SF3
1.27786216983721e-34	0.305198056078051	0.596	0.491	2.98074129736227e-30	1	UBE2I
1.38462567351073e-34	0.650100152006313	0.256	0.171	3.22977784603113e-30	1	BLOC1S4
1.6053884144469e-34	0.3141958015784	0.484	0.38	3.74472901553884e-30	1	NSD3
1.97881698820459e-34	0.399649434829446	0.481	0.376	4.61578850668602e-30	1	LRP10
3.02256773180138e-34	0.372805975901496	0.536	0.435	7.05044149119989e-30	1	SAT2
3.59115306956133e-34	0.588757004640016	0.263	0.175	8.37672365005876e-30	1	SLC39A13
5.01874428763461e-34	0.656628731651279	0.257	0.172	1.17067229253365e-29	1	RFNG
5.24513570743512e-34	0.671937522712551	0.271	0.184	1.22348035511632e-29	1	SCCPDH
6.12283849384977e-34	0.59149486028261	0.289	0.202	1.4282133070754e-29	1	TM2D2
6.99524877150856e-34	0.483531088540431	0.35	0.253	1.63171172844209e-29	1	LMF2
7.09783182599264e-34	0.351302094480834	0.497	0.388	1.65564025173104e-29	1	CRTAP
8.13239626515235e-34	0.365227500005422	0.56	0.462	1.89696275280944e-29	1	CD164
9.07547433662273e-34	0.425289678744387	0.467	0.368	2.11694514376062e-29	1	OSBPL8
9.52563175973528e-34	0.282845397610714	0.589	0.482	2.22194886427585e-29	1	MRPL20
1.19366726616632e-33	0.639279787379949	0.294	0.204	2.78434826505956e-29	1	DEXI
1.22642780229154e-33	0.528329668038032	0.287	0.198	2.86076549162524e-29	1	NCOA1
1.23343413343281e-33	0.450118640433497	0.35	0.252	2.87710845964538e-29	1	KIDINS220
1.36775431876305e-33	0.556389671431719	0.273	0.183	3.19042372394669e-29	1	SESN3
1.77904767785959e-33	0.513651926703926	0.368	0.273	4.14980661337529e-29	1	COPS8
2.20817114928077e-33	0.315213234870923	0.51	0.402	5.15078002281232e-29	1	POLR2F
2.24138956119322e-33	0.351997486766577	0.502	0.399	5.22826529043931e-29	1	AKR1A1
2.2926036056431e-33	0.537842393742595	0.329	0.238	5.34772717052309e-29	1	CCS
2.93434266359284e-33	0.374879080352444	0.443	0.339	6.84464769709665e-29	1	MVP
3.62330678112102e-33	0.379294352259543	0.348	0.241	8.45172539764289e-29	1	TNS2
4.15891250626976e-33	0.517052313115169	0.316	0.223	9.70107931212485e-29	1	GATAD1
5.64882151127292e-33	0.387816094623677	0.424	0.323	1.31764410571952e-28	1	RBBP7
8.80383215838115e-33	0.519882933056436	0.273	0.185	2.05358188926399e-28	1	CNRIP1
9.66873062088992e-33	0.318864368897833	0.527	0.425	2.25532810462878e-28	1	RER1
1.26814610572422e-32	0.369839068722355	0.549	0.45	2.95807760621232e-28	1	ERGIC3
1.2833089393376e-32	0.457697629828854	0.39	0.295	2.99344643189888e-28	1	SPPL2A
1.46666775864333e-32	0.598296306415192	0.319	0.23	3.42114921381144e-28	1	UNC50
1.66433614874323e-32	0.645642130837128	0.269	0.186	3.88223050055847e-28	1	YIPF2
1.77472897908334e-32	0.545104979560124	0.334	0.242	4.1397328166098e-28	1	GUSB
1.87245419109126e-32	0.502053414491702	0.357	0.264	4.36768664613948e-28	1	COPB2
2.29188458795162e-32	0.42447080031466	0.351	0.254	5.34604998985595e-28	1	TCEAL3
2.6678136112167e-32	0.367511096490138	0.456	0.358	6.22294202952408e-28	1	EAPP
3.44673760082264e-32	0.279927251825045	0.684	0.579	8.03986012767889e-28	1	HNRNPA0
3.79371571646879e-32	0.466933886831431	0.341	0.248	8.84922128023511e-28	1	UBE2L6
4.2895394585657e-32	0.868982558139198	0.3	0.215	1.00057797410503e-27	1	ADM
5.64975713178104e-32	0.493748742342852	0.362	0.269	1.31786234855925e-27	1	IFNGR2
7.85679710317224e-32	0.426365418853861	0.398	0.305	1.83267649228596e-27	1	BORCS7
7.9911000438141e-32	0.298173236612114	0.514	0.412	1.86400399622008e-27	1	DNAJC15
9.82535689285204e-32	0.29091754199553	0.642	0.548	2.29186274882667e-27	1	UBXN4
1.27160730336966e-31	0.49613692114802	0.373	0.281	2.96615119584007e-27	1	PCBD1
2.47025128009131e-31	0.294068767011163	0.468	0.36	5.76210813594099e-27	1	TGOLN2
2.6881050674336e-31	0.329865343493881	0.458	0.357	6.27027388029562e-27	1	PNKD
2.73407719097229e-31	0.29011293833904	0.447	0.339	6.37750845566196e-27	1	PSIP1
3.26854167875567e-31	0.789006082550702	0.257	0.179	7.62420031986548e-27	1	USP53
5.94054689741732e-31	0.356873240084878	0.509	0.411	1.38569196929156e-26	1	TMEM14B
7.4350267071327e-31	0.631521858922481	0.263	0.182	1.73429432970577e-26	1	ODF3B
8.4909185652556e-31	0.495281853696547	0.333	0.245	1.98059166453152e-26	1	CYHR1
1.29340462793652e-30	0.511791481160423	0.336	0.247	3.01699563512472e-26	1	DNPH1
1.54386119732497e-30	0.378307248061881	0.418	0.323	3.60121062888023e-26	1	CFDP1
1.65455262903693e-30	0.397752139026681	0.381	0.283	3.85940946249154e-26	1	C1orf21
1.79880705195839e-30	0.598943188687655	0.259	0.178	4.19589732939815e-26	1	SWI5
2.10660195235472e-30	0.621328610352238	0.252	0.172	4.91385971406263e-26	1	TSPAN31
2.37872348367697e-30	0.30992530994648	0.551	0.449	5.5486103980249e-26	1	ROMO1
2.40279848920868e-30	0.598393898865744	0.256	0.176	5.60476775592816e-26	1	FAM120AOS
2.76806794329803e-30	0.433926429178719	0.358	0.267	6.45679528453699e-26	1	AAMDC
2.8901618395433e-30	0.423659074057564	0.423	0.33	6.7415915069187e-26	1	CNIH4
4.06417894490006e-30	0.466562065299784	0.252	0.168	9.48010380687388e-26	1	PDK4
4.44591655428362e-30	0.546316522699764	0.271	0.187	1.0370544954522e-25	1	PRAF2
5.43462770034274e-30	0.413552970217246	0.424	0.33	1.26768125738195e-25	1	ERP44
6.25404232618632e-30	0.454572597170657	0.369	0.281	1.45881791300622e-25	1	ISOC2
9.42011500870363e-30	0.356870447742664	0.409	0.312	2.19733602693021e-25	1	SPOP
1.13195324105546e-29	0.56453031168403	0.32	0.236	2.64039413008597e-25	1	UROD
2.93476301795757e-29	0.369827837071187	0.373	0.282	6.84562821568782e-25	1	ECI1
3.60291966651781e-29	0.482064873151557	0.308	0.224	8.40417041411945e-25	1	TMEM106B
5.36586935743893e-29	0.539520498662603	0.29	0.208	1.2516426863162e-24	1	C6orf89
5.84153423565748e-29	0.311077386145148	0.464	0.364	1.36259627580946e-24	1	SERINC3
6.36974503788277e-29	0.323468516834657	0.448	0.35	1.48580672753653e-24	1	RNF13
7.04930898352605e-29	0.423164148349133	0.337	0.249	1.64432181349729e-24	1	ZKSCAN1
7.6718765509337e-29	0.320498354594301	0.471	0.375	1.78954192427079e-24	1	STMP1
1.22795333196133e-28	0.365561283848767	0.387	0.299	2.864323942133e-24	1	ERGIC2
1.377195620865e-28	0.276818605205587	0.575	0.479	3.21244650522971e-24	1	SIVA1
2.1697654065643e-28	0.465804009296176	0.361	0.269	5.06119478735189e-24	1	MAP4K4
2.22516747071761e-28	0.412273033119431	0.361	0.273	5.1904256421959e-24	1	SLC25A36
2.54586713080343e-28	0.614840004798354	0.263	0.185	5.93848966931207e-24	1	TNKS1BP1
2.86451504965775e-28	0.342664439993676	0.476	0.384	6.68176780483167e-24	1	MPG
9.00715950708973e-28	0.304545271539231	0.386	0.284	2.10101002662375e-23	1	HSD17B11
1.07732783583282e-27	0.407535361498136	0.356	0.271	2.51297490986364e-23	1	ALDH9A1
1.10186530583295e-27	0.479440526046319	0.323	0.238	2.57021101238594e-23	1	MBTPS1
1.34714342551171e-27	0.292722774071154	0.527	0.434	3.14234675434862e-23	1	ANXA7
1.98184974814259e-27	0.441225351865656	0.369	0.281	4.62286272251741e-23	1	MYLIP
2.31335335738832e-27	0.57337977470975	0.265	0.185	5.39612804144399e-23	1	TWSG1
4.21221185848342e-27	0.358828531036757	0.374	0.287	9.82540538109843e-23	1	TBL1XR1
4.81077437584318e-27	0.553848851906611	0.308	0.23	1.12216123090918e-22	1	IP6K2
6.82457515340813e-27	0.436280660512602	0.335	0.253	1.59190040028398e-22	1	ALG5
7.45206992686638e-27	0.467599595322624	0.371	0.286	1.73826983114085e-22	1	LTBR
8.42561541093362e-27	0.466456732466313	0.349	0.267	1.96535905075438e-22	1	YIPF5
1.52685172387197e-26	0.48510059232307	0.284	0.203	3.56153433110377e-22	1	LIPA
2.72531963179965e-26	0.358549273139279	0.401	0.311	6.35708057313586e-22	1	ZFYVE21
3.01655094685892e-26	0.43809914859094	0.312	0.231	7.03640673864312e-22	1	SRPRA
3.23388329036614e-26	0.456332116308983	0.288	0.209	7.54335616310806e-22	1	EXOC7
4.45696738587285e-26	0.250021596650966	0.56	0.463	1.0396322124287e-21	1	NUDC
4.91293035576352e-26	0.286953523655694	0.568	0.477	1.1459901347854e-21	1	EIF1B
5.18867961914205e-26	0.560217509327049	0.273	0.199	1.21031140796107e-21	1	LMBRD1
1.03463617783812e-25	0.324368672992653	0.354	0.267	2.41339234842519e-21	1	HDDC2
1.25340459631172e-25	0.264490967264371	0.454	0.353	2.92369156135671e-21	1	MCRIP1
1.89553576010322e-25	0.258387178444488	0.636	0.534	4.42152671401676e-21	1	PSMA4
2.11127391125678e-25	0.374488542148876	0.361	0.277	4.92475752539756e-21	1	REEP3
2.62704975009424e-25	0.324891875069749	0.42	0.335	6.12785624706982e-21	1	MANF
3.64975347384047e-25	0.321571127088245	0.4	0.316	8.51341495308028e-21	1	KDSR
5.13762808070698e-25	0.260396680521045	0.388	0.292	1.19840312610571e-20	1	TNFSF12
6.36005383515517e-25	0.408413517999441	0.343	0.263	1.48354615758829e-20	1	ATXN10
6.4052705650615e-25	0.493117610055372	0.284	0.208	1.49409341200625e-20	1	DNAJC10
9.686886616321e-25	0.402545049357891	0.368	0.285	2.25956317212304e-20	1	FGD5-AS1
2.02572423859723e-24	0.45198170955925	0.281	0.206	4.72520435895189e-20	1	NCOR2
2.16579853771075e-24	0.509181996641773	0.304	0.23	5.0519416690641e-20	1	MCFD2
2.20739326785502e-24	0.287660206382783	0.482	0.394	5.14896553659861e-20	1	ECHS1
2.60303192279781e-24	0.257170436993392	0.47	0.378	6.07183226311817e-20	1	BBX
5.76678996583407e-24	0.489813017178308	0.254	0.182	1.34516142743045e-19	1	SUCLA2
6.18632746387385e-24	0.30491916102299	0.381	0.296	1.44302274422321e-19	1	PHF3
7.31338851283958e-24	0.320972200719502	0.379	0.291	1.70592100450496e-19	1	SSBP4
8.62971548408201e-24	0.499600458403689	0.278	0.206	2.01296743381697e-19	1	KRCC1
1.21914026016816e-23	0.431674977843542	0.311	0.237	2.84376657086825e-19	1	TMEM9B
1.55015736558278e-23	0.269375808237371	0.515	0.425	3.61589707095838e-19	1	PSMG2
1.86210764933791e-23	0.370410204677788	0.259	0.18	4.34355230284561e-19	1	ST5
2.56658524656453e-23	0.370163573832548	0.316	0.238	5.98681674613642e-19	1	EIF2AK2
3.39587006983584e-23	0.382554126392898	0.328	0.253	7.92120652489909e-19	1	MAN1A2
3.68081132605814e-23	0.373400700292765	0.349	0.268	8.58586049916321e-19	1	ZNF22
4.25480552464477e-23	0.339520171736439	0.382	0.303	9.92475936678639e-19	1	COMMD3
4.65983199864036e-23	0.401809112400595	0.353	0.275	1.08695241200285e-18	1	RSRC1
4.75306913787416e-23	0.270466091152201	0.583	0.49	1.10870090710053e-18	1	SNRPE
5.70703637912874e-23	0.420915996985804	0.295	0.22	1.33122330579557e-18	1	NT5C3B
7.27771891118842e-23	0.347049293943758	0.293	0.217	1.69760071322381e-18	1	TMEM243
9.53786723658453e-23	0.430040033217969	0.343	0.27	2.22480291160571e-18	1	PAIP1
9.89773483156756e-23	0.556488416098454	0.263	0.196	2.30874562681145e-18	1	SPTLC1
1.19983781733149e-22	0.329506560129255	0.403	0.322	2.79874169270743e-18	1	PRKCSH
1.32843153037694e-22	0.268281863452671	0.431	0.347	3.09869938775724e-18	1	PHF14
1.44410926819434e-22	0.297199253642813	0.448	0.367	3.36852927899012e-18	1	SPTSSA
1.71753775815554e-22	0.400282199328676	0.339	0.264	4.00632857467362e-18	1	PINK1
2.59340764046126e-22	0.518411053558838	0.273	0.204	6.04938266213994e-18	1	TRIP10
2.92829426537412e-22	0.464589839875944	0.276	0.203	6.83053920341167e-18	1	HYI
3.87981604998069e-22	0.399793056421107	0.29	0.218	9.05005891818495e-18	1	THYN1
4.3291483907096e-22	0.457201506223261	0.261	0.192	1.00981715361692e-17	1	KLHDC3
5.51390732161619e-22	0.377930586196688	0.342	0.269	1.28617402184019e-17	1	SDF2
6.21839816758929e-22	0.370284616827858	0.411	0.335	1.45050355657188e-17	1	RCN2
7.33321927871552e-22	0.750500333938911	0.256	0.187	1.71054672895318e-17	1	GPX3
8.46131064302918e-22	0.251757445738414	0.399	0.309	1.97368532059299e-17	1	IER5L
1.33518115659926e-21	0.257471063859481	0.43	0.349	3.11444356588344e-17	1	RAB11B
1.42199022360005e-21	0.399030291308824	0.364	0.29	3.31693439556948e-17	1	SUMF2
1.58399031432192e-21	0.296017844622115	0.557	0.478	3.69481580718732e-17	1	RAB1A
1.58715234003525e-21	0.327709588074067	0.394	0.319	3.70219154836621e-17	1	SMIM19
1.66117866163367e-21	0.354095973923829	0.384	0.306	3.8748653461267e-17	1	CTDSP2
1.78845166937638e-21	0.348999261769952	0.34	0.264	4.17174236398735e-17	1	CNOT4
2.09675277091648e-21	0.300529242214815	0.413	0.336	4.89088551343978e-17	1	PRDX3
2.45926965853185e-21	0.263350191269447	0.421	0.338	5.73649240549138e-17	1	ADD1
3.52721809419587e-21	0.454012047341952	0.298	0.228	8.22758892652129e-17	1	GANAB
3.57735983569032e-21	0.475236982972237	0.287	0.218	8.34454955273123e-17	1	PDS5B
4.06131565478423e-21	0.40592793662356	0.263	0.192	9.47342489634969e-17	1	THRA
5.46898471005781e-21	0.411531436820252	0.326	0.255	1.27569537346808e-16	1	SFT2D1
6.21924128895111e-21	0.32333434051358	0.444	0.363	1.45070022306074e-16	1	SAR1A
6.45140078834799e-21	0.385382730474639	0.297	0.226	1.50485374789005e-16	1	TNPO1
6.68589731610342e-21	0.426293174980349	0.305	0.233	1.55955240795428e-16	1	SEC23A
6.74201988102186e-21	0.297309246198823	0.301	0.226	1.57264355744716e-16	1	EPS15
7.18025553946101e-21	0.334269514903846	0.34	0.266	1.67486640713468e-16	1	PDCD7
8.00861207875565e-21	0.345313127726496	0.368	0.291	1.86808885349054e-16	1	COPA
8.69103262499061e-21	0.33537638112549	0.358	0.284	2.02727027010531e-16	1	DNAJC1
8.90202618818461e-21	0.467846668910974	0.278	0.211	2.07648662865594e-16	1	DTD1
1.10139413595742e-20	0.422817930509674	0.284	0.217	2.56911196153429e-16	1	SAMD4B
1.11608546212434e-20	0.365509451224732	0.338	0.266	2.60338094895124e-16	1	KLHDC2
1.24712366232486e-20	0.479079511648459	0.285	0.218	2.90904065473896e-16	1	CETN2
1.86957570022275e-20	0.290070208647977	0.33	0.257	4.36097227833958e-16	1	SNX5
3.06995092518913e-20	0.398296515477421	0.255	0.186	7.16096752809616e-16	1	GSTA4
3.08125897842248e-20	0.343070723665224	0.369	0.297	7.18734469306827e-16	1	CUEDC2
3.45555953747617e-20	0.46945136387859	0.262	0.198	8.06043817711691e-16	1	ALDH7A1
3.50884969510161e-20	0.383958046663956	0.339	0.269	8.18474279879402e-16	1	PTOV1
3.59960137807353e-20	0.329898142408527	0.359	0.284	8.39643017449433e-16	1	TMED4
3.81860304991325e-20	0.27542160811128	0.404	0.321	8.90727347422765e-16	1	PLIN3
4.15970540429735e-20	0.322864088584293	0.4	0.325	9.702928826064e-16	1	AHCYL1
4.66253550236114e-20	0.265229362494728	0.405	0.326	1.08758303128076e-15	1	ARL3
7.55434810616812e-20	0.31729398897532	0.397	0.322	1.76212723924478e-15	1	CNIH1
1.13158019416428e-19	0.353693362619627	0.314	0.245	2.6395239609076e-15	1	ITGAE
1.27514698022744e-19	0.336014930253757	0.469	0.401	2.97440784607854e-15	1	GABARAP
1.50413054310236e-19	0.342185161294927	0.313	0.245	3.50853490484057e-15	1	GOPC
2.44973164475898e-19	0.311700399315447	0.364	0.281	5.7142440345648e-15	1	RHOQ
4.15371301008201e-19	0.418498460796275	0.253	0.19	9.6889509673173e-15	1	ZNF32
4.66290346493746e-19	0.389319263098651	0.311	0.243	1.08766886223131e-14	1	LAPTM4B
6.65040050163056e-19	0.310964052529336	0.364	0.29	1.55127242101034e-14	1	ZNF638
6.92970034607777e-19	0.298058734266524	0.421	0.35	1.6164219027261e-14	1	PNRC2
1.04069765981542e-18	0.322400314432253	0.377	0.309	2.42753136128544e-14	1	TMEM208
1.06826106620683e-18	0.266759625670968	0.384	0.31	2.49182576303405e-14	1	TRIM8
1.14445084617715e-18	0.424636526987296	0.275	0.212	2.66954604379281e-14	1	AK6
1.20470548364573e-18	0.495190375619311	0.266	0.204	2.81009601115203e-14	1	EXOSC7
1.27288216619069e-18	0.284078802674253	0.354	0.282	2.96912494085641e-14	1	MFSD10
2.35904920274712e-18	0.422510484031338	0.28	0.218	5.50271817032792e-14	1	RAB9A
2.96498255048694e-18	0.405771964000802	0.337	0.272	6.91611829726583e-14	1	SEC13
3.80766580199205e-18	0.258693955752081	0.385	0.313	8.88176124972665e-14	1	NT5C
6.21178393136243e-18	0.355288575858271	0.308	0.241	1.4489607198296e-13	1	TADA3
7.19660927080409e-18	0.339510770630085	0.278	0.214	1.67868107850776e-13	1	ECHDC1
8.01252792822026e-18	0.427133201962044	0.28	0.218	1.86900226453666e-13	1	ERI3
9.50738459973783e-18	0.290245086400197	0.374	0.307	2.21769253173485e-13	1	GLO1
1.2269594054637e-17	0.457332557562472	0.275	0.213	2.86200550918462e-13	1	NRBF2
1.2791400799617e-17	0.361975231567906	0.285	0.221	2.98372215051866e-13	1	TSR2
1.68514123276842e-17	0.328680777734084	0.294	0.23	3.93076043955561e-13	1	FASTK
1.88216079982479e-17	0.398146092165565	0.261	0.2	4.39032828167131e-13	1	ARFRP1
2.48192200011344e-17	0.364072154973832	0.275	0.214	5.7893312574646e-13	1	NCK1
2.49442792811474e-17	0.299191386650717	0.338	0.272	5.81850258512044e-13	1	CCDC25
3.10792737651396e-17	0.275911301747756	0.352	0.283	7.24955139845646e-13	1	TRIP11
3.27256681919881e-17	0.333559922232151	0.321	0.255	7.63358936246315e-13	1	POLR2C
3.56649116134595e-17	0.267646837010808	0.373	0.308	8.31919728295556e-13	1	COPZ1
4.40184643224175e-17	0.328471431907429	0.306	0.243	1.02677469878471e-12	1	ABHD14B
6.34751180076427e-17	0.393205532704819	0.298	0.238	1.48062060264627e-12	1	GORASP2
6.75071250620475e-17	0.327226271858694	0.333	0.265	1.57467119919732e-12	1	PPIL4
6.87132211033922e-17	0.358488919451604	0.32	0.256	1.60280459545773e-12	1	GPATCH8
7.1939783913096e-17	0.330545902559146	0.32	0.254	1.67806739955688e-12	1	CBX5
9.25103111997227e-17	0.281511313693171	0.361	0.295	2.15789551904473e-12	1	DHX29
1.25121769741461e-16	0.324026596258801	0.262	0.201	2.91859040098931e-12	1	MCUB
1.35980086633925e-16	0.365804719732499	0.285	0.224	3.17187150082293e-12	1	DERL2
1.79985189290892e-16	0.477974879775531	0.25	0.194	4.19833452539935e-12	1	IMPAD1
1.9924207885085e-16	0.350495421678102	0.263	0.203	4.64752073127493e-12	1	FIP1L1
1.99650622054299e-16	0.414581973278616	0.281	0.222	4.65705041003857e-12	1	ACBD6
2.17701766112909e-16	0.2737754399991	0.336	0.273	5.07811139634972e-12	1	AGPAT2
2.71488430095678e-16	0.400654107172716	0.272	0.213	6.33273912041178e-12	1	XPA
3.07108055765976e-16	0.405415166744677	0.267	0.208	7.16360250879714e-12	1	NIT2
4.75272511833165e-16	0.39886777999097	0.26	0.202	1.10862066110204e-11	1	UFSP2
5.75184558421844e-16	0.388074130860391	0.294	0.234	1.34167550097479e-11	1	HPF1
5.97754362337436e-16	0.293530935327413	0.328	0.266	1.3943218255883e-11	1	JOSD2
7.2614697395774e-16	0.433160837274391	0.264	0.206	1.69381043145382e-11	1	ITFG1
7.56423865534704e-16	0.332447270365976	0.291	0.232	1.76443430874625e-11	1	SCFD1
8.47294702968619e-16	0.326336875095116	0.329	0.268	1.9763996241446e-11	1	ACBD3
8.60377297951657e-16	0.293385004409829	0.332	0.268	2.00691608520204e-11	1	TMEM126B
1.88141281253087e-15	0.342575704639314	0.335	0.276	4.3885835265095e-11	1	C14orf119
2.16773175233835e-15	0.329011337719108	0.339	0.279	5.05645108550443e-11	1	DHRS4L2
2.18941290455919e-15	0.27931174581521	0.349	0.287	5.10702454117478e-11	1	AAMP
2.86882422552717e-15	0.286816620695455	0.375	0.312	6.69181938846468e-11	1	MRPS26
3.07539343197243e-15	0.381564955881287	0.257	0.201	7.17366271941889e-11	1	RYK
3.57693825075857e-15	0.306010157328129	0.318	0.257	8.34356616371943e-11	1	PRPF8
4.10149206516234e-15	0.253850964490716	0.296	0.235	9.56714039119768e-11	1	CERS2
4.34265467129637e-15	0.341041420507025	0.295	0.237	1.01296762862659e-10	1	ANAPC13
4.38423906196491e-15	0.355963113310808	0.342	0.282	1.02266760359394e-10	1	ERCC1
4.5731240910839e-15	0.259050311411905	0.337	0.277	1.06672692548623e-10	1	HBP1
4.76134997795097e-15	0.271929686882733	0.318	0.257	1.11063249585684e-10	1	MMP24OS
5.53773227203389e-15	0.334017597353427	0.304	0.247	1.29173142977463e-10	1	NAXE
6.39396781472067e-15	0.263774068343412	0.407	0.343	1.49145693246174e-10	1	SSR1
1.48906195636276e-14	0.256233377257266	0.352	0.292	3.47338591941176e-10	1	MXD4
2.053423292993e-14	0.290656350690956	0.284	0.228	4.78981517323548e-10	1	JPX
2.48800287871217e-14	0.345927169009223	0.309	0.254	5.803515514884e-10	1	SPG21
2.61032492316074e-14	0.280629968021585	0.351	0.293	6.08884391576474e-10	1	PSMD3
3.02668189194097e-14	0.380686138855001	0.274	0.218	7.06003818114152e-10	1	SLC39A6
3.08298062974242e-14	0.303991130095188	0.274	0.218	7.19136061693717e-10	1	ARL16
4.47447152623464e-14	0.253628570945629	0.315	0.254	1.04371522820949e-09	1	CCDC82
4.64659899380905e-14	0.264382750103423	0.329	0.27	1.0838656812959e-09	1	HINT2
5.60950130714996e-14	0.321039984910237	0.356	0.3	1.3084722749058e-09	1	RPN1
6.52144103030527e-14	0.357848992159732	0.261	0.207	1.52119133472901e-09	1	TMEM203
9.25174801457045e-14	0.422726355665072	0.274	0.222	2.1580627418787e-09	1	SMAD2
1.0570125675819e-13	0.277811425858527	0.385	0.327	2.46558751514154e-09	1	MRPL27
2.04208082505435e-13	0.306427167149584	0.291	0.237	4.76335773252177e-09	1	PHAX
2.25047462277341e-13	0.300682437201353	0.284	0.23	5.24945710508126e-09	1	COMMD2
[truncated: 23,903 more rows]
