# Supplementary material for: Single-cell reanalysis identifies macrophage-associated transcriptional and intercellular communication features in diabetic foot ulcers
Source: Front Cell Infect Microbiol. 2026 Jul 1;16:1875481. doi: 10.3389/fcimb.2026.1875481 (PMC13368467; doi:10.3389/fcimb.2026.1875481)
Supplement: Supplementary file 5 [file DataSheet4.csv]

parameter	value
QC_min_features	200
QC_min_counts	500
QC_max_mito_percent	20
QC_upper_feature_quantile	0.995
QC_upper_count_quantile	0.995
Harmony_dims	30
Clustering_resolution	0.6
FindAllMarkers_min_pct	0.25
FindAllMarkers_logfc	0.25
CellChat_min_cells	10
Pseudobulk_min_cells_per_sample	15
SCENIC_max_cells	1800
SCENIC_max_genes	1500
SCENIC_GENIE3_parts	100
