# Supplementary material for: Single-cell reanalysis identifies macrophage-associated transcriptional and intercellular communication features in diabetic foot ulcers
Source: Front Cell Infect Microbiol. 2026 Jul 1;16:1875481. doi: 10.3389/fcimb.2026.1875481 (PMC13368467; doi:10.3389/fcimb.2026.1875481)
Supplement: Supplementary file 6 [file DataSheet5.csv]

score_name	source	gene
Glycolysis	MSigDB Hallmark HALLMARK_GLYCOLYSIS	ABCB6
Glycolysis	MSigDB Hallmark HALLMARK_GLYCOLYSIS	ADORA2B
Glycolysis	MSigDB Hallmark HALLMARK_GLYCOLYSIS	AGL
Glycolysis	MSigDB Hallmark HALLMARK_GLYCOLYSIS	AGRN
Glycolysis	MSigDB Hallmark HALLMARK_GLYCOLYSIS	AK3
Glycolysis	MSigDB Hallmark HALLMARK_GLYCOLYSIS	AK4
Glycolysis	MSigDB Hallmark HALLMARK_GLYCOLYSIS	AKR1A1
Glycolysis	MSigDB Hallmark HALLMARK_GLYCOLYSIS	ALDH7A1
Glycolysis	MSigDB Hallmark HALLMARK_GLYCOLYSIS	ALDH9A1
Glycolysis	MSigDB Hallmark HALLMARK_GLYCOLYSIS	ALDOA
Glycolysis	MSigDB Hallmark HALLMARK_GLYCOLYSIS	ALDOB
Glycolysis	MSigDB Hallmark HALLMARK_GLYCOLYSIS	ALG1
Glycolysis	MSigDB Hallmark HALLMARK_GLYCOLYSIS	ANG
Glycolysis	MSigDB Hallmark HALLMARK_GLYCOLYSIS	ANGPTL4
Glycolysis	MSigDB Hallmark HALLMARK_GLYCOLYSIS	ANKZF1
Glycolysis	MSigDB Hallmark HALLMARK_GLYCOLYSIS	ARPP19
Glycolysis	MSigDB Hallmark HALLMARK_GLYCOLYSIS	ARTN
Glycolysis	MSigDB Hallmark HALLMARK_GLYCOLYSIS	AURKA
Glycolysis	MSigDB Hallmark HALLMARK_GLYCOLYSIS	B3GALT6
Glycolysis	MSigDB Hallmark HALLMARK_GLYCOLYSIS	B3GAT1
Glycolysis	MSigDB Hallmark HALLMARK_GLYCOLYSIS	B3GAT3
Glycolysis	MSigDB Hallmark HALLMARK_GLYCOLYSIS	B3GNT3
Glycolysis	MSigDB Hallmark HALLMARK_GLYCOLYSIS	B4GALT1
Glycolysis	MSigDB Hallmark HALLMARK_GLYCOLYSIS	B4GALT2
Glycolysis	MSigDB Hallmark HALLMARK_GLYCOLYSIS	B4GALT4
Glycolysis	MSigDB Hallmark HALLMARK_GLYCOLYSIS	B4GALT7
Glycolysis	MSigDB Hallmark HALLMARK_GLYCOLYSIS	BIK
Glycolysis	MSigDB Hallmark HALLMARK_GLYCOLYSIS	BPNT1
Glycolysis	MSigDB Hallmark HALLMARK_GLYCOLYSIS	CACNA1H
Glycolysis	MSigDB Hallmark HALLMARK_GLYCOLYSIS	CAPN5
Glycolysis	MSigDB Hallmark HALLMARK_GLYCOLYSIS	CASP6
Glycolysis	MSigDB Hallmark HALLMARK_GLYCOLYSIS	CD44
Glycolysis	MSigDB Hallmark HALLMARK_GLYCOLYSIS	CDK1
Glycolysis	MSigDB Hallmark HALLMARK_GLYCOLYSIS	CENPA
Glycolysis	MSigDB Hallmark HALLMARK_GLYCOLYSIS	CHPF
Glycolysis	MSigDB Hallmark HALLMARK_GLYCOLYSIS	CHPF2
Glycolysis	MSigDB Hallmark HALLMARK_GLYCOLYSIS	CHST1
Glycolysis	MSigDB Hallmark HALLMARK_GLYCOLYSIS	CHST12
Glycolysis	MSigDB Hallmark HALLMARK_GLYCOLYSIS	CHST2
Glycolysis	MSigDB Hallmark HALLMARK_GLYCOLYSIS	CHST4
Glycolysis	MSigDB Hallmark HALLMARK_GLYCOLYSIS	CHST6
Glycolysis	MSigDB Hallmark HALLMARK_GLYCOLYSIS	CITED2
Glycolysis	MSigDB Hallmark HALLMARK_GLYCOLYSIS	CLDN3
Glycolysis	MSigDB Hallmark HALLMARK_GLYCOLYSIS	CLDN9
Glycolysis	MSigDB Hallmark HALLMARK_GLYCOLYSIS	CLN6
Glycolysis	MSigDB Hallmark HALLMARK_GLYCOLYSIS	COG2
Glycolysis	MSigDB Hallmark HALLMARK_GLYCOLYSIS	COL5A1
Glycolysis	MSigDB Hallmark HALLMARK_GLYCOLYSIS	COPB2
Glycolysis	MSigDB Hallmark HALLMARK_GLYCOLYSIS	CTH
Glycolysis	MSigDB Hallmark HALLMARK_GLYCOLYSIS	CXCR4
Glycolysis	MSigDB Hallmark HALLMARK_GLYCOLYSIS	CYB5A
Glycolysis	MSigDB Hallmark HALLMARK_GLYCOLYSIS	DCN
Glycolysis	MSigDB Hallmark HALLMARK_GLYCOLYSIS	DDIT4
Glycolysis	MSigDB Hallmark HALLMARK_GLYCOLYSIS	DEPDC1
Glycolysis	MSigDB Hallmark HALLMARK_GLYCOLYSIS	DLD
Glycolysis	MSigDB Hallmark HALLMARK_GLYCOLYSIS	DPYSL4
Glycolysis	MSigDB Hallmark HALLMARK_GLYCOLYSIS	DSC2
Glycolysis	MSigDB Hallmark HALLMARK_GLYCOLYSIS	ECD
Glycolysis	MSigDB Hallmark HALLMARK_GLYCOLYSIS	EFNA3
Glycolysis	MSigDB Hallmark HALLMARK_GLYCOLYSIS	EGFR
Glycolysis	MSigDB Hallmark HALLMARK_GLYCOLYSIS	EGLN3
Glycolysis	MSigDB Hallmark HALLMARK_GLYCOLYSIS	ELF3
Glycolysis	MSigDB Hallmark HALLMARK_GLYCOLYSIS	ENO1
Glycolysis	MSigDB Hallmark HALLMARK_GLYCOLYSIS	ENO2
Glycolysis	MSigDB Hallmark HALLMARK_GLYCOLYSIS	ERO1A
Glycolysis	MSigDB Hallmark HALLMARK_GLYCOLYSIS	EXT1
Glycolysis	MSigDB Hallmark HALLMARK_GLYCOLYSIS	EXT2
Glycolysis	MSigDB Hallmark HALLMARK_GLYCOLYSIS	FAM162A
Glycolysis	MSigDB Hallmark HALLMARK_GLYCOLYSIS	FBP2
Glycolysis	MSigDB Hallmark HALLMARK_GLYCOLYSIS	FKBP4
Glycolysis	MSigDB Hallmark HALLMARK_GLYCOLYSIS	FUT8
Glycolysis	MSigDB Hallmark HALLMARK_GLYCOLYSIS	G6PD
Glycolysis	MSigDB Hallmark HALLMARK_GLYCOLYSIS	GAL3ST1
Glycolysis	MSigDB Hallmark HALLMARK_GLYCOLYSIS	GALE
Glycolysis	MSigDB Hallmark HALLMARK_GLYCOLYSIS	GALK1
Glycolysis	MSigDB Hallmark HALLMARK_GLYCOLYSIS	GALK2
Glycolysis	MSigDB Hallmark HALLMARK_GLYCOLYSIS	GAPDHS
Glycolysis	MSigDB Hallmark HALLMARK_GLYCOLYSIS	GCLC
Glycolysis	MSigDB Hallmark HALLMARK_GLYCOLYSIS	GFPT1
Glycolysis	MSigDB Hallmark HALLMARK_GLYCOLYSIS	GFUS
Glycolysis	MSigDB Hallmark HALLMARK_GLYCOLYSIS	GLCE
Glycolysis	MSigDB Hallmark HALLMARK_GLYCOLYSIS	GLRX
Glycolysis	MSigDB Hallmark HALLMARK_GLYCOLYSIS	GMPPA
Glycolysis	MSigDB Hallmark HALLMARK_GLYCOLYSIS	GMPPB
Glycolysis	MSigDB Hallmark HALLMARK_GLYCOLYSIS	GNE
Glycolysis	MSigDB Hallmark HALLMARK_GLYCOLYSIS	GNPDA1
Glycolysis	MSigDB Hallmark HALLMARK_GLYCOLYSIS	GOT1
Glycolysis	MSigDB Hallmark HALLMARK_GLYCOLYSIS	GOT2
Glycolysis	MSigDB Hallmark HALLMARK_GLYCOLYSIS	GPC1
Glycolysis	MSigDB Hallmark HALLMARK_GLYCOLYSIS	GPC3
Glycolysis	MSigDB Hallmark HALLMARK_GLYCOLYSIS	GPC4
Glycolysis	MSigDB Hallmark HALLMARK_GLYCOLYSIS	GPR87
Glycolysis	MSigDB Hallmark HALLMARK_GLYCOLYSIS	GUSB
Glycolysis	MSigDB Hallmark HALLMARK_GLYCOLYSIS	GYS1
Glycolysis	MSigDB Hallmark HALLMARK_GLYCOLYSIS	GYS2
Glycolysis	MSigDB Hallmark HALLMARK_GLYCOLYSIS	HAX1
Glycolysis	MSigDB Hallmark HALLMARK_GLYCOLYSIS	HDLBP
Glycolysis	MSigDB Hallmark HALLMARK_GLYCOLYSIS	HK2
Glycolysis	MSigDB Hallmark HALLMARK_GLYCOLYSIS	HMMR
Glycolysis	MSigDB Hallmark HALLMARK_GLYCOLYSIS	HOMER1
Glycolysis	MSigDB Hallmark HALLMARK_GLYCOLYSIS	HS2ST1
Glycolysis	MSigDB Hallmark HALLMARK_GLYCOLYSIS	HS6ST2
Glycolysis	MSigDB Hallmark HALLMARK_GLYCOLYSIS	HSPA5
Glycolysis	MSigDB Hallmark HALLMARK_GLYCOLYSIS	IDH1
Glycolysis	MSigDB Hallmark HALLMARK_GLYCOLYSIS	IDUA
Glycolysis	MSigDB Hallmark HALLMARK_GLYCOLYSIS	IER3
Glycolysis	MSigDB Hallmark HALLMARK_GLYCOLYSIS	IGFBP3
Glycolysis	MSigDB Hallmark HALLMARK_GLYCOLYSIS	IL13RA1
Glycolysis	MSigDB Hallmark HALLMARK_GLYCOLYSIS	IRS2
Glycolysis	MSigDB Hallmark HALLMARK_GLYCOLYSIS	ISG20
Glycolysis	MSigDB Hallmark HALLMARK_GLYCOLYSIS	KDELR3
Glycolysis	MSigDB Hallmark HALLMARK_GLYCOLYSIS	KIF20A
Glycolysis	MSigDB Hallmark HALLMARK_GLYCOLYSIS	KIF2A
Glycolysis	MSigDB Hallmark HALLMARK_GLYCOLYSIS	LCT
Glycolysis	MSigDB Hallmark HALLMARK_GLYCOLYSIS	LDHA
Glycolysis	MSigDB Hallmark HALLMARK_GLYCOLYSIS	LDHC
Glycolysis	MSigDB Hallmark HALLMARK_GLYCOLYSIS	LHPP
Glycolysis	MSigDB Hallmark HALLMARK_GLYCOLYSIS	LHX9
Glycolysis	MSigDB Hallmark HALLMARK_GLYCOLYSIS	MDH1
Glycolysis	MSigDB Hallmark HALLMARK_GLYCOLYSIS	MDH2
Glycolysis	MSigDB Hallmark HALLMARK_GLYCOLYSIS	ME1
Glycolysis	MSigDB Hallmark HALLMARK_GLYCOLYSIS	ME2
Glycolysis	MSigDB Hallmark HALLMARK_GLYCOLYSIS	MED24
Glycolysis	MSigDB Hallmark HALLMARK_GLYCOLYSIS	MERTK
Glycolysis	MSigDB Hallmark HALLMARK_GLYCOLYSIS	MET
Glycolysis	MSigDB Hallmark HALLMARK_GLYCOLYSIS	MIF
Glycolysis	MSigDB Hallmark HALLMARK_GLYCOLYSIS	MIOX
Glycolysis	MSigDB Hallmark HALLMARK_GLYCOLYSIS	MPI
Glycolysis	MSigDB Hallmark HALLMARK_GLYCOLYSIS	MXI1
Glycolysis	MSigDB Hallmark HALLMARK_GLYCOLYSIS	NANP
Glycolysis	MSigDB Hallmark HALLMARK_GLYCOLYSIS	NASP
Glycolysis	MSigDB Hallmark HALLMARK_GLYCOLYSIS	NDST3
Glycolysis	MSigDB Hallmark HALLMARK_GLYCOLYSIS	NDUFV3
Glycolysis	MSigDB Hallmark HALLMARK_GLYCOLYSIS	NOL3
Glycolysis	MSigDB Hallmark HALLMARK_GLYCOLYSIS	NSDHL
Glycolysis	MSigDB Hallmark HALLMARK_GLYCOLYSIS	NT5E
Glycolysis	MSigDB Hallmark HALLMARK_GLYCOLYSIS	P4HA1
Glycolysis	MSigDB Hallmark HALLMARK_GLYCOLYSIS	P4HA2
Glycolysis	MSigDB Hallmark HALLMARK_GLYCOLYSIS	PAM
Glycolysis	MSigDB Hallmark HALLMARK_GLYCOLYSIS	PAXIP1
Glycolysis	MSigDB Hallmark HALLMARK_GLYCOLYSIS	PC
Glycolysis	MSigDB Hallmark HALLMARK_GLYCOLYSIS	PDK3
Glycolysis	MSigDB Hallmark HALLMARK_GLYCOLYSIS	PFKFB1
Glycolysis	MSigDB Hallmark HALLMARK_GLYCOLYSIS	PFKP
Glycolysis	MSigDB Hallmark HALLMARK_GLYCOLYSIS	PGAM1
Glycolysis	MSigDB Hallmark HALLMARK_GLYCOLYSIS	PGAM2
Glycolysis	MSigDB Hallmark HALLMARK_GLYCOLYSIS	PGK1
Glycolysis	MSigDB Hallmark HALLMARK_GLYCOLYSIS	PGLS
Glycolysis	MSigDB Hallmark HALLMARK_GLYCOLYSIS	PGM2
Glycolysis	MSigDB Hallmark HALLMARK_GLYCOLYSIS	PHKA2
Glycolysis	MSigDB Hallmark HALLMARK_GLYCOLYSIS	PKM
Glycolysis	MSigDB Hallmark HALLMARK_GLYCOLYSIS	PKP2
Glycolysis	MSigDB Hallmark HALLMARK_GLYCOLYSIS	PLOD1
Glycolysis	MSigDB Hallmark HALLMARK_GLYCOLYSIS	PLOD2
Glycolysis	MSigDB Hallmark HALLMARK_GLYCOLYSIS	PMM2
Glycolysis	MSigDB Hallmark HALLMARK_GLYCOLYSIS	POLR3K
Glycolysis	MSigDB Hallmark HALLMARK_GLYCOLYSIS	PPFIA4
Glycolysis	MSigDB Hallmark HALLMARK_GLYCOLYSIS	PPIA
Glycolysis	MSigDB Hallmark HALLMARK_GLYCOLYSIS	PPP2CB
Glycolysis	MSigDB Hallmark HALLMARK_GLYCOLYSIS	PRPS1
Glycolysis	MSigDB Hallmark HALLMARK_GLYCOLYSIS	PSMC4
Glycolysis	MSigDB Hallmark HALLMARK_GLYCOLYSIS	PYGB
Glycolysis	MSigDB Hallmark HALLMARK_GLYCOLYSIS	PYGL
Glycolysis	MSigDB Hallmark HALLMARK_GLYCOLYSIS	QSOX1
Glycolysis	MSigDB Hallmark HALLMARK_GLYCOLYSIS	RARS1
Glycolysis	MSigDB Hallmark HALLMARK_GLYCOLYSIS	RBCK1
Glycolysis	MSigDB Hallmark HALLMARK_GLYCOLYSIS	RPE
Glycolysis	MSigDB Hallmark HALLMARK_GLYCOLYSIS	RRAGD
Glycolysis	MSigDB Hallmark HALLMARK_GLYCOLYSIS	SAP30
Glycolysis	MSigDB Hallmark HALLMARK_GLYCOLYSIS	SDC1
Glycolysis	MSigDB Hallmark HALLMARK_GLYCOLYSIS	SDC2
Glycolysis	MSigDB Hallmark HALLMARK_GLYCOLYSIS	SDC3
Glycolysis	MSigDB Hallmark HALLMARK_GLYCOLYSIS	SDHC
Glycolysis	MSigDB Hallmark HALLMARK_GLYCOLYSIS	SLC16A3
Glycolysis	MSigDB Hallmark HALLMARK_GLYCOLYSIS	SLC25A10
Glycolysis	MSigDB Hallmark HALLMARK_GLYCOLYSIS	SLC25A13
Glycolysis	MSigDB Hallmark HALLMARK_GLYCOLYSIS	SLC35A3
Glycolysis	MSigDB Hallmark HALLMARK_GLYCOLYSIS	SLC37A4
Glycolysis	MSigDB Hallmark HALLMARK_GLYCOLYSIS	SOD1
Glycolysis	MSigDB Hallmark HALLMARK_GLYCOLYSIS	SOX9
Glycolysis	MSigDB Hallmark HALLMARK_GLYCOLYSIS	SPAG4
Glycolysis	MSigDB Hallmark HALLMARK_GLYCOLYSIS	SRD5A3
Glycolysis	MSigDB Hallmark HALLMARK_GLYCOLYSIS	STC1
Glycolysis	MSigDB Hallmark HALLMARK_GLYCOLYSIS	STC2
Glycolysis	MSigDB Hallmark HALLMARK_GLYCOLYSIS	STMN1
Glycolysis	MSigDB Hallmark HALLMARK_GLYCOLYSIS	TALDO1
Glycolysis	MSigDB Hallmark HALLMARK_GLYCOLYSIS	TFF3
Glycolysis	MSigDB Hallmark HALLMARK_GLYCOLYSIS	TGFA
Glycolysis	MSigDB Hallmark HALLMARK_GLYCOLYSIS	TGFBI
Glycolysis	MSigDB Hallmark HALLMARK_GLYCOLYSIS	TKTL1
Glycolysis	MSigDB Hallmark HALLMARK_GLYCOLYSIS	TPBG
Glycolysis	MSigDB Hallmark HALLMARK_GLYCOLYSIS	TPI1
Glycolysis	MSigDB Hallmark HALLMARK_GLYCOLYSIS	TPST1
Glycolysis	MSigDB Hallmark HALLMARK_GLYCOLYSIS	TXN
Glycolysis	MSigDB Hallmark HALLMARK_GLYCOLYSIS	UGP2
Glycolysis	MSigDB Hallmark HALLMARK_GLYCOLYSIS	VCAN
Glycolysis	MSigDB Hallmark HALLMARK_GLYCOLYSIS	VEGFA
Glycolysis	MSigDB Hallmark HALLMARK_GLYCOLYSIS	VLDLR
Glycolysis	MSigDB Hallmark HALLMARK_GLYCOLYSIS	XYLT2
Glycolysis	MSigDB Hallmark HALLMARK_GLYCOLYSIS	ZNF292
Lactate	Custom curated lactate metabolism/transport list	LDHA
Lactate	Custom curated lactate metabolism/transport list	LDHB
Lactate	Custom curated lactate metabolism/transport list	SLC16A1
Lactate	Custom curated lactate metabolism/transport list	SLC16A3
Lactate	Custom curated lactate metabolism/transport list	HIF1A
Lactate	Custom curated lactate metabolism/transport list	PDK1
Lactate	Custom curated lactate metabolism/transport list	PKM
Lactate	Custom curated lactate metabolism/transport list	ENO1
GG_Lac	Custom union: HALLMARK_GLYCOLYSIS + lactate list	ABCB6
GG_Lac	Custom union: HALLMARK_GLYCOLYSIS + lactate list	ADORA2B
GG_Lac	Custom union: HALLMARK_GLYCOLYSIS + lactate list	AGL
GG_Lac	Custom union: HALLMARK_GLYCOLYSIS + lactate list	AGRN
GG_Lac	Custom union: HALLMARK_GLYCOLYSIS + lactate list	AK3
GG_Lac	Custom union: HALLMARK_GLYCOLYSIS + lactate list	AK4
GG_Lac	Custom union: HALLMARK_GLYCOLYSIS + lactate list	AKR1A1
GG_Lac	Custom union: HALLMARK_GLYCOLYSIS + lactate list	ALDH7A1
GG_Lac	Custom union: HALLMARK_GLYCOLYSIS + lactate list	ALDH9A1
GG_Lac	Custom union: HALLMARK_GLYCOLYSIS + lactate list	ALDOA
GG_Lac	Custom union: HALLMARK_GLYCOLYSIS + lactate list	ALDOB
GG_Lac	Custom union: HALLMARK_GLYCOLYSIS + lactate list	ALG1
GG_Lac	Custom union: HALLMARK_GLYCOLYSIS + lactate list	ANG
GG_Lac	Custom union: HALLMARK_GLYCOLYSIS + lactate list	ANGPTL4
GG_Lac	Custom union: HALLMARK_GLYCOLYSIS + lactate list	ANKZF1
GG_Lac	Custom union: HALLMARK_GLYCOLYSIS + lactate list	ARPP19
GG_Lac	Custom union: HALLMARK_GLYCOLYSIS + lactate list	ARTN
GG_Lac	Custom union: HALLMARK_GLYCOLYSIS + lactate list	AURKA
GG_Lac	Custom union: HALLMARK_GLYCOLYSIS + lactate list	B3GALT6
GG_Lac	Custom union: HALLMARK_GLYCOLYSIS + lactate list	B3GAT1
GG_Lac	Custom union: HALLMARK_GLYCOLYSIS + lactate list	B3GAT3
GG_Lac	Custom union: HALLMARK_GLYCOLYSIS + lactate list	B3GNT3
GG_Lac	Custom union: HALLMARK_GLYCOLYSIS + lactate list	B4GALT1
GG_Lac	Custom union: HALLMARK_GLYCOLYSIS + lactate list	B4GALT2
GG_Lac	Custom union: HALLMARK_GLYCOLYSIS + lactate list	B4GALT4
GG_Lac	Custom union: HALLMARK_GLYCOLYSIS + lactate list	B4GALT7
GG_Lac	Custom union: HALLMARK_GLYCOLYSIS + lactate list	BIK
GG_Lac	Custom union: HALLMARK_GLYCOLYSIS + lactate list	BPNT1
GG_Lac	Custom union: HALLMARK_GLYCOLYSIS + lactate list	CACNA1H
GG_Lac	Custom union: HALLMARK_GLYCOLYSIS + lactate list	CAPN5
GG_Lac	Custom union: HALLMARK_GLYCOLYSIS + lactate list	CASP6
GG_Lac	Custom union: HALLMARK_GLYCOLYSIS + lactate list	CD44
GG_Lac	Custom union: HALLMARK_GLYCOLYSIS + lactate list	CDK1
GG_Lac	Custom union: HALLMARK_GLYCOLYSIS + lactate list	CENPA
GG_Lac	Custom union: HALLMARK_GLYCOLYSIS + lactate list	CHPF
GG_Lac	Custom union: HALLMARK_GLYCOLYSIS + lactate list	CHPF2
GG_Lac	Custom union: HALLMARK_GLYCOLYSIS + lactate list	CHST1
GG_Lac	Custom union: HALLMARK_GLYCOLYSIS + lactate list	CHST12
GG_Lac	Custom union: HALLMARK_GLYCOLYSIS + lactate list	CHST2
GG_Lac	Custom union: HALLMARK_GLYCOLYSIS + lactate list	CHST4
GG_Lac	Custom union: HALLMARK_GLYCOLYSIS + lactate list	CHST6
GG_Lac	Custom union: HALLMARK_GLYCOLYSIS + lactate list	CITED2
GG_Lac	Custom union: HALLMARK_GLYCOLYSIS + lactate list	CLDN3
GG_Lac	Custom union: HALLMARK_GLYCOLYSIS + lactate list	CLDN9
GG_Lac	Custom union: HALLMARK_GLYCOLYSIS + lactate list	CLN6
GG_Lac	Custom union: HALLMARK_GLYCOLYSIS + lactate list	COG2
GG_Lac	Custom union: HALLMARK_GLYCOLYSIS + lactate list	COL5A1
GG_Lac	Custom union: HALLMARK_GLYCOLYSIS + lactate list	COPB2
GG_Lac	Custom union: HALLMARK_GLYCOLYSIS + lactate list	CTH
GG_Lac	Custom union: HALLMARK_GLYCOLYSIS + lactate list	CXCR4
GG_Lac	Custom union: HALLMARK_GLYCOLYSIS + lactate list	CYB5A
GG_Lac	Custom union: HALLMARK_GLYCOLYSIS + lactate list	DCN
GG_Lac	Custom union: HALLMARK_GLYCOLYSIS + lactate list	DDIT4
GG_Lac	Custom union: HALLMARK_GLYCOLYSIS + lactate list	DEPDC1
GG_Lac	Custom union: HALLMARK_GLYCOLYSIS + lactate list	DLD
GG_Lac	Custom union: HALLMARK_GLYCOLYSIS + lactate list	DPYSL4
GG_Lac	Custom union: HALLMARK_GLYCOLYSIS + lactate list	DSC2
GG_Lac	Custom union: HALLMARK_GLYCOLYSIS + lactate list	ECD
GG_Lac	Custom union: HALLMARK_GLYCOLYSIS + lactate list	EFNA3
GG_Lac	Custom union: HALLMARK_GLYCOLYSIS + lactate list	EGFR
GG_Lac	Custom union: HALLMARK_GLYCOLYSIS + lactate list	EGLN3
GG_Lac	Custom union: HALLMARK_GLYCOLYSIS + lactate list	ELF3
GG_Lac	Custom union: HALLMARK_GLYCOLYSIS + lactate list	ENO1
GG_Lac	Custom union: HALLMARK_GLYCOLYSIS + lactate list	ENO2
GG_Lac	Custom union: HALLMARK_GLYCOLYSIS + lactate list	ERO1A
GG_Lac	Custom union: HALLMARK_GLYCOLYSIS + lactate list	EXT1
GG_Lac	Custom union: HALLMARK_GLYCOLYSIS + lactate list	EXT2
GG_Lac	Custom union: HALLMARK_GLYCOLYSIS + lactate list	FAM162A
GG_Lac	Custom union: HALLMARK_GLYCOLYSIS + lactate list	FBP2
GG_Lac	Custom union: HALLMARK_GLYCOLYSIS + lactate list	FKBP4
GG_Lac	Custom union: HALLMARK_GLYCOLYSIS + lactate list	FUT8
GG_Lac	Custom union: HALLMARK_GLYCOLYSIS + lactate list	G6PD
GG_Lac	Custom union: HALLMARK_GLYCOLYSIS + lactate list	GAL3ST1
GG_Lac	Custom union: HALLMARK_GLYCOLYSIS + lactate list	GALE
GG_Lac	Custom union: HALLMARK_GLYCOLYSIS + lactate list	GALK1
GG_Lac	Custom union: HALLMARK_GLYCOLYSIS + lactate list	GALK2
GG_Lac	Custom union: HALLMARK_GLYCOLYSIS + lactate list	GAPDHS
GG_Lac	Custom union: HALLMARK_GLYCOLYSIS + lactate list	GCLC
GG_Lac	Custom union: HALLMARK_GLYCOLYSIS + lactate list	GFPT1
GG_Lac	Custom union: HALLMARK_GLYCOLYSIS + lactate list	GFUS
GG_Lac	Custom union: HALLMARK_GLYCOLYSIS + lactate list	GLCE
GG_Lac	Custom union: HALLMARK_GLYCOLYSIS + lactate list	GLRX
GG_Lac	Custom union: HALLMARK_GLYCOLYSIS + lactate list	GMPPA
GG_Lac	Custom union: HALLMARK_GLYCOLYSIS + lactate list	GMPPB
GG_Lac	Custom union: HALLMARK_GLYCOLYSIS + lactate list	GNE
GG_Lac	Custom union: HALLMARK_GLYCOLYSIS + lactate list	GNPDA1
GG_Lac	Custom union: HALLMARK_GLYCOLYSIS + lactate list	GOT1
GG_Lac	Custom union: HALLMARK_GLYCOLYSIS + lactate list	GOT2
GG_Lac	Custom union: HALLMARK_GLYCOLYSIS + lactate list	GPC1
GG_Lac	Custom union: HALLMARK_GLYCOLYSIS + lactate list	GPC3
GG_Lac	Custom union: HALLMARK_GLYCOLYSIS + lactate list	GPC4
GG_Lac	Custom union: HALLMARK_GLYCOLYSIS + lactate list	GPR87
GG_Lac	Custom union: HALLMARK_GLYCOLYSIS + lactate list	GUSB
GG_Lac	Custom union: HALLMARK_GLYCOLYSIS + lactate list	GYS1
GG_Lac	Custom union: HALLMARK_GLYCOLYSIS + lactate list	GYS2
GG_Lac	Custom union: HALLMARK_GLYCOLYSIS + lactate list	HAX1
GG_Lac	Custom union: HALLMARK_GLYCOLYSIS + lactate list	HDLBP
GG_Lac	Custom union: HALLMARK_GLYCOLYSIS + lactate list	HK2
GG_Lac	Custom union: HALLMARK_GLYCOLYSIS + lactate list	HMMR
GG_Lac	Custom union: HALLMARK_GLYCOLYSIS + lactate list	HOMER1
GG_Lac	Custom union: HALLMARK_GLYCOLYSIS + lactate list	HS2ST1
GG_Lac	Custom union: HALLMARK_GLYCOLYSIS + lactate list	HS6ST2
GG_Lac	Custom union: HALLMARK_GLYCOLYSIS + lactate list	HSPA5
GG_Lac	Custom union: HALLMARK_GLYCOLYSIS + lactate list	IDH1
GG_Lac	Custom union: HALLMARK_GLYCOLYSIS + lactate list	IDUA
GG_Lac	Custom union: HALLMARK_GLYCOLYSIS + lactate list	IER3
GG_Lac	Custom union: HALLMARK_GLYCOLYSIS + lactate list	IGFBP3
GG_Lac	Custom union: HALLMARK_GLYCOLYSIS + lactate list	IL13RA1
GG_Lac	Custom union: HALLMARK_GLYCOLYSIS + lactate list	IRS2
GG_Lac	Custom union: HALLMARK_GLYCOLYSIS + lactate list	ISG20
GG_Lac	Custom union: HALLMARK_GLYCOLYSIS + lactate list	KDELR3
GG_Lac	Custom union: HALLMARK_GLYCOLYSIS + lactate list	KIF20A
GG_Lac	Custom union: HALLMARK_GLYCOLYSIS + lactate list	KIF2A
GG_Lac	Custom union: HALLMARK_GLYCOLYSIS + lactate list	LCT
GG_Lac	Custom union: HALLMARK_GLYCOLYSIS + lactate list	LDHA
GG_Lac	Custom union: HALLMARK_GLYCOLYSIS + lactate list	LDHC
GG_Lac	Custom union: HALLMARK_GLYCOLYSIS + lactate list	LHPP
GG_Lac	Custom union: HALLMARK_GLYCOLYSIS + lactate list	LHX9
GG_Lac	Custom union: HALLMARK_GLYCOLYSIS + lactate list	MDH1
GG_Lac	Custom union: HALLMARK_GLYCOLYSIS + lactate list	MDH2
GG_Lac	Custom union: HALLMARK_GLYCOLYSIS + lactate list	ME1
GG_Lac	Custom union: HALLMARK_GLYCOLYSIS + lactate list	ME2
GG_Lac	Custom union: HALLMARK_GLYCOLYSIS + lactate list	MED24
GG_Lac	Custom union: HALLMARK_GLYCOLYSIS + lactate list	MERTK
GG_Lac	Custom union: HALLMARK_GLYCOLYSIS + lactate list	MET
GG_Lac	Custom union: HALLMARK_GLYCOLYSIS + lactate list	MIF
GG_Lac	Custom union: HALLMARK_GLYCOLYSIS + lactate list	MIOX
GG_Lac	Custom union: HALLMARK_GLYCOLYSIS + lactate list	MPI
GG_Lac	Custom union: HALLMARK_GLYCOLYSIS + lactate list	MXI1
GG_Lac	Custom union: HALLMARK_GLYCOLYSIS + lactate list	NANP
GG_Lac	Custom union: HALLMARK_GLYCOLYSIS + lactate list	NASP
GG_Lac	Custom union: HALLMARK_GLYCOLYSIS + lactate list	NDST3
GG_Lac	Custom union: HALLMARK_GLYCOLYSIS + lactate list	NDUFV3
GG_Lac	Custom union: HALLMARK_GLYCOLYSIS + lactate list	NOL3
GG_Lac	Custom union: HALLMARK_GLYCOLYSIS + lactate list	NSDHL
GG_Lac	Custom union: HALLMARK_GLYCOLYSIS + lactate list	NT5E
GG_Lac	Custom union: HALLMARK_GLYCOLYSIS + lactate list	P4HA1
GG_Lac	Custom union: HALLMARK_GLYCOLYSIS + lactate list	P4HA2
GG_Lac	Custom union: HALLMARK_GLYCOLYSIS + lactate list	PAM
GG_Lac	Custom union: HALLMARK_GLYCOLYSIS + lactate list	PAXIP1
GG_Lac	Custom union: HALLMARK_GLYCOLYSIS + lactate list	PC
GG_Lac	Custom union: HALLMARK_GLYCOLYSIS + lactate list	PDK3
GG_Lac	Custom union: HALLMARK_GLYCOLYSIS + lactate list	PFKFB1
GG_Lac	Custom union: HALLMARK_GLYCOLYSIS + lactate list	PFKP
GG_Lac	Custom union: HALLMARK_GLYCOLYSIS + lactate list	PGAM1
GG_Lac	Custom union: HALLMARK_GLYCOLYSIS + lactate list	PGAM2
GG_Lac	Custom union: HALLMARK_GLYCOLYSIS + lactate list	PGK1
GG_Lac	Custom union: HALLMARK_GLYCOLYSIS + lactate list	PGLS
GG_Lac	Custom union: HALLMARK_GLYCOLYSIS + lactate list	PGM2
GG_Lac	Custom union: HALLMARK_GLYCOLYSIS + lactate list	PHKA2
GG_Lac	Custom union: HALLMARK_GLYCOLYSIS + lactate list	PKM
GG_Lac	Custom union: HALLMARK_GLYCOLYSIS + lactate list	PKP2
GG_Lac	Custom union: HALLMARK_GLYCOLYSIS + lactate list	PLOD1
GG_Lac	Custom union: HALLMARK_GLYCOLYSIS + lactate list	PLOD2
GG_Lac	Custom union: HALLMARK_GLYCOLYSIS + lactate list	PMM2
GG_Lac	Custom union: HALLMARK_GLYCOLYSIS + lactate list	POLR3K
GG_Lac	Custom union: HALLMARK_GLYCOLYSIS + lactate list	PPFIA4
GG_Lac	Custom union: HALLMARK_GLYCOLYSIS + lactate list	PPIA
GG_Lac	Custom union: HALLMARK_GLYCOLYSIS + lactate list	PPP2CB
GG_Lac	Custom union: HALLMARK_GLYCOLYSIS + lactate list	PRPS1
GG_Lac	Custom union: HALLMARK_GLYCOLYSIS + lactate list	PSMC4
GG_Lac	Custom union: HALLMARK_GLYCOLYSIS + lactate list	PYGB
GG_Lac	Custom union: HALLMARK_GLYCOLYSIS + lactate list	PYGL
GG_Lac	Custom union: HALLMARK_GLYCOLYSIS + lactate list	QSOX1
GG_Lac	Custom union: HALLMARK_GLYCOLYSIS + lactate list	RARS1
GG_Lac	Custom union: HALLMARK_GLYCOLYSIS + lactate list	RBCK1
GG_Lac	Custom union: HALLMARK_GLYCOLYSIS + lactate list	RPE
GG_Lac	Custom union: HALLMARK_GLYCOLYSIS + lactate list	RRAGD
GG_Lac	Custom union: HALLMARK_GLYCOLYSIS + lactate list	SAP30
GG_Lac	Custom union: HALLMARK_GLYCOLYSIS + lactate list	SDC1
GG_Lac	Custom union: HALLMARK_GLYCOLYSIS + lactate list	SDC2
GG_Lac	Custom union: HALLMARK_GLYCOLYSIS + lactate list	SDC3
GG_Lac	Custom union: HALLMARK_GLYCOLYSIS + lactate list	SDHC
GG_Lac	Custom union: HALLMARK_GLYCOLYSIS + lactate list	SLC16A3
GG_Lac	Custom union: HALLMARK_GLYCOLYSIS + lactate list	SLC25A10
GG_Lac	Custom union: HALLMARK_GLYCOLYSIS + lactate list	SLC25A13
GG_Lac	Custom union: HALLMARK_GLYCOLYSIS + lactate list	SLC35A3
GG_Lac	Custom union: HALLMARK_GLYCOLYSIS + lactate list	SLC37A4
GG_Lac	Custom union: HALLMARK_GLYCOLYSIS + lactate list	SOD1
GG_Lac	Custom union: HALLMARK_GLYCOLYSIS + lactate list	SOX9
GG_Lac	Custom union: HALLMARK_GLYCOLYSIS + lactate list	SPAG4
GG_Lac	Custom union: HALLMARK_GLYCOLYSIS + lactate list	SRD5A3
GG_Lac	Custom union: HALLMARK_GLYCOLYSIS + lactate list	STC1
GG_Lac	Custom union: HALLMARK_GLYCOLYSIS + lactate list	STC2
GG_Lac	Custom union: HALLMARK_GLYCOLYSIS + lactate list	STMN1
GG_Lac	Custom union: HALLMARK_GLYCOLYSIS + lactate list	TALDO1
GG_Lac	Custom union: HALLMARK_GLYCOLYSIS + lactate list	TFF3
GG_Lac	Custom union: HALLMARK_GLYCOLYSIS + lactate list	TGFA
GG_Lac	Custom union: HALLMARK_GLYCOLYSIS + lactate list	TGFBI
GG_Lac	Custom union: HALLMARK_GLYCOLYSIS + lactate list	TKTL1
GG_Lac	Custom union: HALLMARK_GLYCOLYSIS + lactate list	TPBG
GG_Lac	Custom union: HALLMARK_GLYCOLYSIS + lactate list	TPI1
GG_Lac	Custom union: HALLMARK_GLYCOLYSIS + lactate list	TPST1
GG_Lac	Custom union: HALLMARK_GLYCOLYSIS + lactate list	TXN
GG_Lac	Custom union: HALLMARK_GLYCOLYSIS + lactate list	UGP2
GG_Lac	Custom union: HALLMARK_GLYCOLYSIS + lactate list	VCAN
GG_Lac	Custom union: HALLMARK_GLYCOLYSIS + lactate list	VEGFA
GG_Lac	Custom union: HALLMARK_GLYCOLYSIS + lactate list	VLDLR
GG_Lac	Custom union: HALLMARK_GLYCOLYSIS + lactate list	XYLT2
GG_Lac	Custom union: HALLMARK_GLYCOLYSIS + lactate list	ZNF292
GG_Lac	Custom union: HALLMARK_GLYCOLYSIS + lactate list	LDHB
GG_Lac	Custom union: HALLMARK_GLYCOLYSIS + lactate list	SLC16A1
GG_Lac	Custom union: HALLMARK_GLYCOLYSIS + lactate list	HIF1A
GG_Lac	Custom union: HALLMARK_GLYCOLYSIS + lactate list	PDK1
TNFA_NFKB	MSigDB Hallmark HALLMARK_TNFA_SIGNALING_VIA_NFKB	ABCA1
TNFA_NFKB	MSigDB Hallmark HALLMARK_TNFA_SIGNALING_VIA_NFKB	ACKR3
TNFA_NFKB	MSigDB Hallmark HALLMARK_TNFA_SIGNALING_VIA_NFKB	AREG
TNFA_NFKB	MSigDB Hallmark HALLMARK_TNFA_SIGNALING_VIA_NFKB	ATF3
TNFA_NFKB	MSigDB Hallmark HALLMARK_TNFA_SIGNALING_VIA_NFKB	ATP2B1
TNFA_NFKB	MSigDB Hallmark HALLMARK_TNFA_SIGNALING_VIA_NFKB	B4GALT1
TNFA_NFKB	MSigDB Hallmark HALLMARK_TNFA_SIGNALING_VIA_NFKB	B4GALT5
TNFA_NFKB	MSigDB Hallmark HALLMARK_TNFA_SIGNALING_VIA_NFKB	BCL2A1
TNFA_NFKB	MSigDB Hallmark HALLMARK_TNFA_SIGNALING_VIA_NFKB	BCL3
TNFA_NFKB	MSigDB Hallmark HALLMARK_TNFA_SIGNALING_VIA_NFKB	BCL6
TNFA_NFKB	MSigDB Hallmark HALLMARK_TNFA_SIGNALING_VIA_NFKB	BHLHE40
TNFA_NFKB	MSigDB Hallmark HALLMARK_TNFA_SIGNALING_VIA_NFKB	BIRC2
TNFA_NFKB	MSigDB Hallmark HALLMARK_TNFA_SIGNALING_VIA_NFKB	BIRC3
TNFA_NFKB	MSigDB Hallmark HALLMARK_TNFA_SIGNALING_VIA_NFKB	BMP2
TNFA_NFKB	MSigDB Hallmark HALLMARK_TNFA_SIGNALING_VIA_NFKB	BTG1
TNFA_NFKB	MSigDB Hallmark HALLMARK_TNFA_SIGNALING_VIA_NFKB	BTG2
TNFA_NFKB	MSigDB Hallmark HALLMARK_TNFA_SIGNALING_VIA_NFKB	BTG3
TNFA_NFKB	MSigDB Hallmark HALLMARK_TNFA_SIGNALING_VIA_NFKB	CCL2
TNFA_NFKB	MSigDB Hallmark HALLMARK_TNFA_SIGNALING_VIA_NFKB	CCL20
TNFA_NFKB	MSigDB Hallmark HALLMARK_TNFA_SIGNALING_VIA_NFKB	CCL4
TNFA_NFKB	MSigDB Hallmark HALLMARK_TNFA_SIGNALING_VIA_NFKB	CCL5
TNFA_NFKB	MSigDB Hallmark HALLMARK_TNFA_SIGNALING_VIA_NFKB	CCN1
TNFA_NFKB	MSigDB Hallmark HALLMARK_TNFA_SIGNALING_VIA_NFKB	CCND1
TNFA_NFKB	MSigDB Hallmark HALLMARK_TNFA_SIGNALING_VIA_NFKB	CCNL1
TNFA_NFKB	MSigDB Hallmark HALLMARK_TNFA_SIGNALING_VIA_NFKB	CCRL2
TNFA_NFKB	MSigDB Hallmark HALLMARK_TNFA_SIGNALING_VIA_NFKB	CD44
TNFA_NFKB	MSigDB Hallmark HALLMARK_TNFA_SIGNALING_VIA_NFKB	CD69
TNFA_NFKB	MSigDB Hallmark HALLMARK_TNFA_SIGNALING_VIA_NFKB	CD80
TNFA_NFKB	MSigDB Hallmark HALLMARK_TNFA_SIGNALING_VIA_NFKB	CD83
TNFA_NFKB	MSigDB Hallmark HALLMARK_TNFA_SIGNALING_VIA_NFKB	CDKN1A
TNFA_NFKB	MSigDB Hallmark HALLMARK_TNFA_SIGNALING_VIA_NFKB	CEBPB
TNFA_NFKB	MSigDB Hallmark HALLMARK_TNFA_SIGNALING_VIA_NFKB	CEBPD
TNFA_NFKB	MSigDB Hallmark HALLMARK_TNFA_SIGNALING_VIA_NFKB	CFLAR
TNFA_NFKB	MSigDB Hallmark HALLMARK_TNFA_SIGNALING_VIA_NFKB	CLCF1
TNFA_NFKB	MSigDB Hallmark HALLMARK_TNFA_SIGNALING_VIA_NFKB	CSF1
TNFA_NFKB	MSigDB Hallmark HALLMARK_TNFA_SIGNALING_VIA_NFKB	CSF2
TNFA_NFKB	MSigDB Hallmark HALLMARK_TNFA_SIGNALING_VIA_NFKB	CXCL1
TNFA_NFKB	MSigDB Hallmark HALLMARK_TNFA_SIGNALING_VIA_NFKB	CXCL10
TNFA_NFKB	MSigDB Hallmark HALLMARK_TNFA_SIGNALING_VIA_NFKB	CXCL11
TNFA_NFKB	MSigDB Hallmark HALLMARK_TNFA_SIGNALING_VIA_NFKB	CXCL2
TNFA_NFKB	MSigDB Hallmark HALLMARK_TNFA_SIGNALING_VIA_NFKB	CXCL3
TNFA_NFKB	MSigDB Hallmark HALLMARK_TNFA_SIGNALING_VIA_NFKB	CXCL6
TNFA_NFKB	MSigDB Hallmark HALLMARK_TNFA_SIGNALING_VIA_NFKB	DENND5A
TNFA_NFKB	MSigDB Hallmark HALLMARK_TNFA_SIGNALING_VIA_NFKB	DNAJB4
TNFA_NFKB	MSigDB Hallmark HALLMARK_TNFA_SIGNALING_VIA_NFKB	DRAM1
TNFA_NFKB	MSigDB Hallmark HALLMARK_TNFA_SIGNALING_VIA_NFKB	DUSP1
TNFA_NFKB	MSigDB Hallmark HALLMARK_TNFA_SIGNALING_VIA_NFKB	DUSP2
TNFA_NFKB	MSigDB Hallmark HALLMARK_TNFA_SIGNALING_VIA_NFKB	DUSP4
TNFA_NFKB	MSigDB Hallmark HALLMARK_TNFA_SIGNALING_VIA_NFKB	DUSP5
TNFA_NFKB	MSigDB Hallmark HALLMARK_TNFA_SIGNALING_VIA_NFKB	EDN1
TNFA_NFKB	MSigDB Hallmark HALLMARK_TNFA_SIGNALING_VIA_NFKB	EFNA1
TNFA_NFKB	MSigDB Hallmark HALLMARK_TNFA_SIGNALING_VIA_NFKB	EGR1
TNFA_NFKB	MSigDB Hallmark HALLMARK_TNFA_SIGNALING_VIA_NFKB	EGR2
TNFA_NFKB	MSigDB Hallmark HALLMARK_TNFA_SIGNALING_VIA_NFKB	EGR3
TNFA_NFKB	MSigDB Hallmark HALLMARK_TNFA_SIGNALING_VIA_NFKB	EHD1
TNFA_NFKB	MSigDB Hallmark HALLMARK_TNFA_SIGNALING_VIA_NFKB	EIF1
TNFA_NFKB	MSigDB Hallmark HALLMARK_TNFA_SIGNALING_VIA_NFKB	ETS2
TNFA_NFKB	MSigDB Hallmark HALLMARK_TNFA_SIGNALING_VIA_NFKB	F2RL1
TNFA_NFKB	MSigDB Hallmark HALLMARK_TNFA_SIGNALING_VIA_NFKB	F3
TNFA_NFKB	MSigDB Hallmark HALLMARK_TNFA_SIGNALING_VIA_NFKB	FJX1
TNFA_NFKB	MSigDB Hallmark HALLMARK_TNFA_SIGNALING_VIA_NFKB	FOS
TNFA_NFKB	MSigDB Hallmark HALLMARK_TNFA_SIGNALING_VIA_NFKB	FOSB
TNFA_NFKB	MSigDB Hallmark HALLMARK_TNFA_SIGNALING_VIA_NFKB	FOSL1
TNFA_NFKB	MSigDB Hallmark HALLMARK_TNFA_SIGNALING_VIA_NFKB	FOSL2
TNFA_NFKB	MSigDB Hallmark HALLMARK_TNFA_SIGNALING_VIA_NFKB	FUT4
TNFA_NFKB	MSigDB Hallmark HALLMARK_TNFA_SIGNALING_VIA_NFKB	G0S2
TNFA_NFKB	MSigDB Hallmark HALLMARK_TNFA_SIGNALING_VIA_NFKB	GADD45A
TNFA_NFKB	MSigDB Hallmark HALLMARK_TNFA_SIGNALING_VIA_NFKB	GADD45B
TNFA_NFKB	MSigDB Hallmark HALLMARK_TNFA_SIGNALING_VIA_NFKB	GCH1
TNFA_NFKB	MSigDB Hallmark HALLMARK_TNFA_SIGNALING_VIA_NFKB	GEM
TNFA_NFKB	MSigDB Hallmark HALLMARK_TNFA_SIGNALING_VIA_NFKB	GFPT2
TNFA_NFKB	MSigDB Hallmark HALLMARK_TNFA_SIGNALING_VIA_NFKB	GPR183
TNFA_NFKB	MSigDB Hallmark HALLMARK_TNFA_SIGNALING_VIA_NFKB	HBEGF
TNFA_NFKB	MSigDB Hallmark HALLMARK_TNFA_SIGNALING_VIA_NFKB	HES1
TNFA_NFKB	MSigDB Hallmark HALLMARK_TNFA_SIGNALING_VIA_NFKB	ICAM1
TNFA_NFKB	MSigDB Hallmark HALLMARK_TNFA_SIGNALING_VIA_NFKB	ICOSLG
TNFA_NFKB	MSigDB Hallmark HALLMARK_TNFA_SIGNALING_VIA_NFKB	ID2
TNFA_NFKB	MSigDB Hallmark HALLMARK_TNFA_SIGNALING_VIA_NFKB	IER2
TNFA_NFKB	MSigDB Hallmark HALLMARK_TNFA_SIGNALING_VIA_NFKB	IER3
TNFA_NFKB	MSigDB Hallmark HALLMARK_TNFA_SIGNALING_VIA_NFKB	IER5
TNFA_NFKB	MSigDB Hallmark HALLMARK_TNFA_SIGNALING_VIA_NFKB	IFIH1
TNFA_NFKB	MSigDB Hallmark HALLMARK_TNFA_SIGNALING_VIA_NFKB	IFIT2
TNFA_NFKB	MSigDB Hallmark HALLMARK_TNFA_SIGNALING_VIA_NFKB	IFNGR2
TNFA_NFKB	MSigDB Hallmark HALLMARK_TNFA_SIGNALING_VIA_NFKB	IL12B
TNFA_NFKB	MSigDB Hallmark HALLMARK_TNFA_SIGNALING_VIA_NFKB	IL15RA
TNFA_NFKB	MSigDB Hallmark HALLMARK_TNFA_SIGNALING_VIA_NFKB	IL18
TNFA_NFKB	MSigDB Hallmark HALLMARK_TNFA_SIGNALING_VIA_NFKB	IL1A
TNFA_NFKB	MSigDB Hallmark HALLMARK_TNFA_SIGNALING_VIA_NFKB	IL1B
TNFA_NFKB	MSigDB Hallmark HALLMARK_TNFA_SIGNALING_VIA_NFKB	IL23A
TNFA_NFKB	MSigDB Hallmark HALLMARK_TNFA_SIGNALING_VIA_NFKB	IL6
TNFA_NFKB	MSigDB Hallmark HALLMARK_TNFA_SIGNALING_VIA_NFKB	IL6ST
TNFA_NFKB	MSigDB Hallmark HALLMARK_TNFA_SIGNALING_VIA_NFKB	IL7R
TNFA_NFKB	MSigDB Hallmark HALLMARK_TNFA_SIGNALING_VIA_NFKB	INHBA
TNFA_NFKB	MSigDB Hallmark HALLMARK_TNFA_SIGNALING_VIA_NFKB	IRF1
TNFA_NFKB	MSigDB Hallmark HALLMARK_TNFA_SIGNALING_VIA_NFKB	IRS2
TNFA_NFKB	MSigDB Hallmark HALLMARK_TNFA_SIGNALING_VIA_NFKB	JAG1
TNFA_NFKB	MSigDB Hallmark HALLMARK_TNFA_SIGNALING_VIA_NFKB	JUN
TNFA_NFKB	MSigDB Hallmark HALLMARK_TNFA_SIGNALING_VIA_NFKB	JUNB
TNFA_NFKB	MSigDB Hallmark HALLMARK_TNFA_SIGNALING_VIA_NFKB	KDM6B
TNFA_NFKB	MSigDB Hallmark HALLMARK_TNFA_SIGNALING_VIA_NFKB	KLF10
TNFA_NFKB	MSigDB Hallmark HALLMARK_TNFA_SIGNALING_VIA_NFKB	KLF2
TNFA_NFKB	MSigDB Hallmark HALLMARK_TNFA_SIGNALING_VIA_NFKB	KLF4
TNFA_NFKB	MSigDB Hallmark HALLMARK_TNFA_SIGNALING_VIA_NFKB	KLF6
TNFA_NFKB	MSigDB Hallmark HALLMARK_TNFA_SIGNALING_VIA_NFKB	KLF9
TNFA_NFKB	MSigDB Hallmark HALLMARK_TNFA_SIGNALING_VIA_NFKB	KYNU
TNFA_NFKB	MSigDB Hallmark HALLMARK_TNFA_SIGNALING_VIA_NFKB	LAMB3
TNFA_NFKB	MSigDB Hallmark HALLMARK_TNFA_SIGNALING_VIA_NFKB	LDLR
TNFA_NFKB	MSigDB Hallmark HALLMARK_TNFA_SIGNALING_VIA_NFKB	LIF
TNFA_NFKB	MSigDB Hallmark HALLMARK_TNFA_SIGNALING_VIA_NFKB	LITAF
TNFA_NFKB	MSigDB Hallmark HALLMARK_TNFA_SIGNALING_VIA_NFKB	MAFF
TNFA_NFKB	MSigDB Hallmark HALLMARK_TNFA_SIGNALING_VIA_NFKB	MAP2K3
TNFA_NFKB	MSigDB Hallmark HALLMARK_TNFA_SIGNALING_VIA_NFKB	MAP3K8
TNFA_NFKB	MSigDB Hallmark HALLMARK_TNFA_SIGNALING_VIA_NFKB	MARCKS
TNFA_NFKB	MSigDB Hallmark HALLMARK_TNFA_SIGNALING_VIA_NFKB	MCL1
TNFA_NFKB	MSigDB Hallmark HALLMARK_TNFA_SIGNALING_VIA_NFKB	MSC
TNFA_NFKB	MSigDB Hallmark HALLMARK_TNFA_SIGNALING_VIA_NFKB	MXD1
TNFA_NFKB	MSigDB Hallmark HALLMARK_TNFA_SIGNALING_VIA_NFKB	MYC
TNFA_NFKB	MSigDB Hallmark HALLMARK_TNFA_SIGNALING_VIA_NFKB	NAMPT
TNFA_NFKB	MSigDB Hallmark HALLMARK_TNFA_SIGNALING_VIA_NFKB	NFAT5
TNFA_NFKB	MSigDB Hallmark HALLMARK_TNFA_SIGNALING_VIA_NFKB	NFE2L2
TNFA_NFKB	MSigDB Hallmark HALLMARK_TNFA_SIGNALING_VIA_NFKB	NFIL3
TNFA_NFKB	MSigDB Hallmark HALLMARK_TNFA_SIGNALING_VIA_NFKB	NFKB1
TNFA_NFKB	MSigDB Hallmark HALLMARK_TNFA_SIGNALING_VIA_NFKB	NFKB2
TNFA_NFKB	MSigDB Hallmark HALLMARK_TNFA_SIGNALING_VIA_NFKB	NFKBIA
TNFA_NFKB	MSigDB Hallmark HALLMARK_TNFA_SIGNALING_VIA_NFKB	NFKBIE
TNFA_NFKB	MSigDB Hallmark HALLMARK_TNFA_SIGNALING_VIA_NFKB	NINJ1
TNFA_NFKB	MSigDB Hallmark HALLMARK_TNFA_SIGNALING_VIA_NFKB	NR4A1
TNFA_NFKB	MSigDB Hallmark HALLMARK_TNFA_SIGNALING_VIA_NFKB	NR4A2
TNFA_NFKB	MSigDB Hallmark HALLMARK_TNFA_SIGNALING_VIA_NFKB	NR4A3
TNFA_NFKB	MSigDB Hallmark HALLMARK_TNFA_SIGNALING_VIA_NFKB	OLR1
TNFA_NFKB	MSigDB Hallmark HALLMARK_TNFA_SIGNALING_VIA_NFKB	PANX1
TNFA_NFKB	MSigDB Hallmark HALLMARK_TNFA_SIGNALING_VIA_NFKB	PDE4B
TNFA_NFKB	MSigDB Hallmark HALLMARK_TNFA_SIGNALING_VIA_NFKB	PDLIM5
TNFA_NFKB	MSigDB Hallmark HALLMARK_TNFA_SIGNALING_VIA_NFKB	PER1
TNFA_NFKB	MSigDB Hallmark HALLMARK_TNFA_SIGNALING_VIA_NFKB	PFKFB3
TNFA_NFKB	MSigDB Hallmark HALLMARK_TNFA_SIGNALING_VIA_NFKB	PHLDA1
TNFA_NFKB	MSigDB Hallmark HALLMARK_TNFA_SIGNALING_VIA_NFKB	PHLDA2
TNFA_NFKB	MSigDB Hallmark HALLMARK_TNFA_SIGNALING_VIA_NFKB	PLAU
TNFA_NFKB	MSigDB Hallmark HALLMARK_TNFA_SIGNALING_VIA_NFKB	PLAUR
TNFA_NFKB	MSigDB Hallmark HALLMARK_TNFA_SIGNALING_VIA_NFKB	PLEK
TNFA_NFKB	MSigDB Hallmark HALLMARK_TNFA_SIGNALING_VIA_NFKB	PLK2
TNFA_NFKB	MSigDB Hallmark HALLMARK_TNFA_SIGNALING_VIA_NFKB	PLPP3
TNFA_NFKB	MSigDB Hallmark HALLMARK_TNFA_SIGNALING_VIA_NFKB	PMEPA1
TNFA_NFKB	MSigDB Hallmark HALLMARK_TNFA_SIGNALING_VIA_NFKB	PNRC1
TNFA_NFKB	MSigDB Hallmark HALLMARK_TNFA_SIGNALING_VIA_NFKB	PPP1R15A
TNFA_NFKB	MSigDB Hallmark HALLMARK_TNFA_SIGNALING_VIA_NFKB	PTGER4
TNFA_NFKB	MSigDB Hallmark HALLMARK_TNFA_SIGNALING_VIA_NFKB	PTGS2
TNFA_NFKB	MSigDB Hallmark HALLMARK_TNFA_SIGNALING_VIA_NFKB	PTPRE
TNFA_NFKB	MSigDB Hallmark HALLMARK_TNFA_SIGNALING_VIA_NFKB	PTX3
TNFA_NFKB	MSigDB Hallmark HALLMARK_TNFA_SIGNALING_VIA_NFKB	RCAN1
TNFA_NFKB	MSigDB Hallmark HALLMARK_TNFA_SIGNALING_VIA_NFKB	REL
TNFA_NFKB	MSigDB Hallmark HALLMARK_TNFA_SIGNALING_VIA_NFKB	RELA
TNFA_NFKB	MSigDB Hallmark HALLMARK_TNFA_SIGNALING_VIA_NFKB	RELB
TNFA_NFKB	MSigDB Hallmark HALLMARK_TNFA_SIGNALING_VIA_NFKB	RHOB
TNFA_NFKB	MSigDB Hallmark HALLMARK_TNFA_SIGNALING_VIA_NFKB	RIGI
TNFA_NFKB	MSigDB Hallmark HALLMARK_TNFA_SIGNALING_VIA_NFKB	RIPK2
TNFA_NFKB	MSigDB Hallmark HALLMARK_TNFA_SIGNALING_VIA_NFKB	RNF19B
TNFA_NFKB	MSigDB Hallmark HALLMARK_TNFA_SIGNALING_VIA_NFKB	SAT1
TNFA_NFKB	MSigDB Hallmark HALLMARK_TNFA_SIGNALING_VIA_NFKB	SDC4
TNFA_NFKB	MSigDB Hallmark HALLMARK_TNFA_SIGNALING_VIA_NFKB	SERPINB2
TNFA_NFKB	MSigDB Hallmark HALLMARK_TNFA_SIGNALING_VIA_NFKB	SERPINB8
TNFA_NFKB	MSigDB Hallmark HALLMARK_TNFA_SIGNALING_VIA_NFKB	SERPINE1
TNFA_NFKB	MSigDB Hallmark HALLMARK_TNFA_SIGNALING_VIA_NFKB	SGK1
TNFA_NFKB	MSigDB Hallmark HALLMARK_TNFA_SIGNALING_VIA_NFKB	SIK1
TNFA_NFKB	MSigDB Hallmark HALLMARK_TNFA_SIGNALING_VIA_NFKB	SLC16A6
TNFA_NFKB	MSigDB Hallmark HALLMARK_TNFA_SIGNALING_VIA_NFKB	SLC2A3
TNFA_NFKB	MSigDB Hallmark HALLMARK_TNFA_SIGNALING_VIA_NFKB	SLC2A6
TNFA_NFKB	MSigDB Hallmark HALLMARK_TNFA_SIGNALING_VIA_NFKB	SMAD3
TNFA_NFKB	MSigDB Hallmark HALLMARK_TNFA_SIGNALING_VIA_NFKB	SNN
TNFA_NFKB	MSigDB Hallmark HALLMARK_TNFA_SIGNALING_VIA_NFKB	SOCS3
TNFA_NFKB	MSigDB Hallmark HALLMARK_TNFA_SIGNALING_VIA_NFKB	SOD2
TNFA_NFKB	MSigDB Hallmark HALLMARK_TNFA_SIGNALING_VIA_NFKB	SPHK1
TNFA_NFKB	MSigDB Hallmark HALLMARK_TNFA_SIGNALING_VIA_NFKB	SPSB1
TNFA_NFKB	MSigDB Hallmark HALLMARK_TNFA_SIGNALING_VIA_NFKB	SQSTM1
TNFA_NFKB	MSigDB Hallmark HALLMARK_TNFA_SIGNALING_VIA_NFKB	STAT5A
TNFA_NFKB	MSigDB Hallmark HALLMARK_TNFA_SIGNALING_VIA_NFKB	TANK
TNFA_NFKB	MSigDB Hallmark HALLMARK_TNFA_SIGNALING_VIA_NFKB	TAP1
TNFA_NFKB	MSigDB Hallmark HALLMARK_TNFA_SIGNALING_VIA_NFKB	TGIF1
TNFA_NFKB	MSigDB Hallmark HALLMARK_TNFA_SIGNALING_VIA_NFKB	TIPARP
TNFA_NFKB	MSigDB Hallmark HALLMARK_TNFA_SIGNALING_VIA_NFKB	TLR2
TNFA_NFKB	MSigDB Hallmark HALLMARK_TNFA_SIGNALING_VIA_NFKB	TNC
TNFA_NFKB	MSigDB Hallmark HALLMARK_TNFA_SIGNALING_VIA_NFKB	TNF
TNFA_NFKB	MSigDB Hallmark HALLMARK_TNFA_SIGNALING_VIA_NFKB	TNFAIP2
TNFA_NFKB	MSigDB Hallmark HALLMARK_TNFA_SIGNALING_VIA_NFKB	TNFAIP3
TNFA_NFKB	MSigDB Hallmark HALLMARK_TNFA_SIGNALING_VIA_NFKB	TNFAIP6
TNFA_NFKB	MSigDB Hallmark HALLMARK_TNFA_SIGNALING_VIA_NFKB	TNFAIP8
TNFA_NFKB	MSigDB Hallmark HALLMARK_TNFA_SIGNALING_VIA_NFKB	TNFRSF9
TNFA_NFKB	MSigDB Hallmark HALLMARK_TNFA_SIGNALING_VIA_NFKB	TNFSF9
TNFA_NFKB	MSigDB Hallmark HALLMARK_TNFA_SIGNALING_VIA_NFKB	TNIP1
TNFA_NFKB	MSigDB Hallmark HALLMARK_TNFA_SIGNALING_VIA_NFKB	TNIP2
TNFA_NFKB	MSigDB Hallmark HALLMARK_TNFA_SIGNALING_VIA_NFKB	TRAF1
TNFA_NFKB	MSigDB Hallmark HALLMARK_TNFA_SIGNALING_VIA_NFKB	TRIB1
TNFA_NFKB	MSigDB Hallmark HALLMARK_TNFA_SIGNALING_VIA_NFKB	TRIP10
TNFA_NFKB	MSigDB Hallmark HALLMARK_TNFA_SIGNALING_VIA_NFKB	TSC22D1
TNFA_NFKB	MSigDB Hallmark HALLMARK_TNFA_SIGNALING_VIA_NFKB	TUBB2A
TNFA_NFKB	MSigDB Hallmark HALLMARK_TNFA_SIGNALING_VIA_NFKB	VEGFA
TNFA_NFKB	MSigDB Hallmark HALLMARK_TNFA_SIGNALING_VIA_NFKB	YRDC
TNFA_NFKB	MSigDB Hallmark HALLMARK_TNFA_SIGNALING_VIA_NFKB	ZBTB10
TNFA_NFKB	MSigDB Hallmark HALLMARK_TNFA_SIGNALING_VIA_NFKB	ZC3H12A
TNFA_NFKB	MSigDB Hallmark HALLMARK_TNFA_SIGNALING_VIA_NFKB	ZFP36
Insulin_IGF	Custom curated insulin/IGF-PI3K-AKT-mTOR list	INSR
Insulin_IGF	Custom curated insulin/IGF-PI3K-AKT-mTOR list	IGF1R
Insulin_IGF	Custom curated insulin/IGF-PI3K-AKT-mTOR list	IRS1
Insulin_IGF	Custom curated insulin/IGF-PI3K-AKT-mTOR list	IRS2
Insulin_IGF	Custom curated insulin/IGF-PI3K-AKT-mTOR list	PIK3CA
Insulin_IGF	Custom curated insulin/IGF-PI3K-AKT-mTOR list	PIK3R1
Insulin_IGF	Custom curated insulin/IGF-PI3K-AKT-mTOR list	AKT1
Insulin_IGF	Custom curated insulin/IGF-PI3K-AKT-mTOR list	AKT2
Insulin_IGF	Custom curated insulin/IGF-PI3K-AKT-mTOR list	MTOR
Insulin_IGF	Custom curated insulin/IGF-PI3K-AKT-mTOR list	RPS6KB1
Insulin_IGF	Custom curated insulin/IGF-PI3K-AKT-mTOR list	MAPK1
